# Supplementary material for: Development of new genetic resources for faba bean (Vicia faba L.) breeding through the discovery of gene-based SNP markers and the construction of a high-density consensus map
Source: Sci Rep. 2020 Apr 22;10:6790. doi: 10.1038/s41598-020-63664-7 (PMC7176738; doi:10.1038/s41598-020-63664-7)
Supplement: Supplementary file 4 — Supplementary Information 3. [file 41598_2020_63664_MOESM4_ESM.xls]

## Sheet: Title
Development of new genetic resources for faba bean (Vicia faba L.) breeding through the discovery of gene-based SNP markers and the construction of a high-density consensus map
Carrillo-Perdomo E.1*, Vidal A.2, Kreplak J.1, Duborjal H.3, Leveugle M.3, Duarte J.3, Desmetz C.1, Deulvot C.1, Raffiot B.4, Marget P.1, Tayeh N.1, Pichon J. P.3, Falque M.2, Martin O.C.2, Burstin J.1, Aubert G.1
1Agroécologie, AgroSup Dijon, INRAE, Univ. Bourgogne, Univ. Bourgogne Franche-Comté, F-21000 Dijon, France ; 2Université Paris-Saclay, INRAE, CNRS, AgroParisTech, GQE - Le Moulon, 91190 Gif-sur-Yvette, France; 3Biogemma, Chappes, France; 4Terres Inovia, Thiverval-Grignon, France.
Supplementary Tables:
Table S1
Table S2
Table S3
Table S4
Table S5
Table S6
Table S7
Table S8

## Sheet: Table_S1
Table S1 Faba bean transcriptome sequencing statistics, resulting from RNA-seq of the faba bean accessions HIVERNA, NOVA GRADISKA, SILIAN and QUASAR.
Total raw reads	Total length (Mb)	Trimmed reads	Number of contigs	Total length consensus (bp)	Min-max length (bp)	Average length (bp)	N50 contig size (bp)	Average coverage	Median coverage	Min-max coverage
26871186	6718	1251700	164529	97.6	32-12970	603	679	15	4.4	1-941.7

## Sheet: Table_S2
Table S2 Assembly statistics of unigenes from the faba bean transcriptome resulting from the RNA-seq of the accessions HIVERNA, NOVA GRADISKA, SILIAN and QUASAR.
Total number	Total length (Mb)	Min-max length (bp)	Average length (bp)	N50 contig size (bp)	N70 contig size (bp)	N90 contig size (bp)	GC (%)	Average coverage	Median coverage
39423	42.6	62-12970	1085.4	1460	1015	554	37.8	49.7x	23.1x

## Sheet: Table_S3
Table S3 BUSCO v3.0.1 (Waterhouse et al. 2018) statistics on assembly of the faba bean transcriptome resulting from the RNA-seq of the accessions HIVERNA, NOVA GRADISKA, SILIAN and QUASAR.
Total BUSCO groups searched	Complete BUSCOs	Complete and single-copy BUSCOs	Complete and duplicated BUSCOs	Fragmented BUSCOs	Missing BUSCOs
430	365	339	26	26	39

## Sheet: Table_S4
Table S4 Polymorphic SNP markers designed in this study for the construction of faba bean genetic linkage maps.
SNP marker	Transcript	Pea Ortholog	Pea LG	Pea Genetic Position	Medicago Ortholog	Medicago Physical position interval	Medicago chromosome	Annotation	Flanking Sequence	Successful genotyping	Individual map Pop1	Individual map Pop2	Individual map Pop3	Consensus map
fava_c15112_1717	fava_c15112	PsCam036990_1_AA	NA	NA	Medtr7g024860.1	8210174-8210604	chr7	TATA box binding protein associated factor (TAF)	TTGATTGCTTCCTGCATGATCTGGCGCATTCGGTATTCAACATCGGGAGCAAGAGAAAGAGCAACATCAGGAGATAAATT[A/G]GTAATCCCAATACTCTGTGCAATAACTTCGATTGTTTCTTTAGGAACAATGCTCATATTCACCTACACTCACTTTGCCT	X	X	X		X
fava_c15247_2123	fava_c15247	PsCam033534_1_AA	LG2	24.3	Medtr5g030890.1	NA	NA	GRAS domain family	CCTTTACCATGTGAGCCGGTGTCACTATAGTTCATAAATTTTCGAAATTAGAAAAACATACTTGAATGTGTCTTTCCTTA[A/G]GCCGTTTGGTCTCGTATGTGTCATCTGTTAATTAGTTTGATCCTCTGATGTGTTTTTTGTTAGTCAATTTAGTTCATAA	X	X	X	X	X
fava_c15293_258	fava_c15293	PsCam045739_1_AA	LG7	69.8	Medtr4g077070.1	29532380-29533055	chr4	Lipase (class 3)	TTAACGTGAATATGATAATTAAGCACTAACTTAAGAAGATGTTCAGTGTCTGGTGGATGAGCTTCCAATTGAGGCCGTTC[A/C]GGCAAAACCCAACGTCCATCACCACTTCTCACCATCCCTTTATTTTCATCTTGCCTCCAATGAGGTGGTACACCATACT	X	X	X	X	X
fava_c15486_1067	fava_c15486	PsCam051109_1_AA	NA	NA	Medtr7g105130.1	42623132-42623785	chr7	Senescence regulator	AATACTGGTGAATCGCGGTTATCTGGACCTGATAGAACAGCGAGGATGCCGGAGTCTTGAGATAGATCGAAACTCCGGTG[A/G]CGAGTTAACTCAGTCGGTTGAGGCGCTGGACGTTGATTTTGATTTTGATTTTCAGATTCGGAGCTATCAGATGACCAGA	X	X		X	X
fava_c15512_530	fava_c15512	PsCam006661_1_AA	LG1	82.4	Medtr5g016260.1	5796122-5796328	chr5	Eukaryotic aspartyl protease	ATATTCCCAAGGCTGATACTCCAAGAAGCAATGTGATTAAACCCATTAAAGCCACGACCCAATAATATTGCTGCCACCAA[G/A]TCCGTTTTGATGAAGGCTCGGCATTCCAATCAAGCAACTTATAACTTCCGAATGTGTCTGGGAGTTGCATGCGATGTTC	X	X		X	X
fava_c15573_708	fava_c15573	PsCam036856_1_AA	LG6	45.8	Medtr6g022710.1	7929799-7930216	chr6	alpha/beta hydrolase fold	TCAAGAACAGGCGCATCAACATTCACCTTCCTAAGCTCCTCTGAGTAAGCTATGGCACGATCTCTCATCCAGTCATGTTC[C/T]GCCACTACTGTTAATGTTGGAGGCATCTGCTTTAAAGGAGGACCATGGCCTGGGACTAGAGGATTGGCGGCTGGATGGT	X	X	X	X	X
fava_c15664_1037	fava_c15664	PsCam036736_1_AA	LG3	112.4	Medtr2g088080.1	37089872-37090069	chr2	Multicopper oxidase	CTATTATATTGTTGTCTCTTCGCGGTTTACCTCTCAAGTGTTGACAGCCACCTCCATACTTCATTACAGTAACTCGGCGA[A/G]AACTGTTTCTGGTCCTCCCCCAGATGGCCTCACGGTTCAAATCGATTGGTCTCTCGAACAAGCTCGCTCCCTCAGGAGG	X	X	X	X	X
fava_c15665_1177	fava_c15665	PsCam034602_1_AA	NA	NA	Medtr1g024920.2	NA	NA	PRONE (Plant-specific Rop nucleotide exchanger)	CTCTTTCTTTCGGTGTCAGAAAGACCAGTCTTAGGCACTTGAGGAGATGGAAGCCACCATCTTTTACTATGTTGCTCACT[C/A]GTGTCTTTCCCTTCGGTCCGGCTTCCTCCCTCTGCATACCAAAACTCTGTTTTCACCATCGAATCAAGTGCCTCGATAA	X	X	X	X	X
fava_c15666_1073	fava_c15666	PsCam059311_1_AA	NA	NA	Medtr3g111870.1	52360921-52361044	chr3	5' nucleotidase family	TTTGCTTCTGTGAATATCCTCGCCGAGATGTTCCCCACCTGAGGCATAGGAGAGCCATTATCTGTATTGAGAAGCATTCC[A/G]GTCTCAGGCACAACTTCAAATAGGTTGGCACGATTTTCCTCGTGAAAAAATCCTGGCTTTGCACTGCCAGTGATAACCA	X	X	X	X	X
fava_c15675_1330	fava_c15675	NA	NA	NA	Medtr4g014430.1	4072655-4072862	chr4	GDSL/SGNH-like Acyl-Esterase family found in Pmr5 and Cas1p	CCATCTCCAATGTTGATACCCTAGATCAGTTCTTCCATGCTTATTGCAAGCCAATTGATCAGACATATAAGGACAATCTG[A/C]CTCATTGTACAATGGATATGAAGCATTATCAAACACCCATCGACCCGAGAAAACATCGCAGCTTTTAGCACTCACTCTC	X
fava_c15687_999	fava_c15687	PsCam050056_1_AA	LG4	34.2	Medtr4g108940.1	45167963-45169309	chr4	galactosyl transferase GMA12/MNN10 family	GCTATCAATACTGGGAGTTTTCTGTTTAGGAATTGTCAGTGGTCTTTGGATTTGCTTGATGAGTGGGCTCCCATGGGTCC[C/A]AAGGGTCCGGTTCGTGAAGAGGCCGGGAAGGTTTTGACTGCTAATCTTAAGGGAAGGCCGGCTTTTGAGGCGGATGATC	X	X	X		X
fava_c15711_738	fava_c15711	PsCam049317_1_AA	NA	NA	Medtr1g082580.1	36751355-36751688	chr1	Protein tyrosine kinase	AACCTTGGAAGAGCCCAAGAGACAAGAACATGTTCTCCAGTGGGGCGCTTAATATCAACCGGTACACGTCCTGTCAGCAA[T/C]TCGAGAAGAACTACCCCGTAGCTGTAAACATCTGACTTTGTAGTAAGCTTACCCGTGGAAGCGTACTCTGGTGCCAAAT	X	X	X	X	X
fava_c15713_722	fava_c15713	PsCam006644_1_AA	NA	NA	Medtr6g086635.1	32610741-32610781	chr6	Regulator of Vps4 activity in the MVB pathway	AAGTGGGACTCCAAAGCCTTTGAACTGAGGATGTCAAAATCTTCTGCTTTCGCACAGGGCCACAATACTTATAAGCCTGA[C/T]CATTCAGCTGGTCATAATAAACCTTTACAAGGCCAGGATGAGGTTTTGTTAGTGAAAAGTCCCGACTATTCTAACAAGG	X	X	X	X	X
fava_c15730_825	fava_c15730	PsCam049240_1_AA	NA	NA	Medtr1g030300.1	10522947-10523468	chr1	Tetratricopeptide repeat	AATGATGCAGTTGAGTTGTATAATTGTGCAATTGCGATAAATGAAAAGAATGCTGTTTACTACTGCAACAGGGCAGCTGC[G/T]TATACTCAAATTAACAAATATACCGAGGCAATAGAAGATTGTCTTAAATCTATCGAGATTGATCCGTACTACAGTAAGG	X	X	X	X	X
fava_c15751_833	fava_c15751	PsCam038117_1_AA	NA	NA	Medtr5g010140.5	2647721-2647788	chr5	Cyclin, N-terminal domain	CTCACGTCAATATTAGCTTCTCCGGGAGCTCCCTTCAACGCTGACGTCTCAGGATTAATTGGTGAGCTACTTCGTGGAGC[G/A]TCCTTTGTAGCTGAATGAGACTTTGATTCCAATGATTTATTGGAGAATGTAAATGAGTCCCAGTCCTTGCAAATTGGTA	X			X	X
fava_c15775_1091	fava_c15775	PsCam044147_1_AA	LG4	58.7	Medtr4g114850.2	NA	NA	Cytochrome P450	ACAGCAGCGGCAATGACGTGGAGTGTAAAATTTCTACATGACAACAGAGATGCACAGGACATACTCAGGGACGAACAGTT[G/A]TCTTTAACCAAAATGAAGCCAGAAGGAGCTTCACTTAATCATGAAGATATCAACAACATGCGTTACGGTTTGAAGGTAG	X
fava_c15828_1978	fava_c15828	PsCam034439_1_AA	LG4	47.8	Medtr4g098850.1	40768298-40768520	chr4	Endonuclease/Exonuclease/phosphatase family	GCATGGTGTGATCGCATATTGTGGATAGGAAAAGGAATAAAGCAACTTGAGTATCAATGTGCAGCAAATAAGCTCTCAGA[T/C]CATCGACCAGTTAGTTCAATCTTCTTGGTTGATGTTGAAGTAATTGACCGCCGAAAACTACAACGAGCTCTAAATTTCA	X	X	X	X	X
fava_c15834_1546	fava_c15834	NA	NA	NA	Medtr8g030620.1	11331959-11332284	chr8	Acyltransferase	TTGAGACCGGCAAAGGAGATGAAAATCAGTATCTGAATACCGAGAGATTCAGATATGAAGAGATAAGAAACGATGACTAA[C/A]GGAAGAGAAAGCAGTAGAATAAAGCCACGGAGGAGGCTTCCAGCTTCAACAGCGACGAGCATGAAGTACGGAAACGAGC	X	X	X	X	X
fava_c15838_1614	fava_c15838	PsCam037301_1_AA	LG6	36.7	Medtr6g016590.1	6292741-6292883	chr6	Rab-GTPase-TBC domain	TTTTGTTACATTCAAGAACTATTGCGACAACGCCACAAACATTTAAAGACCAGAATGGACCTGCAGAACTATTCGTAAAT[C/G]GATAACCTCTAAATGTAGGTCTCTTTTGCTGCTAGTGTGAGAATCATACCCTTAGAGTCTTTAACTGTGACCATATTTC	X	X	X	X	X
fava_c15850_721	fava_c15850	PsCam000724_1_AA	NA	NA	Medtr2g009800.1	NA	NA	D123	AAAGTAGTAACCTCCCGCTGAGAAACTCCGACTAATTTCTTATTCTGTACAAAACAACGAAACTCCATATCTGGCTTAAG[T/C]GACGGATACCATTTCCGGAGAGCAAGAAAGAAATCATGCGGTCGAGACATAAGTTTATCATCGCAAGAATCATAAGCAT	X	X	X		X
fava_c15868_1434	fava_c15868	PsCam057566_1_AA	LG1	5.1	Medtr5g096020.1	41975917-41976048	chr5	NusB family	TAGAGAGTTGCCAGAGCACGTGCTTGAGAACGATCATCACCCTCTACTTTGGGCAAAGGAAGAGTTTCATTTTCCTTGAG[C/T]AGAACTAGCGTTCGGAGGATTCCGTTGACCAAGTTGCCTGCACCAGGCCTGAGAGCAGCTTTGGCAAGCTGCACATTCT	X
fava_c15873_722	fava_c15873	PsCam038378_1_AA	LG7	86.4	Medtr2g009800.1	NA	NA	Protein of unknown function (DUF1336)	TGGGCATTCAATCTTCAACTTCCAACCAAAGATAACTATAGTGCTGTTGCGTATTTTACGAACAAAGAGCCTATTGTTGA[C/T]GGCTCACTAATGGACAGGTTCTTGAAAGGGGATGATGCTTTTCGAAACTCAAGACTCAAGTTGATTGCGAATATTGTTA	X	X	X	X	X
fava_c15887_1017	fava_c15887	PsCam049493_1_AA	LG7	77.1	Medtr4g055080.1	20023187-20023272	chr4	Histone deacetylase domain	GCAAGTGAATCTGCTCCACACTGGAGAACTATTGCACCGGGTTGATATGTTTCAACTACTTTGGAAATAATAGTCTTGAA[A/T]AGTCTAGTGAAGCTAGAGTCATCAATTCCATCCTTGAGTGGGACATTTATTGCATAAAACTTCCCTTCTCTTTCTCCTA	X	X			X
fava_c15892_1352	fava_c15892	PsCam045456_1_AA	NA	NA	NA	NA	NA	Myb/SANT-like DNA-binding domain	CCATCTTTTGGGGCTAGAAACTCGCTTAGTGAATGGACTGAGAAAGAGACATTTGTTCTTCTTGATGCGTGGGGTGATCG[G/C]TTTCTTCAACATGGAAGGAAGAGTCTTCGATCTGATGAATGGCAACAAGTTGCAGAGAAGGTATCAGAAGTTTCAAAAG	X	X	X	X	X
fava_c15895_233	fava_c15895	PsCam036828_1_AA	LG3	67.4	NA	NA	NA	Mur ligase middle domain	CAAATGCGACTTTGTATTCCTCCCCTTATTAACCGCCCCTTTCTTCTTTAAATACAATGACGAAGATTGAAAGCTCCCAC[A/G]AAGACAGCTACCAAGCTGATGCTTGTATAAACCAATGTTTCAATGTCCAAAACCCAAGATGTTCTTGTGTTGATAACAT	X	X		X	X
fava_c15901_1095	fava_c15901	PsCam036197_1_AA	NA	NA	Medtr1g102350.1	46213090-46213873	chr1	Subtilase family	GTTTCTTCTTACTACCGCGATAGTCTATCCGTAGCTTCATTCGGAGCTATGGAAAAGGGTGTTTTCATTTCATGTTCAGC[G/A]GGAAACTCAGGACCTGAGCCTGTGAGCTTAACAAATGTTTCTCCATGGATCACAACAGTTGGAGCTAGCACAATGGACA	X	X	X	X	X
fava_c15904_1001	fava_c15904	PsCam036510_1_AA	LG7	37.5	Medtr8g083100.1	35144056-35144298	chr8	HSF-type DNA-binding	TCTCCTTCAGACAGGTTCTTCTGCATGCTTTCCTCGCCTTCGTTTGAACCCTGTGTGCTACCTGATACCAGGTTCATATC[T/C]GAGACAGCTGGTGACAATTCCAGTCTGAGTTTGCTCGAGAAATCTTGATGGATAACATTTCCAAATTCCAGTCTAAAAT	X	X	X	X	X
fava_c15913_1528	fava_c15913	PsCam049886_1_AA	NA	NA	Medtr1g029350.1	10041754-10042086	chr1	Exostosin family	AAGTAAGACAGTTTCACCAATCAGCTGAAACATTTTGGTTGCATAATGGATCAATTGTAAACAGAAACTTGGTCGAATTT[T/C]CTAGTTGGAAACTCCCTGTACCTTTGCCTTGATAAGCTTGGCATGTAGTTTTACTTGTATAAAGTATTTTGTTTTGTTG	X	X	X	X	X
fava_c15933_1129	fava_c15933	PsCam046158_1_AA	LG1	16.4	Medtr5g087710.1	38030548-38030611	chr5	Zinc-binding dehydrogenase	TCCATGTTGAGTTTTAATTGTAATGGGGTCCTTGTTCAAGGGAAGACTCTCATGGGATCCTTATATGGAGGACTCAAACC[T/C]AAATCTGATGTACCTATTCTTCTTAAACGCTACATGGACAAGGAACTGATGTTGGACGAGTTTGTTACACATGAGGTGG	X	X	X	X	X
fava_c15946_663	fava_c15946	PsCam050414_1_AA	LG5	21.8	Medtr7g110380.1	45251340-45251507	chr7	Triose-phosphate Transporter family	TTCACATCATCATCTGCCTTTTTCTCCATTTGCAGCTCCTTTGCTGATTCGTCGGGAATAATTTGAAGTAGAGATGTACG[C/T]ACATCCCTGATCTTCAGGTAGTTGTAACAAACAACCCCACTTAAAGCAATAGCATAGCCAATAACATTCAGTCCTGTAA	X
fava_c15952_316	fava_c15952	PsCam043254_1_AA	LG2	102.6	Medtr1g109230.1	49372748-49373080	chr1	NA	GATCACATGCCTGATAATTATGAAGACCTTCCTTTGGATTTCAACCCTCTCGTCTTCACTTCACTCGAGAGACATCTTCC[T/C]TCTCATATTCTTACCCTATCTAGAGACCTCAAAGCTCACTACATGTCCAACATTCTACTCCGTTATTTGCCTCACAGTG	X		X	X	X
fava_c15965_1351	fava_c15965	PsCam026935_1_AA	LG3	75.2	NA	NA	NA	Zinc finger C-x8-C-x5-C-x3-H type (and similar)	CTGAGTGTAGTTTCTTCTTAAAAACTGGGGACTGCAAATTTAAGTTCCATTGCAAATTTCACCATCCAAAGAATCGGATT[A/G]CAAGATCACCTCCTTGCAACCTAAGTGACAAGGGTCTGCCTTTGAGACCTGGCCAGAATGCATGCACGCATTACAGCCG	X			X	X
fava_c15971_725	fava_c15971	PsCam016998_1_AA	NA	NA	Medtr1g083790.1	37298823-37299016	chr1	SNARE domain	GTGCAGCGTTCTCTTGCTACTGACCTTCAAAGCCTCTCTGTAGAGCTTCGCAAGAAACAATCAACTTATTTGAAGCGCCT[C/T]AGACAGCAAAAAGAGGGGCAAGATGGAGTTGACCTAGAGATCAACATAAATGGAAGTAAATCTAGATTTGAAGACGATG	X	X	X	X	X
fava_c15979_2282	fava_c15979	NA	NA	NA	NA	NA	NA	PROCT (NUC072) domain	TGGAATTATAACTTCATGGGAGTGAGGCACGCATCAGGGATGAAGTATGGAGTGAAGCTTGGGACTCCTAGGGAGTATTA[C/T]CACGAAGATCACAGACCAACCCATTTCTTAGAGTTCAGCAATATGGAGGAAGGGGAGACAATTGCAGAGGGTGATAGAG	X
fava_c15991_483	fava_c15991	PsCam025501_1_AA	NA	NA	Medtr4g117680.2	NA	NA	MYB-CC type transfactor, LHEQLE motif	TTTGTTGGGGGTACGGCAGAAAACTGATCATCTGTATTCTCATGTTCATCGGTAACTTGGGCTTCATGTGTTGCATCCTC[A/G]GAACTTTCTTTGGTGTTGCATTTTAATTTTCCAGACGTTTTCAATTTGTCTACAGGAGAGGTTACCCCAGTGTCCAAGA	X	X	X	X	X
fava_c16005_527	fava_c16005	PsCam020976_1_AA	LG2	59.2	Medtr1g079830.1	35470874-35471060	chr1	NA	ACTGACTTTCCTTGCCTCCTGCGAGTCTGTTGCTCCCGTATGGAAGCCCACAATTTCTCTACAGCATCCCTCTGATGAGC[A/C]GTAAATCTTGCCACTTTATCAGAGGCATGCTTCACTAAAATATCAATTACGGTTTGGCACCAAGGTGTTTTATACCGCC	X	X		X	X
fava_c16016_1278	fava_c16016	PsCam042665_1_AA	LG3	36.9	Medtr3g096900.1	44346166-44346203	chr3	Glycosyl hydrolases family 35	TTCATTTCTAATTCCGATGATAAAAATGATAAGACAGTGGAATTTCGAAACGCATCGTATCACCTGCCAGCATGGTCAGT[T/C]AGCATTCTTCCTGATTGCAAGAATGTAGTGTTCAACACAGCAAAGGTTTCTTCCCCGACAAACAAAGTTGCAATGGTTC	X	X		X	X
fava_c16020_978	fava_c16020	PsCam020987_1_AA	LG2	25.6	Medtr1g031620.5	NA	NA	NA	GTTGCCATGCCCGTTGCATTATCATCAACTGATTTTCTCTGGTAGTTGAAGTACCACAAGTTGATGGATGAAGATCCTCA[C/G]TCTGATTAGTTTCCGTAAGAGAAAACGGTGAATGAGGCACCACTTGGACCCCATGGACACCTTCAAGGGCTCTACTGTG	X	X	X	X	X
fava_c16057_1086	fava_c16057	PsCam020853_1_AA	LG3	49.1	Medtr3g087740.1	39757234-39757365	chr3	STAS domain	TTGTTTTTCTAACTCGAGCAGATAAAAATGGCGTAAAAATTGTGAAACATGTCAAAGGAGGACTCAATCCAATCTCTATC[A/G]ATCAGTTAGACTTTAACGGTCCACATGTTGTAGATGTTGCCAAAATCGGACTTGTTGTTGCTGTGGTTGCTCTTACCGA	X	X	X	X	X
fava_c16061_342	fava_c16061	PsCam051756_1_AA	NA	NA	NA	NA	NA	DNA-directed RNA polymerase III subunit Rpc31	TCCAAGCAGAAAGTTAAATAAAGGATTTACAGGAAAACAGACACTGGTGTGATTAGTATATAGCAGCCAGGTAAAGGCCT[G/A]GCAATAGTCCATGCTAGTATGGAAGCCGCCACAGGACGAGCAAACGATCATTCTCCATAATATCTTAATAGACATCTTC	X	X		X	X
fava_c16065_284	fava_c16065	PsCam039140_1_AA	LG7	72.3	Medtr2g450040.1	NA	NA	Late embryogenesis abundant protein	GAGAAAATGTCTTACGGTTCAAGTCCTATAGGTTCACCACCTCATCAAAACTTCCACTACTATACCGCTTCTCCCATTCA[T/C]CACTCTCGCGAATCTTCCACCTCTCGTTACTCCGCTTCGCTGAAAAACCCTCGCAACATTTCAGCTTCCTCCTGGAAGA	X	X	X	X	X
fava_c16067_1437	fava_c16067	PsCam050650_1_AA	LG2	75.3	NA	NA	NA	Shugoshin C terminus	CTGAAAATTGGTTTGATACTTTTGATACTCTACTTTATATGATTCTATTAACGCATTTCTCTGAGCTAGGAGCTTCCTCA[A/T]CGTCGTGTTTTCCTTGAGAATCAGTTCAACAGAGACATCAGTTGCAGGTTGGTGCTTTGGTAGTAGTTGTTGGTCCATG
fava_c16071_1346	fava_c16071	PsCam000087_1_AA	NA	NA	Medtr4g066010.1	24874899-24875129	chr4	NA	GAGCTCTTGCTATTCCTTACACTCTCTAACTCACTCGTTATGACCGCAGGGTTACATTTATTACAGGAGGACACCGATTT[A/G]TAATCCTCTAAACTGTTTCTTCTCGTAGGTGAGGTCTGAAGAACAGTTATGTGATTTGCACAAGAACCAGTTACAGATT	X	X	X	X	X
fava_c16091_1467	fava_c16091	PsCam049370_1_AA	NA	NA	Medtr5g065670.1	27629468-27629590	chr5	NA	GTAAATCATGTCGTTGGAGTTGAACCAACTTTTGATTATAAAGTTGATGAAAATGAGAATCAAGGAACCGAGATTGAAAG[T/C]GAGATGCACGAAGACACGGAGGAGATCAATGCATTGCTTTATTCTGACAGCGACGGTTATTCTACTGAGGATGATGAAG	X	X	X		X
fava_c16096_1512	fava_c16096	PsCam025597_1_AA	LG4	58.4	Medtr8g077125.1	32763709-32763885	chr8	KH domain	AGTATGGTTTGATTAAACGAGTTTATAAATCTTTTCACGTATAGTGATATTTACGGATTCTTTTGGTAGCTAGACATTTT[T/A]AAAAATTCTATTTCGAATGAATCGAAATGAAATACACTTTAGCCCATACAGCATGGTACAATACAATTCTAATGTTATA	X	X	X	X	X
fava_c16105_1236	fava_c16105	PsCam027178_1_AA	LG7	69.2	Medtr4g077803.1	29870938-29871164	chr4	Transcription factor DP	ACATCACCTCCACTCCCTGGAATATTAAAGGCAAGAGTTAAGCAAGAACATTGATCTGCAAGTTTATGATGTCCTCTTGC[T/C]TTTTAAGTATGTCTGTATATCTTGTAAAGAAATTTACCGAATTAATATACCTTCTTATTGGTCATCAGTACAGACAAGT	X	X	X	X	X
fava_c16122_670	fava_c16122	PsCam045948_1_AA	LG3	32.6	Medtr3g099780.1	45789426-45789586	chr3	CRT-like	GCTGGAATGTCTTCTGCAGCAATACTTCCTGGACCAGTCATACCCATATTGAATCAGTCTTATTTAGTTTGGCAGTTAAC[G/A]TTTTCCACTCTTATCCTGAGGAGAAGGTACTCAATCAGCCAAATTGTTGGGTGTTTACTAGTAGCTGCTGGTGTCGTGG	X			X	X
fava_c16132_2166	fava_c16132	PsCam042658_1_AA	LG1	5.7	Medtr5g094740.1	41394774-41395028	chr5	Transporter associated domain	CGAACCTTCCAAGGCCAAAGTGTAGTAATTGATGTCTCCGCGAGAGAGAAAAACGCAGAAAGACCTAAAAGCAAAGCCAA[C/T]AACAACCCTTGCTCCTTAAACAAACGAAGAACTTGCAAAACAGTTGGCCAAGTACTCTTAAGCAAAAGTATACTCTTCC	X
fava_c16133_1498	fava_c16133	PsCam001058_1_AA	LG4	3.5	NA	NA	NA	Skp1 family, tetramerisation domain	GAAGAGAAGAACTATTAGTCTTCAGATTTGTTAACAGTCTAGGTAAATGCAAACTTCTTACTTTTCCTATATGATCCTGT[T/C]TTGGTTGAACTCGATTTTCGAACCAAAGTTAAACTGATGCCTATTATTAGAGATATAAGATGTTAGTTACTAGTTGGTT	X	X	X		X
fava_c16145_1166	fava_c16145	PsCam060249_1_AA	NA	NA	Medtr4g006030.1	488943-489054	chr4	NA	CAGACAACTAAGTTTCTGTTTCTAAAGCATATGTTAGGGAATCATGACTTCGTCGTCGCCGTGAGTTTTCTGTTTCGGTT[C/G]AGGCCAATTTGGTATCAAGCTAGTTAAGAGAATAGCGCATCGAATGTAATGTTACATGTTAAGCTGTAAGATAAGGGAA	X			X	X
fava_c16149_1164	fava_c16149	PsCam050446_1_AA	LG2	45.5	Medtr1g054670.1	23803930-23804157	chr1	Protein of unknown function (DUF620)	ACAAACACATTCTTCACTGTCCCCTCCAATTTCCTACACCCTGTTGCAGCTGTAAAGTGTTGTATAATATACTGCGCCGA[A/T]GACGAAACCTCATTAAGGGGTAATTTGGCATGAACAGGAACAGGAAAAAGTGGACAACCAAGAACACTAAGAAGCATCT	X	X	X		X
fava_c16151_1425	fava_c16151	PsCam049799_1_AA	NA	NA	NA	NA	NA	Ring finger domain	TGAGAACATGAGCAAGGACAATCAGTGGTGTGGTTTGTTCTTGTGATGATGATGTGTGATTCAACGCAGTTTCTGATGTA[G/A]AAAAAGACGATTCCTAGGAAGAGAAGTAGACAAAGTATGGCACCAACTGTGATTGCAAAGGAGGGTTCCCATTTGTGAT	X	X	X	X	X
fava_c16157_782	fava_c16157	PsCam034098_1_AA	LG3	91.7	Medtr3g017490.1	4981899-4982390	chr3	Glutaredoxin	TCATCAACCCAAACCCTAAACCCTTTCAGAATCATCTTCACCGCATTACAATCCTCAAACGTTCTCCGAATTCCTCTCAA[A/G]CTCGTCAAATACACCACAATCCGTTCCTCAGCACCTTCCAATCGGAACAACATCCCCGATTCCCACCCCAATTTCTCAC	X		X	X	X
fava_c16168_789	fava_c16168	PsCam001322_1_AA	LG2	99.7	Medtr1g106815.1	48341460-48341642	chr1	Ring finger domain	AACTCACTTTCTTGATCCTCCTCATCAGTTGGATCTCTATTATATTGCCTGTTTCTATCTACAGGCTCTCCTCTCAACCT[C/T]TGAAGGAGTCTTTCTCGCGCAAGTCTCACACCTACAGGTAATCTGTTACTGCCATTCACACTCGGAGTACCTCTCACAC	X	X	X	X	X
fava_c16172_900	fava_c16172	PsCam005025_1_AA	LG6	53.2	NA	NA	NA	BED zinc finger	GAACTCTTTGGAGAGAAGGTCTTGCAGTGTTTTCAATGCTTTGCTTGTCTCTTCACAAGGCGTAGTAGTGTTGGATGATC[T/C]GGTGATGACCGTGGTATCTTGGGCAGGTGACTTAAATGAGGTCTCAACATCGAGAGATGCATAAAATGCTTTCATTTCG	X	X		X	X
fava_c16194_152	fava_c16194	PsCam039307_1_AA	NA	NA	Medtr1g008300.1	846509-846719	chr1	Rhomboid family	GCTCCCAGGGATGAATTATCCCTAACAAACTGACCTCACTATTACATTGATATGTTGCATTGCACAGGTGTATCTCATCT[C/T]ATATGATTGCACTCCACTAATTAAATATACAATCACATAGCGTATCAAATTTATATGTGTAGAATTACTCTCTATAAAT	X	X	X	X	X
fava_c16219_513	fava_c16219	PsCam043783_1_AA	LG1	77.8	Medtr5g018770.1	7012877-7013434	chr5	Cysteine-rich secretory protein family	TTGCGTTGCGAACCATGAGTGTGGTGTTTATACGCAGGTTGTGTGGAAGAATTCGGTGCAACTTGGGTGTTCACAAGCTA[G/C]TTGTAGTGTTAAGGAGAAAGCTAGTTTGACGATTTGTTTCTATGATCCACCGGGTAATGTCATAGGGGAGACTCCATTT	X	X	X	X	X
fava_c16226_872	fava_c16226	PsCam036890_1_AA	LG7	102.8	NA	NA	NA	PPR repeat family	CTGAGTGATAATCTCGGCGTTGCTCTAATTGACATGTACTCAAAGTGTGGTAGCATCGAGAATGCTATATCAGTTTTCAA[T/G]GATATCGATAAAAAATGTGTTGATCATTGGAATGCTATGATTGGTGGCTTAGCGACTCATGGAATGAGTGAAATGGCTT	X	X		X	X
fava_c16234_1963	fava_c16234	PsCam048895_1_AA	LG3	27.8	Medtr3g102810.1	47366150-47368423	chr3	Subtilase family	ACCTACAAAAATGGGCAAACCATAAAAGATATTGCTACTGGGACACCTGCTACGCCGTTTGACTATGGTTCTGGGCACGC[G/A]GATCCAGTAGCTGCTCTTGATCCTGGTCTTGTGTATGATACTACAGCGGATGACTACTTGAGCTTCCTCTGTGCCTTGA	X	X	X	X	X
fava_c16237_1574	fava_c16237	PsCam044016_1_AA	LG2	8	Medtr1g017350.1	4801546-4801568	chr1	Helix-loop-helix DNA-binding domain	TTGAATATATAGCCTTGTTTCTACATCAGAAGACTTTGGAATTTTCCTGTTGACTGCACAATTTAACTGAAGTTGGAAAA[A/G]AAATAGAAGGAAAATAAAGGTTTTAGTTGTATAGGATCTTATTTAATACCTAACTATTGGCTCTTCGAATTTTTAGTAG	X	X	X	X	X
fava_c16246_928	fava_c16246	PsCam001285_1_AA	NA	NA	Medtr8g066040.1	27430410-27430785	chr8	Methyladenine glycosylase	ATTCTATGTATAGCATATCACTATTTTTTGTGATCCAATTGCATCTTTTCAATTCCCCTGGCTCAGTGATCACTCCTGGA[T/C]TTGGCTGTTGATGTATAGTTTTAGGTACGGTTGATTCTCTTCTTTCATGTGATGAAGCAGAAATCAAACGAAGTGCCAA	X		X	X	X
fava_c16251_253	fava_c16251	PsCam050031_1_AA	LG3	7	Medtr3g113190.1	52902135-52902233	chr3	WD domain, G-beta repeat	AAGTCATTCTAGAGAAACGAAAGAATGAGTAAACGACCACCACCTGATCCTGTGGCAGTTCTTCGAGGCCATCGCGCTTC[A/C]GTCACCGATATTGCTTTTCATCCCTATAAGCCTATATTATTCTCCGGTTCTGCTGACGGTGAAGTTCGAATTTGGGATA	X	X	X	X	X
fava_c16256_1591	fava_c16256	PsCam049377_1_AA	NA	NA	Medtr5g045250.1	19856653-19857606	chr5	Cytochrome P450	GATTCTCCTGTTGATTTGGATGAATGTCTTAAGCTTTCTATGGAGATGAAATCGCCACTTGTGTGCAAGGTTGTTCCTAG[G/A]ACCTAGGGCTAGGCTAAACTTAGTATTTGATGTTACTTAACTTTTATGTGTTTTCGGAAAGGAGAAAGTTGGTCATGGA	X	X	X	X	X
fava_c16260_1025	fava_c16260	PsCam042431_1_AA	NA	NA	Medtr7g013300.2	3823530-3823802	chr7	Alpha amylase, catalytic domain	CTGAAACCACTGCTGCTGAAGCAGCTCAACTCATCGAAAAGCAAATTAAGGATGCAACTGAGGGTACAATATCATCCATT[G/A]TAGAGAAGTCAAAATATGCTATAGAAAGAGCTCTTGCGGTGGCAGAGGAAGCAGGCGAAAATGCAAAAAAGACCATGGA	X	X	X	X	X
fava_c16263_539	fava_c16263	PsCam049571_1_AA	NA	NA	Medtr1g017940.1	5119369-5120244	chr1	F-box domain	TCGTCGCCCTCGTTGGTTTTCTTCGAGTGGGGGCCGTCGTTCATTTTGGCTTTTAGGGTTTCTCCTGTTGAATCGGGATC[T/G]GAGATTTTTGCTTATCAGGTTAAAAAGGTGCCTTTTTTGAAGATGGGTATTTCTCAAGAGGGACAAATTCTGAATCTTT	X	X	X	X	X
fava_c16270_1756	fava_c16270	PsCam022603_1_AA	LG4	22.1	Medtr4g120740.1	49995396-49995551	chr4	Dip2/Utp12 Family	ATGAGGCATCCAATGGTAATGGTCCAAAACCGTCCAATCAAGGAATCTGCTAGTAGAGCACCGAGGAGAGGAGTGAAGCT[T/A]GATGTTCCACCAAAATTAGTGAGTGTGTTTGAAGCTTCTACCAATGGCATGTTCAATTCTTGTGTTAAGTAACTTATTA	X	X	X		X
fava_c16271_437	fava_c16271	PsCam001410_1_AA	LG6	96.3	NA	NA	NA	NA	GAGAACATATCAGAATACAGAATAGCTTTTAACGGTGATGTTTACTTCTTTTCTCCTCTGTTTTCTTTTTCTTATGCTTC[G/A]ATTTTTCTTTGGACCTGTGTTTCTTAGAATGTCCTTTTTCCGAGTGACTTTTATGCGACTTTTTACTCTTTTTTCGCTT	X	X	X	X	X
fava_c16304_1143	fava_c16304	PsCam021141_1_AA	LG7	53.2	Medtr4g088960.1	35553305-35553379	chr4	Protein of unknown function (DUF974)	CCTCCACCAGATCTTATTAGTACTGGGGGCTTAAATGTCTCCCTTGTAGGACTATCTTTCTTAGAATGGTTCCCATCACC[T/C]ATAAGTATTGTTGCACCATAATGCTGAGCAGGTTCAAAATCAACTTGGTCCATGAAAAGGTTAGATTTAGTATGGTTTT	X	X	X	X	X
fava_c16309_1061	fava_c16309	PsCam034059_1_AA	NA	NA	Medtr3g062850.1	28409829-28410098	chr3	NA	TTGCTTTGGCGACTTCTGGGTCCGCATCTGGGGTTCTTGCAACGTACTAGAATGGTTTGTTTCCTGATTTTGTACTAAAA[T/C]GTTTACAGGCTTTTTCCTGATATGTTTACGTGTTTCCTGAATGATATCTGAAGTCCGATTCTCTACAATTGTAAAACCT	X	X	X	X	X
fava_c16318_456	fava_c16318	PsCam001261_1_AA	NA	NA	Medtr1g115550.1	52232754-52232877	chr1	Pectate lyase	ACCCCCTCCCGATCGCAATTGTGAGAGATCGAACTGTGTTCCTCCCTTTTTTACATAGGGCTTCATAACATATTGTCTAC[T/C]GGCCTACAAATGGACTGCCAACCTGCACATAACTGGAGAACCTCTCTGAGAGAATCTGTAGCTGCTTCCATTGTCCAAG	X			X	X
fava_c16324_363	fava_c16324	PsCam023108_1_AA	LG1	76.3	Medtr5g019490.1	7360203-7360288	chr5	Major Facilitator Superfamily	AAAGAAGTTAGTGAAGCATTCAATGCAGGACCGTCTGATTTAGGTTACCTCACGTTCATACGGAACTTTGTGCAAGGACT[G/T]TCGTCGCCTCTAGCTGGTATACTTGTTATTAACTATGATAGACCAACAATTCTTGCTATGGGAACTTTCTGTTGGGCTT	X	X		X	X
fava_c16325_567	fava_c16325	PsCam038055_1_AA	NA	NA	Medtr1g013120.1	2858478-2858690	chr1	Mitochondrial glycoprotein	CACGCTTCAATATAAAAACTTTCTCAACATCCAATCCATCCGGCCACGCCGAGCATACAAATTCCAACACATTCCCATCT[T/C]CCCCTTTCGAAATATCCACAATCAAACTAAGGTGAAGCCTCACATTCACCCCAGAACTATCATCTCCAAACACAGGCAC	X	X	X	X	X
fava_c16335_1707	fava_c16335	PsCam004788_1_AA	LG3	70.4	Medtr3g072300.1	32468280-32468385	chr3	POT family	GGAATACCATATCCAAGTCCCCATCCTAAATTCTCTTGAATGTATACAAGGCCTAAAGTTGCAATCAAGGCACCTAAAAA[C/G]GACGTAAACATCCACCAGTTAAAGAAAGAAGCCTTTAACTCTTTCTCACGAGGATTAAAATCATCAAACTGGTCAGCAC
fava_c16351_1538	fava_c16351	PsCam049743_1_AA	NA	NA	Medtr3g034210.1	11046522-11046682	chr3	WD domain, G-beta repeat	ACGAGAGAGCAGCGAACGAGGTCGAACATGTTGAGGAAAGCGAAGATGGTACAGAGGATGTCGCCGTCGAGGGAAAGTAT[C/A]GTGGTTGGAGTTTCGCGGCGTTTTTCTCTTTGGTTGGTGGAAGTAATGGCCGGAGTAGGAGGTGTGTTTCCTGTCGCCG	X	X	X	X	X
fava_c16354_1946	fava_c16354	PsCam035873_1_AA	NA	NA	Medtr3g093710.2	NA	NA	Leucine rich repeat N-terminal domain	GAAGATTCCCTCTAAGACCATTGGAATGAAGGCTTAGAACTCTAAGAGCATCTAGTTTTCCTATTGTGTTCTCCGGAATC[G/A]AACCAGTTAATCCGATTCCTGGAAGATGGATGCCTACGACACGAGTTCGGTTTGAGTTGCAGGTCACACCAGTCCATGA	X	X		X	X
fava_c16382_791	fava_c16382	NA	NA	NA	NA	NA	NA	NA	TGATAGTGTTATAATCAAGAAGATAGATGCCGGCCATTGTCCACATGACGAGGTACCGGAATTAGTTAATTCTATTATTT[A/G]TGATTGGATACATAAGGTGGAAAGTAACATTTTAGCAGGGTTCTCAGTGTAAATGTTTTTGACATCCAACAACTGTGCA	X
fava_c16403_693	fava_c16403	PsCam049885_1_AA	LG4	51.9	Medtr4g065610.2	NA	NA	Frigida-like protein	GATAATAAGGTAAGTAGTTCCCCCGAGAACTCTCCGTATAAGTCTGGTGAAAAGTCTGAAGGTGTGGCTAATGAGGTTGC[G/A]CCATTACTCGACATAAAAATATTTTGTGAGAAAATGGATGGGGATGGTCTTCTGGATTATGTCGTGGCGCATAAGAAAA	X	X	X	X	X
fava_c16413_1024	fava_c16413	PsCam028250_1_AA	LG6	30.4	Medtr5g008810.3	1932716-1932829	chr5	Prenyltransferase and squalene oxidase repeat	CCAAAAGTTTCAGCAGGATTGATTAGCTCCAACCAGGTATAAGATCGTGTGAGCTCATATGTTGCAAGGCCGCCATTTTC[A/G]TTCTGTAATGAGAGAATGACATTTACAGCATCATATAATCTCTTTGCATCCAATGGTTCACCAACAACCTCAGGTGCAA
fava_c16471_107	fava_c16471	PsCam000206_1_AA	LG7	114.2	Medtr4g013205.1	3592191-3592379	chr4	Sugar (and other) transporter	CTTCATCTTCTGCATTTTCAAATCTTCACCATCTTTCAGCAACAATCAACAACTAGGAGATTGTTGAGAGATATTCTGTT[C/G]TGAGATTTGGAGAAGGATTTCATCTCTACGCAATGCGAGGGAGACAGCGAGTAGCATCAAGGGAAACCATAGCAGTGCA	X	X	X	X	X
fava_c16476_1395	fava_c16476	PsCam024832_1_AA	NA	NA	Medtr8g088160.1	36507452-36507466	chr8	Aldo/keto reductase family	TTAATCCACCGGCCAAGATACTCCTCACTCAATCCACAAGTCTCAGCACGCTGAGGCACTGGATACATTTCAGCGGAGTC[G/A]AAGAAGTTGATTCCGGCATGAAAAGCTTCGTCGAGAAGATGAAATGACTCAGTCAACGTGTTCTGTTCCCCAAATGTCA	X	X	X		X
fava_c16481_909	fava_c16481	PsCam057643_1_AA	NA	NA	Medtr2g016160.1	NA	NA	NAD(P)-binding Rossmann-like domain	TCGATTCTTGAGAGACCCTGCCAGTCATCCATGGAAGAAGTTGTGAATATATGAAGGATATGACGACCTTCAGGAGCTAA[C/T]GATGAATCAAGAATAGTTGGTATACTCAAAAAGATACTTCCATATGGCTCCTCCAAATTGCTCCAGTTGTTCTCGAGCA	X	X	X	X	X
fava_c16484_427	fava_c16484	PsCam010764_1_AA	NA	NA	Medtr2g060520.1	25675531-25675683	chr2	WD domain, G-beta repeat	CCTCGTTATTGAGTTCATCTATCGATAGAATAAATTCTTCCGTCGCGTTAAAAATAGCCTGGAATCTTAGTTGTGTATGC[A/G]CGGCACCGAGATATTGTTTGACTAATCTTCCAGTGCCAACCTCCCAAAGCTTTATGGTAGAGTCCTTCCCACAGGAGAG	X	X		X	X
fava_c16500_852	fava_c16500	PsCam037216_1_AA	LG5	53.6	Medtr7g088825.1	34668363-34668462	chr7	POT family	TGCAAACATGTAAGGCCAGTAGGATTCTTTGTGAATCTACGAGCATACGGAACGAAAAGGCGTTCGTAGAGAACAACACC[A/T]ATCATCATAGTTAGTACACTGAAGATTGCCATATTAGCCGGCGAAAGCTGGAATGAATGCGAGAGATGACGATTCATCA	X		X	X	X
fava_c16509_932	fava_c16509	PsCam044297_1_AA	NA	NA	NA	NA	NA	TCP family transcription factor	AGAAATGGTTATGGAAAAAGGGAATTATTGGATGAATAATAGAAGTACTACTCAAGAAGAGGTAAATGTTAACACAAAGC[A/T]AGGTAGTAACAATGTTGAAGTTCCTAGTGCAATTGCTTTACCTAATAGTAACAATTTGTTGCAAAGACCAAATCACCCT	X	X	X	X	X
fava_c16514_834	fava_c16514	PsCam045367_1_AA	LG3	51	Medtr3g086570.1	39239576-39239699	chr3	GDP-fucose protein O-fucosyltransferase	GGATCCCCAAAAGACTTGGACATTAGTCCTTTGTCAGGCTTAATTGACTTTAGACGGTGCCCCATGTATCTTCGGGCCCC[A/G]ATTATCAGCTTAGCAAAATTGCCTCCATGGGTCATCACAAATACATCTGACTTCAAGCACACTAAGAAATCAAGAGCTG	X			X	X
fava_c16523_1128	fava_c16523	PsCam049795_1_AA	NA	NA	Medtr7g112580.1	46310924-46311887	chr7	Pectinesterase	CTCCTATTGCTATGACTCGGAGCTGCATTAAGAGCCTCGTTGATTGTACGGTAGTGACCGCTCCCGTCCAACGCAACAAC[A/C]GCATCTGCAATGGTACCGCGAGGCTTAGATTTAAGAAGCTCTTGATCAGCCTCGGTCATCCATTCAGGAAACTCCAAGT	X		X		X
fava_c16528_1014	fava_c16528	PsCam025507_1_AA	LG1	70.4	Medtr5g022880.1	9061554-9061756	chr5	Xylanase inhibitor N-terminal	ACTAACTTCAAATTCTTTTTCAATGTGTTTTGGGGATGATGGTTATGGAAGAATCGCATTTGGGGATAATAATAATAGCC[C/T]GGACCAAGGAAAAACACCATTCAACATTAGGCCATTGCATTCAACTTACAACATCACTGTCACCCAAATTATTGTCGGA	X	X	X	X	X
fava_c16535_1314	fava_c16535	PsCam036051_1_AA	LG7	18.8	Medtr8g098805.1	41282256-41283101	chr8	NA	TGGTGTCGAAGATGCTCCATGAAAATGCTTCTCAGAATGATCTTCGGAAGGAGTCATTATACTCGGCATGTGATGATTGT[C/T]TGCAGTTACTTCTTCACCATTTTTTGCGGGCTGCGGCTTCAGACCTGCAGGATGTGAGTCAAATTGCACGTCAAGCGGA	X	X	X	X	X
fava_c16545_294	fava_c16545	PsCam050585_1_AA	NA	NA	Medtr8g098805.1	NA	NA	Histone deacetylase domain	CTGGTATATAAACATTTTACAACAGATCATTTTTCAGGGTCAGCAAATCACACAAAAACCTTATAAAGTGTAAGTGCAGG[A/G]TCACTGTTATACAGCCTTTCGACCTCCACTCGTTTCTATCAAGCATTTGTTCTCGAGATTCACAATTGAGTCAGCAATG	X	X	X	X	X
fava_c16570_455	fava_c16570	PsCam051661_1_AA	LG3	12.7	Medtr3g110190.1	51189912-51190946	chr3	Ring finger domain	TAACTGAACCGAGTTTGTTTCTTGTCTTACAAACCATTGAACTGTTCTCCTTGCAATAGGCAACCAAATCCTCCACATTG[T/C]CTCATCATTTCCATTCCTTCTTCTGCTGCCAACTTCCACAAACCTTGGAACATTTGTAATCTCAGACATACACCTCTTC	X	X	X	X	X
fava_c16573_417	fava_c16573	PsCam046020_1_AA	LG2	97.6	Medtr1g105065.1	47357946-47358008	chr1	Putative RNA methyltransferase	ACTCGCCACTCGGTTGGCTAGTCAAATCGCTCGCGCCGCGACTATTTTTCGAATCAACGAGGTGGTTGTGTTTGATAATA[G/T]AAGTAATGCAGATAAAGATTATACTGTGGCGGAGAATTCAGATGATGAAAGTAGTTCGGCTTTTCTCGTGCGAATTTTG	X	X		X	X
fava_c16590_375	fava_c16590	PsCam048467_1_AA	NA	NA	NA	NA	NA	Sodium Bile acid symporter family	ATTTCGAATCACTCTTCTCACGATACCACGACGCGGAAACAAACTATTTTCGACATCCTCAACAACTCAAACTCACTTCT[G/T]CCTCCTGCAGTCCTTGCCAGTACTCTGCTAGCTCTTATCTACCCACCTTCTTTAACCTGGTTTACTACCAGATACTATG	X	X	X	X	X
fava_c16606_1546	fava_c16606	PsCam050109_1_AA	NA	NA	Medtr1g051055.1	19909413-19909596	chr1	Putative S-adenosyl-L-methionine-dependent methyltransferase	ACTGATGAATGTCAAAGAAACAGAAATACGCAATGTGATGGATATGAATGCCTTTTATGGTGGATTTGCTGTTGCATTGA[G/A]CAACTTTCCAGTTTGGGTAATGAATGTTGTTCCTGCAAGCATGAAGAACACCTTATCCGGAATTTATGACCGGGGTTTG	X	X	X	X	X
fava_c16621_1799	fava_c16621	PsCam035886_1_AA	LG6	36.9	NA	NA	NA	Transmembrane amino acid transporter protein	CATGTGTATGGACATGGAATAAAATACACCCAAGACAACTGTCCACATGATTGAAAGAGACAGAAGAAATAAATAAAAAC[A/G]TAAACCCGTTTATTTATACGGTGTTTGACAACATATTTGTTGTCAAAATACCATTTCTCTTGTAATATGCTCTTCGCTG	X	X	X	X	X
fava_c16630_1380	fava_c16630	PsCam037478_1_AA	NA	NA	Medtr5g068650.2	NA	NA	Protein kinase domain	CTTTCTTATTTTGTGTAAAATGTAACCTCTATTGCCTGTCCATCGTCGTTCAGATGATTCGCTAAAGACAGAAGCTCTCT[T/C]CCTTTGTAATCTAATCCTAAAACCAAACTACGACATGGAAAGAAACTTCTCTTGAAAATCGGATGTTACACGCATTTAT	X	X		X	X
fava_c16631_324	fava_c16631	PsCam043719_1_AA	LG5	72	Medtr7g073500.1	27474344-27474766	chr7	NA	TCATGTTTTGAGATTACGTTGATCTCAAACGCCGACAAAGAGAATCTTCCGATGGAGATCGCCGCCTCAGCGACGTCTCC[G/T]GTATCTCCACTGGAGACGTCGCTCGGGGAGGAGCTAAGCGCCATGAAGAAGAAACTTGAGAGACTGAGAACAGACAAAG	X	X	X	X	X
fava_c16648_2135	fava_c16648	PsCam049673_1_AA	LG7	82.8	Medtr3g117080.1	54756466-54756576	chr3	Dihydrofolate reductase	CAATTCTTTTGGAAGTGCAGTGCAATCGAAATGAAATTGAGGCGCAAAATTTTGAAATAGTGATGAGGTGAGAGTGAGTC[A/G]GGATGGAGATTTGTGTTCTGATTTGTAATAGTTGTGGGCGGAGAGGTGAAACGGAGATGATGAGCAGAGATGACAATGC	X	X		X	X
fava_c16649_1056	fava_c16649	PsCam048055_1_AA	NA	NA	Medtr8g102340.1	43061784-43061844	chr8	X8 domain	TACTATGCACTCATGGCCCTAAATTTCCGAACAATTAATGTAATGGTCACCGAAACAGGTTGGCCTTCAAAAGGGTCGCC[T/C]AAGGAGAAGGCCGCAACTCCTGATAATGCACAAACATATAACACTAATCTCATAAGGCATGTTATCAATAATACTGGTA	X	X	X	X	X
fava_c16664_1657	fava_c16664	PsCam050164_1_AA	LG3	85.4	Medtr3g461480.1	24429466-24429553	chr3	Transmembrane amino acid transporter protein	GCTGAGAAGGTTTGAGAGAAGTTGAAATTAAGTTGACGAATCAGATTGTGGTGTTAGTTTTTCATTCTTATTACTTTTTG[A/G]AACCAAACATTAAACATAGGAGAATGGTTTATTGGTTGTTCCCTTTTTGATAGCAAACGTCTTATATAATCATGGAGCA	X	X	X		X
fava_c16666_252	fava_c16666	PsCam045346_1_AA	NA	NA	Medtr4g119400.2	NA	NA	CBS domain	CTACTTTTCACCCAGGATTTCTTAAATTCCTCGACATACGATTCTCGATTTGTGCATTGAATTGGTGCTGCATTTGGTTG[A/G]TTTTTTTGCTGTGAATTGAATTTGGATGATAGCATGCTGTAAAGTTTAGTTCTTGGAAGGAATTTTGTGTAGCTTTTTG	X		X		X
fava_c16680_536	fava_c16680	PsCam044495_1_AA	NA	NA	Medtr2g090950.1	39065794-39066513	chr2	Ring finger domain	AACAAAACAACAATGTTTCTAATAACATTGTTGAATGCGCAGTGTGTTTGAGTTTGTTAGAAGATGGAGAAATGATGAGG[C/T]TGCTTCCTAATTGTAAGCATAGTTTCCACGTGAGTTGTATCGATATGTGGTTAGCTTCACATTCCACCTGTCCTATTTG	X		X	X	X
fava_c16712_1845	fava_c16712	PsCam045534_1_AA	NA	NA	Medtr3g100310.1	46118861-46119070	chr3	GDP-fucose protein O-fucosyltransferase	AAACTACAATTATGGCTTCTATAGTTTTGCACCGTGATGATAGATAGCCAACGAGTGGGTCTCAATCGCGAAATAAACAT[T/G]GTCTAAGAAGTTGGCATGGAATGTAACTAAAACATGGCTCAATTACTAAGCACAATATCAATCATATTTGTGTCAAATT	X			X	X
fava_c16724_1307	fava_c16724	PsCam026767_1_AA	LG3	86.3	NA	NA	NA	Protein of unknown function (DUF812)	GCAACGAATAGAATTAGAAGAGAAGTATCTGACTATGAAATGAAACTGGCAGCCACACCTTCCACTTCAAGAAGCTTAGA[T/C]GTGAGCAAGTTACAATCTGATCTTGATGGCGTGATTATTAGAAACAATGAATACCCGAAATAGCAGGTACAGTTGAGTG	X	X		X	X
fava_c16767_361	fava_c16767	PsCam027009_1_AA	LG7	70.8	Medtr4g074200.1	28233171-28233513	chr4	NA	GGTGGACTTGACCATTTGGTACTCTTTATTGACCTTGATTCTCGATTTGATATCACTCGTTTCTCTCACTTGCTTCTTCA[C/T]CGCATCATGGGACCTTACGGGGAAGATAGTGGAGATTATGATAAATCGTTATTTGATTTGTGTATGACTCGTTTTTTGT	X	X	X		X
fava_c16788_2102	fava_c16788	PsCam049801_1_AA	LG2	112.6	Medtr1g115790.1	52374446-52376710	chr1	ABC transporter	GTGATGCAGTTAAGTGTTTTGTGAGAGGGGTTCAGATTTTCGATAATACACCTCTTGCTTCTGTTCCTGATGCACTTAAG[C/T]TGAAGCTGTTGGATAATATGAGTGAAACTTTGGGAATGAATATAACAGCTTCTACTTGTTTAACAACTGGTACTGATTT	X	X	X	X	X
fava_c16794_791	fava_c16794	PsCam016744_1_AA	NA	NA	Medtr6g007340.1	NA	NA	POT family	CTGAATATGCCATTAGTATCTGCTGCAAACACACTCACAATCTTCGGCGGAACAGCCAGCTTCACACCTCTCATCGGTGC[T/A]CTCATTTCCGAGTCCTTTGCCGGCCACTTCTGGACCATTACCATTGGTTCAATCATCTACCAACTTGGAATGATGAGCA	X	X	X	X	X
fava_c16809_581	fava_c16809	PsCam001138_1_AA	NA	NA	Medtr1g086790.1	38850748-38851136	chr1	WRKY DNA -binding domain	ATTAACCAGTAGTTGTTGATGAGGATGATGTTGTTGCTGCTGATACTGTAATAAGTAGTTGTTCTCTTGCAGAACTGAAC[C/T]GAAGTTAGTGGCCGGAAATCCACCGGAGAGTGCACCAGTAGGTGGTGGTATCTGAACTCCGGCGAAGGCGGAACGGGAC	X	X	X	X	X
fava_c16815_340	fava_c16815	PsCam049528_1_AA	NA	NA	Medtr5g084690.1	36538596-36539015	chr5	LBP / BPI / CETP family, C-terminal domain	TTCACTCCGATTGCCGAATATTGATAAGGGTGCAAAGATTCCGTTTTTGGGTAATGTTTACTTGCTGCTTTCTGATGTGA[C/T]TATTTATCAAATTGATGTTGCTTCATCGGTTGTTAAGCCGGGAGAGAGTGGGATTTTGATTGTTGCTTCTGGGGTTAGG	X	X	X	X	X
fava_c16816_1825	fava_c16816	PsCam049409_1_AA	NA	NA	Medtr3g075250.1	34248439-34248668	chr3	Peptidase family C78	AGTACACCTATTATGATTGGTGGTGGTGTACTTGCATATACACTACTGGGAGTGGATTACAATGATGCAACTGGAGATTG[C/T]GCATTTTTAATACTTGATCCACACTATACAGGTACGGATGACCTGAAGAAAGTAATCAATGGGGGGTGGTGTGGGTGGA	X
fava_c16821_819	fava_c16821	PsCam050634_1_AA	NA	NA	Medtr1g108590.2	49066484-49066505	chr1	Erv1 / Alr family	AAAAATGTTGTCGGCATTCCTCACAGACAAAGAAGTTGTGAACAAAATCACAGATTGCAGTAAATGTAAACTGACTCTCT[C/G]CATCCTCAATCCTTACAGAGAGTGAATGTAGAAGAACCCATAAGCCACAGCTAAAGCCTCTGGTTTCATTCTTACTACC	X	X	X	X	X
fava_c16822_2179	fava_c16822	PsCam004632_1_AA	LG5	38.6	Medtr7g099710.1	40003339-40003893	chr7	Fusaric acid resistance protein-like	TATTAAGAAAATTGAAAGTGACTTGAAGAGCCAAAATGTTCCTCACGATCTCGAGTCACAAGAATATCTCAATGCAGACG[T/C]ATTAAGGATCTTGAGCAGAGATGAAGAGGTTGATAGCATTACAAACTCTTTCCTCCAACATCTAGAGGAAATTGCTGAC	X	X	X		X
fava_c16830_572	fava_c16830	PsCam050363_1_AA	LG1	83.1	Medtr5g015500.1	5371400-5371606	chr5	U-box domain	CCAGTGCTAAACAAAGTTTTCACCGAGTTTACACACATTGTTGCAGTCAAGACTACTGGAAATGTCTTTTGCTATGAGGC[C/T]GTTAAGGAGTTAAACATCAAAACAAAAAACTGGAAGGAGCTACTCACCGATGAGACATTCACTAGGGATGACCTTATAA	X	X		X	X
fava_c16846_553	fava_c16846	PsCam034920_1_AA	NA	NA	Medtr1g030060.1	10474963-10474982	chr1	NA	TTTACACTCCTGGCCGCTTTGGAGCTAGGGGATGATTCTGCTCCGTCTGACACGAGTGGTAAGGAGGAAGTGAAACCATT[G/A]TATGCATTTCCAATATGGTTGCCACATTTTCGACAGAGAAGCCTAGTTCTTCGACGGAATAAGCCCCATGAATGTTTAT	X	X	X	X	X
fava_c16867_1064	fava_c16867	PsCam006862_1_AA	LG3	88.2	Medtr3g053700.1	21366897-21367022	chr3	G-patch domain	GGTCAGGGTATGGTTGATCCCATACCAGTTAAGGTCCTACCACCAAAGCAGTCATTAGATCATGCACTCAAGTCTCATAA[A/T]GTAGAAGGGAACACAGAGAAGCAAAGGAAGAAACGGACCAGAGGTGGTAGGAGAAAACGTGAGAAGAAATTTGCAGAAG	X	X	X	X	X
fava_c16869_255	fava_c16869	PsCam016835_1_AA	LG4	84.3	Medtr8g030890.1	11500670-11501371	chr8	Lipase (class 3)	AATCAATGAATTTTTATTCTTGGAACCAAAATAGAAGCAAAGAAGGCTCTAATAAGCTTAATATAGAGAAATATTTTAAG[G/C]AGTTGTCTTCTTGAACACCATTTGACCTGTGTCATCCACTTCAAACATGCGCCCGACAAATTCATTCCAACCTTCCGAT	X	X	X	X	X
fava_c16888_777	fava_c16888	PsCam057606_1_AA	NA	NA	Medtr3g110530.1	51670476-51670547	chr3	Putative serine esterase (DUF676)	CATTTCCTCTTCCAAGTCAATTTTACAGGATCCACAATTAACTTTGGATTTACTTGGAACTTCCTCTAAAACAGAAGTGG[G/A]TTTTGCTGTCTCTTCGTTTACAATATGTGGATACTTCTCGTGTCTTTTAAGATGTCGACGCTTTGGAAGCTCGTTTCTA	X	X	X	X	X
fava_c16892_1168	fava_c16892	PsCam050051_1_AA	LG7	17.8	Medtr8g098715.1	41209698-41209914	chr8	RNA 3'-terminal phosphate cyclase (RTC), insert domain	CCAATGGACCGCGAAACGCCACAATCGTGAGGACGATTGATTCTGCCACCCATAATAGTTCCCGGTTCATACTTCAATTT[A/G]GTACCGGTTTGGTTGATTACGACACGGCAGTCATCGCAGACAGTTTCGAATAATCGCAGGAGAGAAATCTCGTGGCTTC	X	X	X	X	X
fava_c16919_644	fava_c16919	PsCam033451_1_AA	LG2	19.3	Medtr1g009030.1	1150903-1151070	chr1	Protein of unknown function, DUF599	TGTGGCCATTAAGGTTGCTCCCATTATTGTGTTCCTTAGTGATTGAACAGCTAGGATGTTTTTCTTTTCATTGTCCTTCA[T/A]CATAGCATTAACCCAATTTCTTCTACCACTAGCATTGATGCCAACAATGGTTGTATGTGGTTGAGTTCTAACCTTATGC	X	X	X	X	X
fava_c16921_2097	fava_c16921	PsCam034477_1_AA	NA	NA	Medtr8g056030.1	24400550-24400707	chr8	Cullin protein neddylation domain	GTCCAGGTTCTTACTACAGGGTCTTGGCCAACTCAGTCTAGTGTTACATGCAACCTGCCAGCCGAAATATCTGCACTTTG[C/T]GAGAAGTTCCGGTCATATTACCTTGGCACGCATACCGGCAGGAGATTGTCGTGGCAAACTAACATGGGCTTTGCAGATT	X	X	X	X	X
fava_c16947_1175	fava_c16947	PsCam049233_1_AA	LG3	3.6	Medtr3g115950.1	54211829-54212734	chr3	DHHC palmitoyltransferase	TTAGCTAATGCCTTAGCTGCATCGTTGGAATCTAATTTTGCAAGTTTCCATGCGCTTATTCGCACTGGACGCTGGTTCAA[C/T]TTTTTTCCTTTGTCAGGTGGTTGTATTGCATCTGGGTCCATAGTAGATGGTAGGCGCCCTGGCTCCAATTGATGTATCA	X		X	X	X
fava_c16954_380	fava_c16954	NA	NA	NA	NA	NA	NA	Thiamine pyrophosphate enzyme, C-terminal TPP binding domain	GAAAGGGAGATTACATTATGTATTTTTTCCCTTCTAATTTCTGTGTACTATACTGTAAACAAAAACTAAAAGCTGAACCA[C/T]AATAAATGAAGTTGTGAAGGGGAAGGATGCCGCATACTTCATGGCATTCGTTTGGCAAGTAATTAGAGTAGAGAAATCA	X	X			X
fava_c16955_467	fava_c16955	NA	NA	NA	Medtr6g023835.3	NA	NA	SWIB/MDM2 domain	GGAGCATCACTTCCTGCAGCTGGTTTGCGATTCAAATATCGGATGACAGCATCTTCAACCCATGGTTGGTTGAAAAAATC[T/G]GATTTACGCTCTTTTTCAGCGTTGCGACTAGGTTCTCCAGCTGCAGTTTTCAGATCCCTGCTTTGAGATTCAATCAAGG	X		X	X	X
fava_c16961_680	fava_c16961	PsCam060207_1_AA	NA	NA	Medtr6g008075.1	2209899-2210903	chr6	Peroxidase	ATCTTCACCAAACGCGGCTTCACCGTCGAAGAAATGGTAGCACTTTCCGGTGCTCACACTGTCGGATTCTCTCATTGTTC[A/T]GAATTCTCATCAGAAATATACAACAGTTCTTCATCTCCCAATTCTCCAAGTTCATACAATCCTCGTTTTGCTGAAGCGT	X
fava_c16982_898	fava_c16982	NA	NA	NA	Medtr3g084110.1	38014268-38014406	chr3	Sugar (and other) transporter	TGAGGAGTCAGATGAATGAAGGTAAGATCCTGTAGAAAGGATTGCCAGCGCTATAGTTGCACCTGACAAGCTTGAGAGAG[C/T]CAACTTCCTTCGTCCGACATGATCAATTAGAGAAATGCCAATAACTGTTCCAGTAGCATTCACACCAGCAACTATGAGA	X			X	X
fava_c16990_2445	fava_c16990	PsCam059298_1_AA	LG3	46.7	Medtr3g088790.2	40609468-40610328	chr3	Putative S-adenosyl-L-methionine-dependent methyltransferase	GAGACAATGAAGAAACCATTGGTGAGATAGAGAACATGGTAAAATCTCTACATTGGGATATTCGTTTTAGTTATGCAAAA[A/G]ATGGAGAGGGTTTACTTTGTCTTCAGAAGACATTTTGGAGACCAACAAAGGTTGAAACGGTTGTGTCAGCCATTGCTTA	X	X		X	X
fava_c16992_697	fava_c16992	PsCam035877_1_AA	NA	NA	Medtr7g081705.1	31343411-31344752	chr7	Protein of unknown function (DUF632)	TTGAGTTCTTCGGCTTGCTTGGAAGATATCACATGGACAACATTGATAAAGCTCTTGATGGCTTCAGACGCAACGGTATC[A/G]GGGACACGGTCAAGTGCAAGCTTCCAGTCATCAAAAAACATGTAGGCGTCGGAGTGTTCCATTCTGTTGTTGACGTTAT	X	X	X	X	X
fava_c16994_1270	fava_c16994	PsCam045341_1_AA	LG5	93.5	NA	NA	NA	Domain of unknown function (DUF4378)	GATGGATTATTATCAGACCAACCAACAACCTTAGTCTTCACATCTGACACTGAGAAATCCACTGATGAATCAAGAGAGAA[G/A]GCAATTTTCTTAGACATGTTACTGTCTTCATTGTTCTTCACATCTTCGTTCATTAAGCATGTCTGCTGCGAGATTTGAT	X	X	X	X	X
fava_c17007_1763	fava_c17007	PsCam045429_1_AA	NA	NA	Medtr8g095090.1	39772058-39772306	chr8	MAC/Perforin domain	TGATCACTCAGAACCACATGTGCTTTATCAAGTGCTATGTTGTAAAGTGTAATGGAGACACCATCAAATGCAAGACTCTT[G/T]GTATTGGCCGCATCTCTTTGCCAAACTCCTGAAAACTGAAACGCAGAATTGAAATGGCCCGTCGGAATCTTACCCGACA	X	X	X	X	X
fava_c17017_341	fava_c17017	PsCam039005_1_AA	NA	NA	NA	NA	NA	Ras family	AATGATAGCACCATTTTTTTATGAACATCTCCAATAATAGCATGTGATATAAAAATCAGCATGTATAATTACATGTAAAT[C/A]AAAAAGTGAATGAACCAAACATAAGAGATTCTTGCAAAATCATCATGAACAACAAGGAGCCTGTTTAGTTGCAGTGACT	X	X		X	X
fava_c17024_1083	fava_c17024	PsCam020964_1_AA	LG5	47.3	Medtr7g092680.1	36751010-36751385	chr7	Uncharacterized conserved protein (DUF2048)	ACACCTGTTGCAACACTCCCTTTTCTCTCACCACATTCGGCGGTTGTGGCATTCTGTGAAGGGATTTTAAAGCACGGCAC[T/G]GCATGGGAAGCACTGAGAAATGACCTTGCAACTGAGAAAGTTGTAATGACTCTCGAGGAGGTGAGAGAACGGATGAGAA	X	X	X	X	X
fava_c17038_862	fava_c17038	PsCam055962_1_AA	LG3	89.4	Medtr3g437580.1	12767834-12768022	chr3	Flavin-binding monooxygenase-like	GGGTTGAGGGAGATGATAAAGTTCAACACAAGGGTTCAACATGTTGGAATGTTGGATCATAATGGTGTTTGTAGAAATGA[C/G]TTAAAGTGGATTGTTACAAGTAAAGAAAAGAATTGTGATAAGGTTGTTGAAGAAGTTTTTGATGCAGTTGTTGTTGCCA	X	X		X	X
fava_c17052_1013	fava_c17052	PsCam048921_1_AA	LG6	25.6	Medtr6g087670.1	32975094-32975138	chr6	Enoyl-CoA hydratase/isomerase family	AAAGCATCGACGCCTAAGTGGAGCAATAAATGGGCACCTTGTGCGTATGGGAAAAACGTTCTGTTCACGGCGAAGCCAGT[G/A]CAGTTACCGACCACCACAGGAGACTTTTGTATGACTTTACCAACTGCAATCAGATCAAGAATAACTTGTGCAGATGTTT	X	X	X	X	X
fava_c17065_937	fava_c17065	PsCam059403_1_AA	NA	NA	Medtr7g114960.1	47461994-47462434	chr7	Transferase family	CTCGCAGCTTTGTTTTGGTCTCGTGTTACTGGTTTGAAGGATTCTAAAATGTGTAAACAAAATCATTCTTTATCGATCTG[C/T]CGAGACTTTAGAAAGCTTATCAACCCGAATCTCCCAGTTGATTATTTCGGAAACGCTTTACATTTTTCGAAATTTTCAC	X		X	X	X
fava_c17066_378	fava_c17066	PsCam049579_1_AA	NA	NA	Medtr4g121140.2	50171582-50171884	chr4	BRCA1 C Terminus (BRCT) domain	TAAGTTTGAAAGTACTGAAGAAACTGAGGGGTCTACTTCAGAAGGAATTGTGAAACATGAATCAGAGTCATCCGTGAAGG[T/C]AGATGTTTGTACACATCCTGGCTCATTTGGAAACATGTGTATATGTTGTGGGCAAAAGTTGGATGAGGAATCTGGTGTG	X	X	X	X	X
fava_c17080_1018	fava_c17080	PsCam035890_1_AA	LG1	47.5	NA	NA	NA	Peroxidase	AGGAGTTGAGCAACTGCCTCTGGATTAATCTTAACACTTTCAGCAAGAGCTTCAGCAACGATTTTCTCAGCATTGGGACA[A/G]GTTTGGCTATAGAATCCTACCTTAAGTTTAGCTCTACCATCAGCCGCAGCATTTGCAATTAGCTTTTCATCTTCAAACA	X	X	X		X
fava_c17087_390	fava_c17087	PsCam051584_1_AA	NA	NA	Medtr2g438770.1	15688032-15688067	chr2	Med18 protein	ATGTATATTCCTTCAACATTATCAGCCTACTGCAAAGGTGTACCGCCACCATCAGACATAAGAGATGCAGCGGCGGCGGC[G/A]GCAGTAGGAACAACACCAGTTGAAACGCCTGGTTTGGACAGATGAAGAAGCGGGGCAAGGTATTCACAAAAAGATTGCA	X	X	X	X	X
fava_c17098_1150	fava_c17098	PsCam049253_1_AA	LG6	62.2	Medtr2g043380.1	18903618-18903698	chr2	Protein tyrosine kinase	AGCTACCAGATTTGGATGTCGAAGCTTTGCAACCCTGCCAATTGCTGAATTGAACTCCTTTTTCCTCTGAAAGCTTGACC[T/G]CTTTATTCTCTTAACAGCGACCTTTGAGCCATCAGGTTGGACTCCACTGTACGTACCACCAGTCTTGGTATCCCCAGCA	X			X	X
fava_c17125_1846	fava_c17125	PsCam050042_1_AA	LG7	30	Medtr8g090140.1	37776962-37777276	chr8	Leucine rich repeat N-terminal domain	GATCGCAACCTAAACAAAAATTACAACATACAAGAGGTAGAAATGATGATAAAAGTTGCATTACTGTGCACTCAAGCAAC[G/A]CCAGAAGACCGTCCACTAATGTCGGAGGTTGTAAGAATGCTAGAAGGAGAAGGATTGGCTGAAAGGTGGGAAGAATGGC	X	X	X	X	X
fava_c17130_1196	fava_c17130	NA	NA	NA	Medtr1g054715.1	23886816-23886821	chr1	TRAF-type zinc finger	ACAAAGTCATCCACAAAAAAAGAAATAATATCGAAAGGATGATCCGAGACTTCACCATCCGCACCATCGTCAAAGATAAC[A/T]GTCTCAGCAACAAACGACTCACTTCTTTGCGTAAGATAATCAATCATTTCTTTCCTCAAATCATCCGCAACTGAACCAG	X	X	X		X
fava_c17134_742	fava_c17134	NA	NA	NA	NA	NA	NA	Predicted transmembrane protein 161AB	TTTCCATTGGCATTGCCTAGCTCTGTTTTTTTCAAGGAGGCCGCATTGTTTTTGGCTTGGTGGGTGACTTTTCTGCAGGC[A/G]ATATATTCTTCAGCGATCCTTTTGCTACACCGGCATTGTATTTTGTATGTTTCTTGAACCTTTGATTTCTAAAGCACAA	X	X	X	X	X
fava_c17139_182	fava_c17139	PsCam054739_1_AA	NA	NA	Medtr8g010360.1	2677900-2677945	chr8	NA	CCCAACAACCTCGTACTTGCTGTCGGTGCATCTCTTGGTTAGGAACGACTCATACAAAAACCTTGATTTGGACCTAAATA[A/C]GGGGATGATCAGACGAGACAAAATGCAGAAATTTATTGGGAAGAATCGACTATGATTCAATTACAAGTTGTTTGTAAGA	X	X	X	X	X
fava_c17146_512	fava_c17146	PsCam037687_1_AA	LG2	4.5	Medtr1g019770.1	6022360-6022506	chr1	Origin recognition complex subunit 2	TCTGTTGTTAGAGGGATGTGCAAGCAATCTTGACCGTCAGAATGCCTCTTGGTTTTGACCAGCTCGTGGTCTTTAAATTC[T/C]GTCAAATGAGAATTCAGGGTAACCTGGCTGCTAACAAGGAAACGTTCACGACAGACTGAGTAAAGATCACTGATTGGCA	X		X	X	X
fava_c17153_1212	fava_c17153	PsCam000540_1_AA	LG2	48.4	Medtr1g037580.1	13909295-13909518	chr1	Cytochrome P450	CAAGGCAAATGCCATTTTCTACCAAGGTGATCCAAGAGACATTAAGAAGTGCAAGTATATTATCATTTACATTTAGAGAA[G/A]CAGTACAAGATGTGGAACTTGAAGGTTACACTATTCCAAAAGGTTGGAAAGTGCTTCCACTGTTTAGATCCATTCATCA	X	X	X	X	X
fava_c17158_1324	fava_c17158	PsCam044050_1_AA	NA	NA	Medtr0004s0490.1	239521-239895	scaffold0004	Golgi complex component 7 (COG7)	GTACAAGTTTTAATGGATGTGCTGAAAGCCGTGTACTTGCCATATGAATCGTTTAAACAGAGGTATGGACAAATGGAGCA[T/C]GCCATCCTTTCCTCTGAGATTGCAGGAATAGATTTAAGAGGAGCTGTAATTCGAGGGGTAGGAGCCCAAGGAGTTGAAC	X	X		X	X
fava_c17161_1078	fava_c17161	PsCam050703_1_AA	NA	NA	Medtr7g029365.1	10426756-10427078	chr7	Partial alpha/beta-hydrolase lipase region	TGTTAGACATGGAGTTCTAGCCAAATTCAATTATGAAAGACCAGATTATAACATTGTGCACTATGGACAAGTAGTCCCAC[C/T]AATTTATAACCTATCAAATATTCCACATGATCTCCCTCTCTTCATTAGCTATGGAGGACAAGATGCACTTTCTGATGTT	X	X	X	X	X
fava_c17166_1125	fava_c17166	PsCam033789_1_AA	NA	NA	NA	NA	NA	MatE	CTAATTATATATTTTGCTACATCAATGGGTACACATAAAATCGCTGCTCATCAAGTCATGCTTCAGATCTACATGTTATG[C/T]GCAATATGTGGTGAACCTCTTTCCCAAACTGCTCAATCATTTATGCCTGAGTTGATGTATGGAGTAAATCGGAGTTTGG	X	X	X	X	X
fava_c17168_840	fava_c17168	PsCam045559_1_AA	LG3	91.1	Medtr3g033520.2	10739440-10739457	chr3	Plasma-membrane choline transporter	AACATGAACTCGTCTTCTCCCTCGAGCAAATTCAACCCCCTAGCAACAATTCGCAGTGCTTCAATTGTCGGCACAAATAG[A/C]GAACCCAAACAAGCACTTCCAAGATTGCGAGTCAATGCTCTCAGAAAGCAAAATTGAGTGCTAGATTGCATTCCTCGCA	X		X	X	X
fava_c17190_636	fava_c17190	PsCam039650_1_AA	NA	NA	Medtr4g037470.1	NA	NA	Thioredoxin	TAATTCACTTTCAGAAATATTATACTTGGGTTTGATTCTGCTATTTGACATATTTTTGGGTGAAGAGCTTTGCAGCCTCC[G/A]CAACCAGGTGAGTAGAAATCCAGCACAACCAACGCATCACCGGCGCTGACCAAACAATCAACAAGTTCTTGAGCTGAGT	X	X	X	X	X
fava_c17201_813	fava_c17201	PsCam035777_1_AA	LG1	54.6	Medtr5g039390.2	NA	NA	Kelch motif	CTTTCCTTGTCATACTTTTTAACTTCCATGTCAGCATAATCAGCAGCGTACAATTCGTTATTTACAACGGCAACAAGAGG[C/T]GGTGCCTCGGTTGTAGCAGGCATATCAGAACCTCTACTACTTCGTCCGGGTGACATGTTAGGAATCTCCGTCCATGTTC	X	X	X	X	X
fava_c17202_176	fava_c17202	PsCam039288_1_AA	NA	NA	Medtr1g036390.2	13343365-13343391	chr1	DHHC palmitoyltransferase	GAGGAGCAATGTGGAGCTGAGGTTTCTGATAATTATGAGACGACATGCTGGGGTTGTGGACTGCGCGTTATGCTTCCATC[A/G]TGTGCATCCATTTTCAAGTGTGGTTGGTGTGGGGCCATTACGGATCATAACAAAAAGAAACGTGACGAAAAGTGCCTTG	X	X	X	X	X
fava_c17213_885	fava_c17213	NA	NA	NA	NA	NA	NA	NA	CATATGCAAAGAATAACCATTTTTTCAATATTATCATCATCACCCTCCTTGTTACACTGCAGCTTCTGCGCCCCATTCAT[A/G]TCAAATTGGAGGGCCGGCCTTAGAACTTCAGACAACACAACTTACGAACTCGATCAAACCTTCCCATGCTTTATTAATA	X	X		X	X
fava_c17214_1423	fava_c17214	PsCam049131_1_AA	LG7	70.3	Medtr4g073540.1	27883056-27885377	chr4	PA domain	CTAGTTTACCCTGGAAAATCAGGGATTCTAGGTGATTCACTCTGCATGGAAAATTCACTGGATCCGAAACAAGTAACAGG[G/A]AGAATTGTAGTGTGTGATAGAGGGAGTAGCCCTAGAGTAGCAAAAGGGCTTGTTGTGAAGAAAGCCGGTGGCGTTGGAA	X	X	X	X	X
fava_c17241_469	fava_c17241	PsCam045662_1_AA	NA	NA	Medtr4g106960.5	43959741-43959825	chr4	Ring finger domain	TTCCACACCTCTTCACTCGTTAGGGTTTCCTTCAAATCGATTCCCATGGCTATCAGAGGCGTTGATTTCAAGTGGTACGA[T/C]GGATTTTTCTTGTCCATGCTCGCCACCAGCGTAGTTATTGTTGCAATTAATTGGAAGCGTTACCATTCTTGTACATACC	X
fava_c17246_889	fava_c17246	PsCam049474_1_AA	LG7	42.8	NA	NA	NA	Zinc finger C-x8-C-x5-C-x3-H type (and similar)	CCATATTTAAGCTCAGCAAGACTTTTAGGTGCAGAGAACCCACTTCGGTCTCCCAAAGATCGACCTCTGAAGTTTCTCCT[C/T]TCATCATCTGGCAACCTGTCTCTCATTCTATCGTGGATCCTTCCCTCGTGAGGAGGGTGCAGCCTTCCAGATGATAACC	X	X	X	X	X
fava_c17247_185	fava_c17247	PsCam056066_1_AA	NA	NA	Medtr1g081950.1	36513936-36513987	chr1	MSP (Major sperm protein) domain	TCATAGTTCGCTATCAAAGAAACATGTGCAGTGCAAGTGCAATTGTTTTTCCAAAGGCAGTTTCTGTTGTACTTTCGAGT[A/G]CTCTCAACAATCAAATTGGATGCTCTATCACGGCTTGTATTCACTAATGCCACAATTCAACAAAATCACTGATCAACTT	X	X	X	X	X
fava_c17311_694	fava_c17311	PsCam043034_1_AA	LG1	3.4	Medtr5g096830.1	42358598-42358768	chr5	Cytochrome oxidase assembly protein	AAGATTGAAGAATTCAAGTTCATATATTGGATGGAATATGGACATCGTATGTGGGGGAGGGCATTGGGATTAATGTTTGC[T/C]TTACCGTATTCATATTTTCTCCATAAAGGGTATATTACAGTTAGATTAGGACTGAGACTCTCTGTTTTGTTTGGCCTGG	X	X	X	X	X
fava_c17322_399	fava_c17322	NA	NA	NA	NA	NA	NA	NA	ACGCATCAGTTGGTAGAAATTGCGTGTTAAATCTCAATGTACCACCTAACACAACCGGTCTTATATCTGAAAATGATGCT[C/A]GTAGATTAAAAGAATTTAGAACAGCAATCAATACAATTTTTCACAAGAACATAGCTAAAGGTTGTTATGTTAAAGTTAG	X	X	X	X	X
fava_c17328_1596	fava_c17328	PsCam034039_1_AA	LG6	85	Medtr2g019790.2	6527739-6528664	chr2	GTP1/OBG	GTAGACATGAATCATATAGCTCATGCAGTACAGAAACAACGGAGTGCATCCATTAGTGAGTTTGAGATTTTTCATGATAG[A/G]GGTTCAAATGTTTGGAGTGTAGTTGGATCTGGATTGCAACGTTTTGTTCAGATGACAAATTGGCGGTATGTTGATTCAG	X	X	X	X	X
fava_c17336_446	fava_c17336	PsCam051042_1_AA	NA	NA	Medtr3g011800.5	NA	NA	NA	GCTGTGTCTATTGAGGAACCATGTTTCCCATTTGGTGACAAGCTAAGAATCTCTGCTCAAGAGCAAGTTGACTACATGCT[C/A]GGAGAAGACGAAGATATTACAAACATTATGGCTGACGATGAAGTAAAATCTGTAGTAAGAATCGGTGTTTACAATATCA	X	X	X	X	X
fava_c17338_655	fava_c17338	NA	NA	NA	NA	NA	NA	NA	AGCTGAAATGAGGCGTTTGCGACTGAGCCACTGAAGATTATTTATGTAGAAAAAAAAGTTAACCTGGCTGGAAGATCCAA[A/C]GATAAGCAATACGTATCTGAGGTATTTTGGGTGTATTTATTTCTCTTTATAACAAATCTAGCTGGCCGGCTTTCTTCAG	X	X		X	X
fava_c17350_1754	fava_c17350	PsCam055916_1_AA	LG4	30.1	Medtr3g011800.5	NA	NA	Protein kinase domain	TTGCTTCGACAAATGACATTCTGATCCAGCTCCAGCCCTTATGATGCAAATCTAAATAAAACAACACCAGCTGCTGGTGC[C/T]CCCAGGAAAATTGGAACGGAAATGGATATCGCTGTCAAATTAGAGCATGACTTGATTTCTTAGGTTAAATACGTATTGC	X
fava_c17362_1253	fava_c17362	PsCam009592_1_AA	LG3	111.4	Medtr2g087270.1	36679849-36680125	chr2	Histone deacetylase domain	AAAAGATAAAATGCCCTTATGGAGAACAGGTTAACTTTTGAGATTAAACTTTCTCCAAGAATGTTACAAGTTCAAATTGC[A/G]CACGAATTGAGCATAGGTTGACTGTAATGTTTATGTGTACTAGGACTGATAATGACTATTATTATTAGTTGGGTAAATG	X	X	X	X	X
fava_c17467_708	fava_c17467	PsCam035447_1_AA	LG3	87.4	Medtr7g098650.2	NA	NA	tRNA synthetases class I (I, L, M and V)	GATTGACCTACAGAACTCTGTTGTAAAGCCTCCTTTATTTCTGAATCCGGAGGAAAAGTACGAGTATCTTTGTTAAAGCT[G/A]TTTTGGAGAATACTAAGGCACTCAGCTTCCCAACCGTCATATTGCTCATTCACATATATCAAGCATTTTACCTTGGTTT	X	X		X	X
fava_c17478_1423	fava_c17478	PsCam000089_1_AA	NA	NA	Medtr2g039940.1	17515899-17516003	chr2	MBOAT, membrane-bound O-acyltransferase family	CCTGTGCATAAATGGATGGTTCGCCACGTATATTTTCCCTGTATAAGGTTTGGTATACCAAAGGGTGCTTCTGCTTTGAT[T/A]GCTTTCCTGGTTTCTGCCGTCTTCCATGAGTTATGCATTGCTGTTCCTTGCCGCATGTTCAAGATGTGGGCTTTTATTG
fava_c17485_253	fava_c17485	NA	NA	NA	NA	NA	NA	NA	CAAAGCTTGCTCTTCCCCTTTTCAACCTCCTCAAGCTCTTTTGACACAACCACTTGTTCATCTTCCAATGTTTATTACTA[T/C]GGACAAGAGTTTAAAACAATGGAGGAACAGGAACAGGAAGATGAACCTATAATTCCCAACACAAAGCCATGGGAGACAC	X	X	X	X	X
fava_c17518_2014	fava_c17518	PsCam048285_1_AA	LG1	86.2	Medtr5g014040.3	NA	NA	Myb-like DNA-binding domain	TGAATGTTCGAAGTCATAATGGTTGGCAAGTCCTTAGCATTCTCGAGAAACTTGAAACCTCCATCAGGACAGCTTGTACT[C/T]ACCTCGACTACGGCAACATGGAAGCCTTTGGGACTACTCGAGATCCCCGACAAAGCTTCGTTCACATTGTAGAAGATAG
fava_c17524_1638	fava_c17524	PsCam055850_1_AA	LG3	74.2	Medtr3g074230.1	33531685-33532496	chr3	Tetratricopeptide repeat	ATATTGTTGCTAAACGGCTATGAGCTCTAGCATAGGAAGGTTGAATCCTAATAGCTTCCTCACACTCAACAATTGCTTGT[T/C]GAAACCTTCCCAAACCAATTAAAGCAGCACTCTTGTTACAATGATATGTTGCCTTATTAGAATCAATAGCAATAGCTCT	X			X	X
fava_c17562_966	fava_c17562	NA	NA	NA	NA	NA	NA	NA	ATTAAGTGAGCATTAACAATATGTGATTTTTGTTGTTGCGAATGTGATGTAAAAATATCGGCGTCGATATCGGCACTTTC[T/A]GATACAGTATTGTCTCAAGATCAAGTATTGATTGAAGTTAGTAGGTGAGAGATGAGATGTGCTGGAACAGTTAACGAGA	X	X	X	X	X
fava_c17574_997	fava_c17574	PsCam045684_1_AA	LG4	112.5	Medtr8g005870.1	372100-373503	chr8	PPR repeat	TGACCCGACCGGATTTCGATAACCCATAAATCAACGTGTTATAAGTAACAAGATCAGGCTCCACCCCATTCTCTTTCATC[T/C]GATTATAAACCTCAATCGCCTCACTCCCTTTACTCAGCATACAATAACCTTTCATAATTGTATTATAAACAAAGCAGTC	X	X		X	X
fava_c17600_729	fava_c17600	PsCam033959_1_AA	LG7	52.2	Medtr4g089015.1	35639906-35639989	chr4	Wings apart-like protein regulation of heterochromatin	AGATGAAATTCCACAAATCTGTCCAACACAGGTACAAGACTAGCCAAGTTGTGATCTGGAAGATTGTCAGCAATAGATTC[G/A]CGGATGCTCTTGCTTTCAGTGGAAAGAAATGCTAGAAGCAACGCAGAGTAAGCTTCGACAATCATTTTCTCAGCTTCTT	X
fava_c17601_1728	fava_c17601	PsCam022965_1_AA	LG7	24.2	Medtr8g095030.1	39714349-39714666	chr8	Leucine rich repeat N-terminal domain	TTAGACGAAAGATCCACATTGTTGAGATTAGATAGTTGACCCCATGTAGCTGGTATTGAACCGTTGAAATTATTGTTAGC[G/A]AGATTTAGATATTGTAGGAATGTCAAGTTGGCAATGTAATCAGGTAAAGGGCCTGAAAGATTGTTGTTCTGCAATTCCA	X	X	X	X	X
fava_c17615_1182	fava_c17615	PsCam048408_1_AA	LG3	19.4	Medtr3g107880.3	49775982-49776546	chr3	Protein phosphatase 2C	TATGTCTATGATGGATATCTTAACGGACAACTTAGTGTCACTCGAGCTATTGGTGACTGGCACATGGAAGGAATGAAAGG[C/T]AAAGATGGCGGTCCACTCAGTGCAGAGCCTGAACTCATGACGACAAAACTTACTGCTGAGGACGAATTTCTCATCATAG	X	X	X	X	X
fava_c17620_998	fava_c17620	PsCam000098_1_AA	LG5	25.6	Medtr7g108290.1	44050228-44050319	chr7	NPH3 family	TTTCCTTCTAAGGCAGCATCAATAATGGAACCAGAAACACCTCTAGATTGGTGGGGGAACTCGATGAATGTTCTTAGTCT[T/C]GAATTCTTCGAACGAGTTGTATCCGTTATGAAGTCGAAGGGACTAAAACAAGACTTGATCAGCAAGATTTTGGTAAACT	X	X		X	X
fava_c17644_1445	fava_c17644	PsCam004665_1_AA	LG6	11.3	Medtr2g048390.1	21310958-21311016	chr2	NPH3 family	AGTGGAGACCCTAAAGCCGCCGGGGTTAGCCGGGTAGTGGACTCGCCGGAAACCTTACGTCGATTTAAACCAGGCAAGTA[C/T]GTTTTCGCATAGTAAGCATGAGAACCAGCAATAATTTCCTGCCTAATGCCCCGAGATTCCATGACAGCTATCAGCCTCT	X	X	X		X
fava_c17654_1822	fava_c17654	PsCam033312_1_AA	LG1	12.7	Medtr5g089870.1	39090316-39090322	chr5	Homeobox domain	TACGGGTGGAGCAGCGATGCTTTCAAATGAAACTATGGTTGCAAAACGACTTAAACCAAATACGTTTCTACCATACAACG[C/T]GAATCAATTTTCCGCTTCCGAAATAGAACCAAGGAAAATTCAGAGGTCTGGTGCAGAGATGCCGTCTAGCTTTAGCGAG	X
fava_c17691_324	fava_c17691	PsCam046084_1_AA	LG1	40.7	NA	NA	NA	M-phase-specific PLK1-interacting protein	AGATTTAACTATTATACAGATCCAATGAATGCGTTCTCTTCTGATAAAAGGAGTACTGACAATGTTAGGGCACAAGGGCC[C/T]CAATATTTGCCTCCCCCTCCTCCTTTGGATTTTGGTGGATCTCCTATGGCACAGTTTTCGTCGTCGCATACAGAATCAA	X	X	X	X	X
fava_c17723_627	fava_c17723	PsCam039571_1_AA	LG2	51.8	Medtr1g041410.1	15489961-15490060	chr1	NA	GAGCCACCTCCACAATCAACCCAACGGCAAGCATCAAATATTGACTCATTGGCTTTTCTTGCTTTCTCTGGAGCAGGGGC[A/G]GGTGCTTTGGAGCATGAGTAGTCCAATGTACAATTAGGAATGATGCAAGGAAGAAACTTCAAGCCACCACCATCATTAG	X
fava_c17751_1054	fava_c17751	NA	NA	NA	NA	NA	NA	NA	TGCTCTCTTTTCCAATACTTGGAGTGTCGATCATCCACATTGCGATCAAGTGGAATGTCTTTCATTAACAGCCTAATTTT[A/G]GGTTTTTTCCTCCATGTATTATGGTCAAGCATGCTCTCTTCCTTAAGTTCTGTCACCTTTTTTCTGGTATCAATTTTTG	X			X	X
fava_c17754_546	fava_c17754	PsCam049081_1_AA	LG2	89.3	Medtr1g099360.1	44850573-44850692	chr1	Pyruvate kinase, barrel domain	GTAGTTAGAAGAAAGACTAAGATTGTTTGTACTATTGGTCCTTCTACTAATACAAAGGAAATGATTTGGAAGTTGGCGGA[G/T]GCTGGGATGAATGTTGCGCGTATGAATATGTCGCATGGAGATCATGCTTCTCATAAGAAAGTTATTGATTTGGTTAAGG	X	X	X	X	X
fava_c17757_1788	fava_c17757	PsCam036193_1_AA	LG4	80.5	Medtr8g035560.1	12952364-12954421	chr8	Protein kinase domain	ATGAGAGGAACCGTTTGTTACATTGCTCCTGAATATGGCGGCGGTGGACAATTATCTGAGAAGTGTGATGTGTATAGTTT[T/C]GGCGTTCTGCTTTTGGTTTTGGTTGCTGGAAGAAGACCACTTCAAGTAACAGCATCACCAATTTCAGAATTTGAGAGAG	X	X	X		X
fava_c17790_1614	fava_c17790	PsCam012914_1_AA	LG4	76.8	Medtr8g042910.1	16609691-16610482	chr8	Pectinesterase	TATTTGCAGTCATATATTGGTGATTTGATTCAACCTTCTGGATGGTTAGAGTGGAATGGAACAGTTGGATTGGATACACT[A/T]TTTTATGGTGAGTTTGATAATCATGGACCTGGTTCTATGACCAATAATAGGGTTCAATGGCATGGTTATAATTTGTTGA	X	X	X	X	X
fava_c17820_660	fava_c17820	PsCam049945_1_AA	NA	NA	Medtr5g072810.1	30987527-30988019	chr5	UDP-glucoronosyl and UDP-glucosyl transferase	CACTTCATATGGAAGGCCTTTTAACTGTTGTTCACAAAACGGATGACCGAGCAATGCAGCTTGCATTAGAATGCATATTT[A/T]CAGCATCCAAAGCAAATTATCTTTTGTTCACCACAGTTCAAGAATTAGAGGCTGAAACAATTGATACCCTTAAAGATAT	X	X	X	X	X
fava_c17835_379	fava_c17835	NA	NA	NA	NA	NA	NA	NA	CTTTAAAGATGAAAAGTTTACAATGCAAAGGCAGAAGTCACGGCAATATCTGTATATAAGCCATTGTCACACGAATAACT[T/C]TCCCACAAAGTTGAGCTCCAGCAGTTAGCTTCCCCTTTAGACTACCAAGCCCTTTCAACCTCAATAAAAATCGTTAACT	X	X	X	X	X
fava_c17863_697	fava_c17863	PsCam048320_1_AA	NA	NA	Medtr8g042380.1	16314932-16315163	chr8	SAC3/GANP/Nin1/mts3/eIF-3 p25 family	TGATCCAAACATCGCATCCATGCATCATCTCAACATGGAACAGCTCACAAAGACACTGTCTTCTTTATTCAATCTCTACG[A/G]AGCAAATAGAAATTCAAATGATTTACATGAAAATGAAGCTGAGTTCCATTCATTCTATGTGCTTCTTAATCTTGGTTCT	X	X	X	X	X
fava_c17881_1484	fava_c17881	PsCam048879_1_AA	LG4	22.1	Medtr4g121020.1	50109411-50109482	chr4	Myb-like DNA-binding domain	CCACAACAATCCCAACCTAGAGGTCAGATGCTAAGTGAAAATATCAGTCCCCGTATTCCCAGACTACCAAACCTCTTGGG[G/A]CAGTCTACTGTATCAAATGGAATTTCCGACGGTCTTTTAGGGAGAAACGGCATAGCTAGTAGCAGCAGAGGGCCTTCAT	X	X	X	X	X
fava_c17896_230	fava_c17896	PsCam001190_1_AA	LG3	95.2	Medtr3g007660.1	1112064-1112193	chr3	Hsp20/alpha crystallin family	CAAGCATACTTTCTTCATATTTACCTTCCTGGTTTTATAAAGGAGAGAATAAGTATCAAATTTGTGGCACTTTCTCGAAC[A/C]CTAAGGGTAATAGGACAAAGGCAAATAATTGGTAGCAACAAATGGAGCCAATTTGATCAATCATATCCTGTTCCAGAAA	X		X		X
fava_c17935_537	fava_c17935	PsCam000418_1_AA	NA	NA	Medtr8g090375.1	38035386-38035828	chr8	Acyl-CoA dehydrogenase, C-terminal domain	TCGTTCCATATTCGATCCAGAGCATAAAGGTCACATGCAAGCTTCAGAGCAGCTTGAGCACTTGGGTCAGGACAGCTCTG[C/G]ACAGCTTCAATGAATCTAGCAAGAATTTCTGACTCAATATGTGATTCTGCAAGTGTCAATAGATGATTTAAACATCTAT	X	X	X	X	X
fava_c17941_152	fava_c17941	PsCam041443_1_AA	NA	NA	Medtr7g108250.1	44028109-44028417	chr7	Glutaredoxin	ACTTGTTGTTTGAGCCATTCTGTAACATCACTGATACGTAGCTTTGGAGCCAACCCTATTGTTTATGAGCTTGATAAGAT[C/A]ACAAATGGGTCGCAGATTGAGAGAGAGTTGCTTCAAATGGGGTGCAAACCAAGTGTGCCTGCTGTTTTCATAGGACAAC	X	X	X	X	X
fava_c17965_462	fava_c17965	PsCam020823_1_AA	LG4	6	Medtr4g130490.2	54372611-54372718	chr4	Family of unknown function (DUF566)	ATATTCCTCTACCTGCATAGACACTGAAAAAGCCAGTAGCGCTTCACATTCATCAAGCATGGCTTTCTCTTGTGCTGATA[A/C]GATAGCAACTTCAGAAATTAAGTTATTCATGGCTTCCACCCGTGAGAGCAAAGGGCGGATTGCAGATCCCATAGCTTGC	X	X	X	X	X
fava_c17972_872	fava_c17972	PsCam026966_1_AA	NA	NA	Medtr2g042740.1	18636992-18637366	chr2	Glycosyl hydrolases family 28	ATGTTCTCAATGGTTACGTTGGATACTCCGCCAGACATCTCGCTTCCTATGGAGATGCCAGCACTGACATTAGAACGAAC[A/G]ATGAGGTTTCGGATTATTATGTTCTTCGAAGGCTTTCCATAAGCAATTCCATATTGATCCCAGCCACTTTTAATCGCAA	X	X	X	X	X
fava_c18010_539	fava_c18010	PsCam033745_1_AA	LG7	104.4	Medtr4g022320.1	7383052-7383294	chr4	Zinc finger, C3HC4 type (RING finger)	ACTATCATAAATCAGGCATCTAACTCATCCAGCACAGAATCTTTTGAAATTATGGAGCAATCTATGGAGCAATCAGGGTC[T/C]GCCAATCATAAAGGAGATGAAGGAATCATTTCTGAATACTCGTCTGACAGAAAACCTCAAATTATAGGAACTTCTTCTG	X
fava_c18046_1233	fava_c18046	PsCam042762_1_AA	LG2	50.1	Medtr5g042440.1	18655930-18657090	chr5	Protein kinase domain	AAAAAACTTTCATCAAACCCATCAGTGGCTTCCACCAATTCATCAAATCCAAAAACTCTATACTTATCCAAACAATCAGA[C/A]ACATTAGCCATAAAATTCACATCCATTCCCTTCTTCTTATACTCATCCCCCTTTCTCCCTTTCTCTCCCAAATAGATAT	X	X	X	X	X
fava_c18047_1232	fava_c18047	PsCam046110_1_AA	NA	NA	Medtr4g120380.2	49903908-49904965	chr4	mTERF	GTGCTTGGTTAAGTTATGATAGATATATAATATTCACATTTTGGTGGTGCTGTCAAAACCAGCCATATTATGTTTCTTAA[C/T]GTCATTCTAGTTGCAGTGTTCTGACATATAGATCACAGTTCAAATTCTAGAAAATGGTTCTCTGGTTGAATGAATTAAG	X	X	X	X	X
fava_c18062_289	fava_c18062	PsCam051851_1_AA	LG7	75.85	Medtr4g051880.1	18769539-18770198	chr4	Late embryogenesis abundant protein	ATTAAAAAAGAAAAAGTAATATGATCATCACTAAACATCAACAGTGCAACTTTGCAAAACCTGAAACTTAACCGCCGGAG[C/A]AACAACTCCGACACCATTATTCCGATCACCGACGAACCTAACATAAGCAGGACAGTTAACAAAAATATGGTACCTCCGA	X	X			X
fava_c18075_1987	fava_c18075	PsCam042682_1_AA	LG5	54.6	Medtr7g087450.1	34026117-34026824	chr7	RNA polymerase II-binding domain.	ATGTACTTCATCAGTGTCAAACTACTGTTTGAAAGGAAGTACCTAGTGGGGCCTTTACTAATTTTTATGAGGCATCACAA[T/A]GTCCTTGTTATGATGTATATGAATTCTTGTTTCCATGAAGCTGCCTATGGGGAAAACCATAAGCAGCTGATGTTATTCC	X	X	X	X	X
fava_c18095_563	fava_c18095	PsCam056368_1_AA	NA	NA	Medtr5g087960.2	NA	NA	MaoC like domain	CTGCAGGAAAATGTGATGAGATGATATTCGGAAAAAGTGAAACAACAAGCATCCCATGTACCAATGGACCTTCAAATCCC[C/A]CATTTCGAGCAGCAGCGGAATCGGTATGCAAAGGATTAGAATCATGACTGACTTTGGAATACTGAAGAACATCTTCCTC	X	X	X	X	X
fava_c18130_353	fava_c18130	NA	NA	NA	NA	NA	NA	NA	CGTAGATCAGCTCAGGCACAGGTTCCGTCAGATCCCAATATTTGGCCACAGCTTCGTGAGAACTTTGAAGCAATAATTCT[C/T]GAGGATCATGCTTTTTCTGAGCAGCACAATATTGAGTATAATCTTTGGGTATTGCATTATAAAAGGATTGAAGAGTTAA	X	X	X	X	X
fava_c18137_1741	fava_c18137	PsCam050470_1_AA	LG7	59.7	Medtr3g074780.1	NA	NA	Exostosin family	ACATTTTGGGGCGATGAGAAAATTAAGGATGGTGATGGTTGTAAATGTAGTTTCTGTCATATGAAATTCACTTTACAATT[A/T]AATTCCTGACACGCTTGAGTTAGATATGGGAGAGAAATTATGTGCAACTATCATTATTCATTAGTTACTGGGGCTGGTT	X	X		X	X
fava_c18145_1386	fava_c18145	PsCam033667_1_AA	NA	NA	Medtr5g010680.1	NA	NA	HSF-type DNA-binding	TGTGAAATCTGAACCGCATGATGGTAACGATGACTCGGATGATCAAGAGCATCGTTGGGATTTGATGAAATAGTGCAAAG[G/C]CAGTGTTTGGAAAAATTGCTACGTTTCACACATGTTTGAACATGGCAAACACGTTACAGTGCAATGGATTATAAAGTAA	X	X	X	X	X
fava_c18171_726	fava_c18171	PsCam049506_1_AA	LG1	5.7	NA	NA	NA	NA	TGAGGGAGATGAAGGGAAAATGGGAGGAAGATAGCAATGAACTTGGTGTGTTGAGAAAGATGGTTCATGATTTGGAGAAT[C/G]AGATTACGGAGTTGAGGAAATCGAAGAAAAAATGGTTGGATGATAGTGTTGCGCTCGATGTGGTTAAGAGGAAGGTTCG	X	X	X	X	X
fava_c18206_1438	fava_c18206	PsCam036920_1_AA	NA	NA	Medtr3g092060.1	42017917-42019398	chr3	Domain associated at C-terminal with AAA	GAAGAGGTTTTTCAGACCGGTGCGTGGCTCAGCCCGGCGGAAATCGGTGAGATTATGATATCCAACCGGAATTCGCCGAG[C/T]CGGGCCTTGAAAACGGTTATAACCGCTATGCAGGTGCAATCCAATGGTCAGGGGCAGAGGTTGAGTAATAGTGGGTCGG	X			X	X
fava_c18234_485	fava_c18234	NA	NA	NA	Medtr4g094050.1	37326762-37327077	chr4	ABC-2 type transporter	CCACTTTGAATAACTCAAGTCCATTTGCCAAGTATCTGTCAAAACGACTTCACCAGTAATCGAACGGTTTACGCCTTGTA[C/T]ATTTGGAATATCAAATCTTAGTCCTTCAAACTCATTCTTGAACAATCCCTCATTTACATAGGTATGAAATGCAACATAA	X	X	X	X	X
fava_c18309_585	fava_c18309	NA	NA	NA	NA	NA	NA	RNA polymerase Rpb2, domain 7	CGCAAGATCACATTTGCAACATTTTTGCATTTACTACAAATGTGTATCTGAGACGAATCACTCAGGGTGAAGAGACGTTC[A/G]TACAAGTTGGAAGATGCTCCATGGGCAATCAGGCAATCACGCTCCATTTCACCAAACTTGATACCTCCAAATCGCTTCC	X	X	X	X	X
fava_c18310_746	fava_c18310	PsCam006925_1_AA	NA	NA	Medtr3g114530.1	53474560-53474727	chr3	Thioredoxin-like	AAAGCGTTAAACAGAAAGTACGACGTCGAAGGTATTCCGTGTTTGGTTATGTTGCAACCTGATGATAGTAATGGCGAAGC[C/G]ACACTCCGGGATGGTGTTGAGCTTATTTATCGATATGGTGTTCAAGCTTTTCCGTTTAGTAAAGAGAGGTTGGAGGAAT	X	X	X	X	X
fava_c18331_1921	fava_c18331	PsCam058885_1_AA	LG3	120.5	Medtr7g081070.2	NA	NA	AAA domain	TGGTAGGTAGAGGCCCATAACAAGGGGTTTTCCTTTTCACTAGCAAAACCTCTCATCATGTGCCTAATAGAATCAGTTGA[T/C]ACAACTGTTGTGATTCCCAACCGACTTCCCAGCAATGCAGACAATGTGGATTTGCCACAACCGCTAGTGCCACACAGCA	X	X	X	X	X
fava_c18334_2016	fava_c18334	PsCam000156_1_AA	LG3	87.6	Medtr3g056110.2	NA	NA	GRAS domain family	CGATTGATTTTCTAGCACAAACACCCTAGAAATTTTCCAATAGCCTTTCTTTTTAAACAAGATATGTCAGTAACTTCGTC[A/G]TCCACAAATGAATTCAAACTTTTCTGGCAAAAAAAGTATACCGAAAAACGAGCTATATTCTTAAGAAGAGTACCAAACA	X	X	X	X	X
fava_c18367_396	fava_c18367	PsCam034686_1_AA	NA	NA	Medtr2g090960.1	NA	NA	TCP family transcription factor	GGAGAAATAGTTCAAGTTCAAGGAGGTCACATTGTTAGAGCAACAGGTAGAAAAGATAGACATAGTAAGGTATACACTGC[G/A]AAAGGCCCTCGCGATCGGCGCGTTCGATTATCAGCGCATACCGCGATTCAATTCTACGATGTTCAAGATCGGCTCGGCT	X	X			X
fava_c18387_1057	fava_c18387	PsCam042427_1_AA	LG7	87.1	Medtr4g064740.2	NA	NA	NA	CATCTGAAAAGAAATCAAGACACTCCCCGGTTAGTAAGAGAATAGGTTCACCTGCAAAATTTAATGACGAGGATGAGTTT[A/G]ATCCTGAAAGGGTAGCTAGTCATCTGGCTTCTGAGTATAATCATTATGATAGCAATGAAAGGAGTAAGAAAGGCCAGGA	X	X	X	X	X
fava_c18413_279	fava_c18413	NA	NA	NA	Medtr4g064740.2	NA	NA	Mitochondrial carrier protein	GTGGAATTGGAGGCACGGCGGGTATCGTGGCGAGTTATCCTTTCGACACTCTTCGTGTCATGCAACAGCAGTCCGGCAGT[T/G]CATCTGCTGTTGGCATCTTTAGAAACTTGTTGGCTAAGGAAGGTCGCTTTGCTCTCTACCGTGGCATGGCTCTTCCTTT	X	X	X	X	X
fava_c18415_1604	fava_c18415	PsCam048095_1_AA	LG4	109.1	Medtr8g011460.1	3087919-3088107	chr8	Calponin homology (CH) domain	AGTTGAGGAGTTTTCTTTAGATTGAGATCGGCCAATAGTTGTATCTTAATAATCTGTGATATCACTCCAAGCACTAGATG[A/G]CGCCTTCCTTCAATGAAGTCTTGTGTGCCAATGTTGACTACGGTACATCCAATGGCTTTAGCAGAATTGAGACAAAGTG
fava_c18422_775	fava_c18422	PsCam045498_1_AA	NA	NA	Medtr2g016740.1	5175787-5175826	chr2	PPR repeat family	AAAGCATTGTATGTCCTTCCGTCAGGTGGATAACCTCTTTCGCGCATTTCCTTCAGTAGATCGTATACCGTATCCATTTT[C/T]CTCTGCCTCCCAAACCCGGTGATCAAACAAGTGTACAATGCCGCGTCAGGTTGACACCCGCGATCAACCATTTCATTAA	X	X		X	X
fava_c18435_352	fava_c18435	PsCam037725_1_AA	NA	NA	Medtr7g107560.1	43875138-43875439	chr7	P21-Rho-binding domain	GGATGCGGCAGTGGTGTGAAGGGGAGAAGAGGAGGGCGTGACAGCGGCGATGAAGTGTCGCCGGCGGCGCTAATGTTGGC[T/C]GCTTTGAAGAAATCAATGGTGGCTTGTAGTGTGGAGAGTCCTGACGATGTGATTTCGACTGTTCATCATCCTATGGAGA	X	X	X	X	X
fava_c18448_419	fava_c18448	PsCam050197_1_AA	LG6	10.5	Medtr2g045960.1	20137530-20137622	chr2	Sec20	AGCATTACTTCGACTTTAATATCATCCAAGATATCGAGGGTGGTAGGAAACTCTTGTAAGATGTAAGAATTAATCAGAAT[G/T]TTATCCAGTCCTAACATACAAAAGCCTCCTGGTTGGAGCCGGAGGCGCCAATCCTGGGATATCTCTAATATCTTTGTTG	X	X	X	X	X
fava_c18456_2282	fava_c18456	PsCam045110_1_AA	NA	NA	Medtr7g090470.1	35604648-35606072	chr7	Domain of unknown function (DUF3336)	TCCAGTCCTCTTGATTTTCAGTATCATAATTTCAGACTCACAGGACCAGATAGGAACTCGGAATCCGAGCAGAAGGTAAT[C/T]GACAACAGGGTTGTTAACGGATCTAGCTTACTGATAACCGAAGGTGATATTTTGCAGACTGAAAAGATTCATAATGGGA	X	X	X	X	X
fava_c18461_495	fava_c18461	PsCam034643_1_AA	LG6	63.4	Medtr2g039670.1	17387119-17387184	chr2	recA bacterial DNA recombination protein	TTAAGGTTTTATGCATAAATTCAAGCTTCTGCCACAACAGTAGCTTCTTCATCAGTAGAATCAGATGATAAAGTTTCTTC[C/G]GGGATGTCTCCAACTATCACCTCCGATTCTGAAACTGTTTCCGTCTCGGCATTGAGAAGCTTTTCCCTAAGCTTTGTTG	X	X	X	X	X
fava_c18473_469	fava_c18473	PsCam049582_1_AA	LG1	40.5	Medtr5g067670.1	28589240-28589502	chr5	Lung seven transmembrane receptor	ATGCAGCAAAAGACAGGGTTGGTTGAAGCTATAATAATTAGGGTGAGAGATAGGAATAACATTGGGGGTGTTTCTTTGAA[C/T]TCTGATGCTATATGCTGCACTCCAGAGCTTGCTAAAGAAGGTTCTTGTAAGTTAGGAGAGGTTATCATCCGTGAGAACA	X	X	X	X	X
fava_c18490_686	fava_c18490	NA	NA	NA	NA	NA	NA	NA	TATGCTGGGCGTATGTGTTTTTTTATAGTCACTGTCCTGCATGTATTTGAACCTTGTAAAATTTCTGTGCTCCTTATATT[C/T]GGCAAGTCTGGGGAATGTGTAAAAGTAGTAGGCATTTTTACTTTTATCCTAAATCCAATCTGGATACTGATATACAATT	X	X	X	X	X
fava_c18555_830	fava_c18555	PsCam045188_1_AA	NA	NA	Medtr1g062620.1	27408562-27408624	chr1	Glutamine synthetase, catalytic domain	AGATACACACAGGGTTTGGGGATAAAGATTTGGATATGCGACTGTCGAATCCTCTTCACCTCCGTTCAGTTTTCGAGGAC[A/G]AGAGATATTCAAAATCTCGGATTGTTCTTTTGCACGCGTCCTATCCATTCTCAAGGGAAGCATCATATCTAGCATCTGT	X	X	X	X	X
fava_c18573_1551	fava_c18573	PsCam000340_1_AA	LG7	103.4	Medtr4g023470.1	7930867-7930963	chr4	DnaJ domain	AGAGGAATCGGATAAACGGAAAGCTGCTTCGGCTTCTAGTTAAAAACATTTGCAGAGTCTCCACTTCTCATTATTTTATT[A/T]AATACTTCCAAGCCATGTTCAACTAGGTGGGAAGGATCCCACTTGCTGATGAAGTTTTGTAGGTGCATTCATCAAGGTT	X
fava_c18574_886	fava_c18574	PsCam009539_1_AA	LG3	42.8	Medtr3g092100.1	42055666-42055829	chr3	Rab-GTPase-TBC domain	AGGTGGGAATCCTTAAACTTTATGATTTTTGCAACTATATCAAGTTGCCTTCTGATACCCACCTCATCAAGCCTGAAATT[T/C]TGCCTAGCTTTCTTCATAAATCCAACAAAACACCAGAATGCCTCGTGATCTTCTGATATAACACTAATTATAGGAGATA	X	X	X		X
fava_c18592_440	fava_c18592	PsCam045317_1_AA	LG6	32.7	Medtr8g094170.1	39380598-39380692	chr8	Gaa1-like, GPI transamidase component	CCTTTTATTAAAAAATATGCTACCGGAGGAAACACAACAAGACCTAGAGCAAGATTACATGTGGCCCTCAATAAGGTTCT[T/C]AAACTTCTGGATCGAATATCAAGCTTCAACGGTCGAGCCATCAAACAAATTGGAACAATGAGTAATGCCCCGATTTCAG	X	X	X	X	X
fava_c18598_410	fava_c18598	PsCam040639_1_AA	LG3	74.5	Medtr3g074500.2	33683395-33683639	chr3	Microsomal signal peptidase 12 kDa subunit (SPC12)	AGTTCATAGATTACACCAGTTATCCAAATTGAGATTAAAAAAAAAGCTATTACCACCAAAAAAAAACTTTTAACAATTAG[C/G]CACATACATACTTCCACCATTTTTTAATAGCATATCCATAAATTAAGCTATAAGTAATCACCCTCAGAGAAGACTTAGT	X	X		X	X
fava_c18600_562	fava_c18600	PsCam039169_1_AA	LG2	99.7	Medtr1g106775.1	48311042-48311380	chr1	Mpv17 / PMP22 family	AGATTTGTTTGTATACTGCAGCGCAGCTTCCAGATAAACTGTAAGAGTATAGTCAGTCCGAATCTCAGTCGTGAACTACC[G/A]ACGACGATCAGCTAGTTATCTCGGCTTTCTCTAGGCCTGCCATATAGGTCATATAAATGGTCCACAAGTACGCGAATGA	X	X	X	X	X
fava_c18620_639	fava_c18620	PsCam016982_1_AA	NA	NA	Medtr8g063660.2	NA	NA	NA	GACATAATATCTATAAACACAGCTGACACGGTTAGTCGAAAGGACCTTGATAATCTTTCCTACGCCGTGTTAGCTATTTT[C/T]CGATCACGCTTTGCAAAAATGGAAGGTGTAACTTCAGGTCTATGTTTGAAGGGACAAACTAGACCAATTGTTGTTTGCA	X
fava_c18653_313	fava_c18653	PsCam046100_1_AA	LG4	61.8	Medtr8g075480.2	31918754-31918862	chr8	Putative methyltransferase	GTCACGGATTCAACTTGATACCCTCTCATGTAATCGACGATGAACATAGTTCAAATCAATGCAATGTTTCTTCTACCAAA[G/A]ATGCTCGAGTTTGTTATACTTTGCCAATCCCTGGCGCTCCTCAACTGTTTTTGAGGCAAAGACTTGACAACCATGCTGA	X	X	X	X	X
fava_c18671_768	fava_c18671	NA	NA	NA	NA	NA	NA	NA	CAACTTCGATAGTAGGCTTATCTGGATTTGTATTTTTCACATGCTAAGCTGAGCTTTTTCCAGACACAATTCTTTGGTGA[C/T]TAACTGAAGCAGTACTTGCACCAGCTCCCGTATTCTTAAGTCTCTTGATGTAACAAGCTCACAAAAGGAAGGTAATAAC	X	X	X	X	X
fava_c18692_548	fava_c18692	PsCam033966_1_AA	NA	NA	Medtr3g089910.1	40868361-40868475	chr3	KOW motif	GACCCAAGAGCTACCTTATAAGAACCATCCGGAAGAACTTCTTTTATAACTCCAACAGATTCTTCTCCAGCCCTGTGTAC[G/A]TTGACCAATATGTCTGGCATAAGACAAGGCCCTTCATTGTCCCCACCTAATACCGGAGACATCATGTCTAGACCGCCAG	X	X		X	X
fava_c18701_1197	fava_c18701	PsCam000590_1_AA	LG6	83.7	Medtr2g021150.1	7148049-7149167	chr2	F-box domain	GGTGTGAGAGAGTCTTGGGTTAAGTTGGTGACAATTCCTTATTTGCCTAATCCTGAGGACTTTTCATATTCAGGGCCTTA[T/C]TGTGTTTCAGAGAATGGTGAAGTGTTGTTGATGTTTGAGTTTGATTTGATTGTGTATAATCCGAAAGATCATTCGTTTA	X	X		X	X
fava_c18734_1799	fava_c18734	PsCam057652_1_AA	LG6	10.3	NA	NA	NA	Eukaryotic aspartyl protease	CAAGCAATTGAGAAAACGCATTTGGAAGATGGAATCCAAAGATTGGAGCTACCAGTGTCAAAAACAACATTGAAGTACTG[T/A]GGTGGTGTACCAATACCAATTTCACCAAAATATTGTACATCAAAGTAATTCTTAACATACACAACAACCTCTTTTTCAG	X	X	X	X	X
fava_c18765_628	fava_c18765	PsCam048330_1_AA	NA	NA	Medtr3g112310.3	NA	NA	Mitochondrial carrier protein	GCCACGGATGCTGTCGTGTGCCATGTTACTGGTCAGCGTCAGTTTAAAGGACTAATTGATGTATATCGTAAAACCTTATC[A/C]AGTGATGGAATTGCTGGCTTGTACAGGGGATTTGGGGTTTCAATATTGGGAATCACCATGTATCGAGGGATGTACTTTG
fava_c18779_582	fava_c18779	PsCam038765_1_AA	LG6	71.9	NA	NA	NA	NA	CTCTGAAAATGCTTGCATAGTGAATCTAGCACATTATTATGTAACCAAAGATGTTGGTCTTTCTGTTAGGGCTAAAATTT[T/A]TCGAAACAAAGGTAATAGTTTTGTTGTCGAAGTTGAAGGTCCATTTAAACATCCTAGTGTTGATTTACGTAAGGTTGTT	X	X	X		X
fava_c18782_494	fava_c18782	PsCam038395_1_AA	LG5	89.7	Medtr7g052250.1	18360238-18360332	chr7	Uncharacterised ACR, COG2135	GTTTGCACTTGACTTATCATTATTTGCTAAAGAGGGTTTCAAATCTGATGAAATAGCAACATACTCACGCTTGATTGGGA[A/G]TTTGGTTACATTTTGAGAAGGGGAAGAACCACTGGGTTTTAAGTCACTTTCACCCTCCTCTGTTTTAGCTTCTTCGCTG	X	X	X	X	X
fava_c18803_1958	fava_c18803	PsCam009591_1_AA	LG5	54.4	Medtr7g088350.2	34402880-34402981	chr7	DHHC palmitoyltransferase	GATTACTGGTTTTACCTTGAGGATTGAAGTGGTATGGAGGATAGTTGCCTTCCGTATTGGTTCAGCAATCATTGATGCTG[G/A]AAATGAGGGACTGACTTTGCACTTCCTTTCTCATTTTGGTATAAATATTTGGCAAGTGTGTTTGTTGTAAGATGTGTAA	X	X	X	X	X
fava_c18812_667	fava_c18812	PsCam004696_1_AA	NA	NA	Medtr7g091390.1	36112971-36113167	chr7	AP2 domain	ACATGGAACCAAAATCAGAATAAGAAAGGAAAGCAAGTTTACTTGGGCGCATATGATGATGAGGAAGCAGCGGCTAGAGC[C/G]TATGATCTTGCTGCTCTGAAATATTGGGGTCCTGGGACTCTAATTAATTTCCCAGTGACTGATTATACAAGAGATCTCG	X
fava_c18924_264	fava_c18924	PsCam045315_1_AA	NA	NA	Medtr3g075450.1	34349759-34349980	chr3	Sieve element occlusion C-terminus	ACCTTAATAGCTTATCAGCTAGTAATAACTTAAACATTTATATCCCAACCTTACATAAACAACACTACATTACGACCCTA[C/A]AACAAAACATAAAACTCTCAAACCAATCTTAATGATACATAAATGAACACATGAAGCAGTATTAATAATGTGACATGAA	X			X	X
fava_c18940_735	fava_c18940	PsCam049733_1_AA	NA	NA	NA	NA	NA	Protein of unknown function (DUF1644)	ATTATTTGATAACCCGTGCATCGATTCAGATCTTCTGTCGTATGATGACATTCTAGGTGTTGGATAAGGCAAACTATTCA[G/C]AAATCTATCTGCTTCAGAGGATGACATTTCAGGCAAGGTGAAATGTGTTGAAGGGAAAACGGATCTCGTTCTAGCTGAT	X	X	X	X	X
fava_c18949_498	fava_c18949	PsCam056142_1_AA	LG5	47.3	Medtr7g092780.1	36814316-36814698	chr7	Pectinesterase	CCAGAACAATTGTACTCTCCATAAAATATAGTCTGGTCTCTTGTAGGGTCATTGAAGTCATTCCAACCTTCAGGTGCAAT[A/T]ATATCAGACATAACTGTGAATGCAAAAATGACACGAGAATATGGTCTCCATGCCCTACCTAACCATATTCTACCATTGC	X	X	X	X	X
fava_c18959_250	fava_c18959	PsCam011359_1_AA	NA	NA	Medtr2g084965.1	36055394-36056323	chr2	Plant protein of unknown function (DUF868)	GTTTTCTTATGTAGTTTTACAAGCATAGATCAACAATGAAAACTCATCTCTATTTATATCTTTCACATCCAATTTTTCCT[C/G]TAACCACAACCTATTATCCAAACCACTCCTAGTCCTAAACATAAACACAGCATAACCAGAAACACCTCTAAAAAACCAA	X	X	X	X	X
fava_c18983_299	fava_c18983	PsCam024853_1_AA	LG5	24.9	Medtr7g108870.1	44290618-44290733	chr7	WD domain, G-beta repeat	ATCAAACTGTTTAATTAATGGTAATTGGGCTACTGGTATTAGTAGGGTTGATGACGATTTTTCTTGCAAGTTCTTTCTGG[T/C]TTCATAACCAATGTACTTGAAATCCAAGATTGATTTTTTTGAGGGGAATCATCGGACAACCAACAGCATAGCCTTCCAT	X
fava_c18984_573	fava_c18984	PsCam038737_1_AA	LG6	50.6	Medtr7g108870.1	NA	NA	Helix-loop-helix DNA-binding domain	ACAAATCAAGGTGAAGCAGTTAGAAGCTAAGAAGGAAGAGTTAACGAATATGTCTAGTTTGAATACAAACGTCCCTCAAA[C/A]TGAATCTACTAGTGCTACCAATCTTCAACCCTTTGTTATTGTTCAACCTTTCCCTGGAGGAATTGAGATTGTGTGCAGT	X	X	X	X	X
fava_c19034_691	fava_c19034	PsCam042671_1_AA	NA	NA	Medtr8g072310.1	30565497-30565664	chr8	Nucleotide-diphospho-sugar transferase	TGACTTTTACATCTTTGAATGATGAGAATACTTTCATAAACATTTCTTCACTGCTATGTTTTGGAAATTTAAGTACTCCT[C/T]CAGCAGTGGTATTATATGATCCATCACAATCTTGAGTTCCTTCTTTACAGAGCTGAACATCAAGCCATGACTTTTTCAC	X	X	X	X	X
fava_c19053_672	fava_c19053	PsCam045468_1_AA	NA	NA	Medtr3g078340.1	35293783-35295372	chr3	U-box domain	AATTACCCTTAAAACCTCCACAGCTTTCGCTTCCTTCGCCAACCCTTTAAACCTCAAGCTCCCGTGACTCAACGCATACA[G/A]AGCAGCAACACAATTCTCACGAGTCGCCTCCGAGTCCAACTCGTTTCCTCTCAACAAACTCACCAGACACTCCACTGCA	X	X	X	X	X
fava_c19060_676	fava_c19060	PsCam005290_1_AA	LG4	61.4	Medtr8g074900.1	31661961-31662105	chr8	Ring finger domain	GGCGATACAAGAGGTTTACCGGTAGTTTTAGTTGAAAAGATCCCAACAATCTCTATCACAAGTAACGATAGTTATGATAC[A/T]TCTGGTGATAGAGTTTCATGTTCAGTATGTCTTCAGGATTTGCAAGTTGGAGAGAGCGTTAGAAGGCTACCCCGTTGTC	X	X		X	X
fava_c19107_959	fava_c19107	PsCam045209_1_AA	LG7	122.4	Medtr4g005930.1	437859-438017	chr4	Vps51/Vps67	GTATCTTTCAACTTGTCAACTGAACCCACAAGTCGTCTCCTCCATTCCCGTTGTTCAGGATGGCGATTTTGCCTTTCTGA[G/A]GTTCTTCTACGGTTATCATCCTTGTAGGGATCTTGGTTTATGGAGGAGAGCTTCATGGCTGCACGTGGAAGTAGTTCAT	X		X	X	X
fava_c19117_1585	fava_c19117	PsCam009550_1_AA	NA	NA	Medtr4g132280.1	55274736-55274808	chr4	Glycosyl hydrolases family 17	TGTGGACCGGGAAGGGCTAATTGTTCGGATATTCAGCCTGGTGAGAGTTGCTATAAACCTAACAATGTTAAGAATCACGC[C/T]TCTTATGCTTTTGATAGCTATTACCAGAAAGAAGGCAAGTCTCCGGGGAGCTGTGATTTCAAAGGAGTTGCTATGATCA	X	X	X	X	X
fava_c19137_1922	fava_c19137	PsCam000127_1_AA	LG6	100.7	Medtr7g108870.1	NA	NA	Bromodomain	AAGTTTGTGTGGAACTCTCTTCCCCGAAAACAGCCAATCTGTGTGGAGTGGTCCGCACTCGCTAATACATCAAAGAAATT[T/C]GGCTCGCAGTAGTTCAATCCACGCGGCTATTAGGTCGTTCATGAAGTAGTTGTCTTACTTTAATGGATTCACTACTTCT	X		X	X	X
fava_c19146_1821	fava_c19146	PsCam048223_1_AA	LG2	1.9	Medtr7g108870.1	NA	NA	Associated with HOX	CAGGGTGATCAACAAAGGTTTAACATGAACAATAGTCCCTATTCGAACGCACCTATCTCGATAAACCAAAATGGTGATGG[T/C]TGCTTAATGGATTCAACTCCTACTACTTATGATGACTTATCAGAGTTGAGTAACTTTGCTGTTGGTGGAAATGTCTCAC	X	X	X		X
fava_c19150_1469	fava_c19150	PsCam034500_1_AA	LG3	37.3	Medtr7g108870.1	NA	NA	F-box domain	GAGTTTCTTAGATCGAGTGAATCGATAAGGCTAAACTTGAATGCCTCAAATATGAAACTATCCTCTTATAGAGCATGGCC[G/A]AATATGCATGATAGTAGGTATGCACTTTACAAGTTACCTTTGCGAGTTCCCGGTGCTGACCAAGAATATGCTGGATTAT	X	X		X	X
fava_c19180_772	fava_c19180	PsCam036106_1_AA	NA	NA	Medtr2g072180.1	30308176-30308217	chr2	C2 domain	TCTCTTTCTGGAAGGGTTGCCACTGAATCACCTTTAGACTTCCTTGCCTTACCAGAAAGAACGTGTTTTAAGCTACGAGC[C/T]GATTTTTCTGCATTTTTTAAAACATGCTTTGCCATGTCCTTGACATCTCTCTTTGCCGGGCTTTCAGGACCGCAACCAC	X	X	X	X	X
fava_c19306_386	fava_c19306	PsCam049728_1_AA	LG7	112.8	Medtr4g015080.1	4368916-4369051	chr4	POT family	ATGGCATGAGTACAAACTTGGTGAACTATCTTCATGATCAATTTGGACAAAATAATGCAACTGCTGCAAAAAATGTCAAC[T/A]CATGGTCCGGGACATGTTATATCACACCATTGCTTGGAGCCTTTTTAGCCGATTCATACTTGGGACGATATTGGACAAT	X	X	X	X	X
fava_c19312_838	fava_c19312	PsCam038165_1_AA	LG2	17.6	Medtr3g098980.2	NA	NA	Protein of unknown function (DUF581)	CAATCACAATAAATATGTGTTTTCTTCGGATTAGGACCATGCGAAATAACACAAGTATAGTCCTCAGAGTTTTCAATCTC[A/C]CTTGCAGATAGAGACATCGGTAGCAACATGTTTGGATTCATATTTTCTCCAATAAAACAAGGAGGAGAACTCACTGGTT	X		X		X
fava_c19317_1574	fava_c19317	PsCam059345_1_AA	LG4	58.4	Medtr8g077135.1	32772984-32773713	chr8	NA	ATGCCCGACATCGCCACCATTGCTGCTACTAACTTTGGTCTCCTGTACACCATTATCTTGCTCCTCCTTAACATTTTCAG[G/C]GTTCATGAAAGTAACTTGGAGGTCACCAGCTGAACTAGAAACCACAGTCTCAGAGCTCTTACCATTACCATTCCCTTCG	X	X	X	X	X
fava_c19387_1337	fava_c19387	PsCam004719_1_AA	LG1	39.6	NA	NA	NA	Autophagy-related protein 13	ACACCCTTACCCGAAGAAGGGAAATACCTCAAAGGATCAGTATTCGGACTTCCAACATAATCAGTAATTATTTTTGTCGG[T/C]AATGCTGCTGAACACTCGAGGTTGAAATCAGATAATGTAGTACGGTAAGTCACAGATATGTTAAGGCGACCCGGAAGCG	X	X	X		X
fava_c19404_417	fava_c19404	NA	NA	NA	NA	NA	NA	NA	AGAAAAGGTGTTAAGCAGCCAGAAGACGAGAGAACTGTAGAAAACAAGAGAACAGGAACTTTTTTTGTGAAAAAGCAGAC[G/A]AAAAGAGTTAAAAAACTAAAGAAGAAAACGATGACAGTGCAATACAGCAAGTAGTGATGATCAACTGTCAAACAATTGT	X	X		X	X
fava_c19415_772	fava_c19415	PsCam045593_1_AA	LG7	81.6	Medtr4g058890.1	21693076-21693216	chr4	NA	AAGTGGTCTCACTTGCTCCCCTGTCCGAGGTGCTATTCTGATGTTCACTGCTATCAGAATCCGCATCTGAAAATGAACTC[T/G]TTTCTATATTTTCGATAATATCCAGGCTGGTGTTTGGTGCATTAAGCTGTGATATAACCTGCGAACCAACAACATTTGC
fava_c19440_1056	fava_c19440	PsCam042284_1_AA	LG1	93.2	Medtr8g005010.1	4703-4871	chr8	Calcineurin-like phosphoesterase	CATATTGTTTCTATACTTTGTTTTCCTCTGTCAACATAGTCTCCAAGAAATAGGTAGTTTGAATCCGGAGGGAATCCACC[G/A]TACTCGAACACTCGCAATAGGTCTGGATATTGCCCGTGTATATCTCCGCAGATGTTAATTGGAGCCTCTAATTCAAGTA	X	X		X	X
fava_c19450_436	fava_c19450	PsCam034667_1_AA	LG7	22.6	Medtr8g096050.2	40065140-40065590	chr8	Mitochondrial carrier protein	GAGTATAAATATGCTAAGGAGCTTTTCAAGGTTTGTGATGCCGATAGAGATGGGAGAATCGATTATCATGATTTTAGACG[C/G]TATATGGATGATAAAGAACTTGAACTTTATAGGATTTTTCAAGCTATTGATGTTGAACATAATGGCTGTATTCTGCCTG	X	X	X	X	X
fava_c19458_383	fava_c19458	PsCam045633_1_AA	LG7	91.7	Medtr8g096050.2	NA	NA	NA	GAAGTCCAGTTCCCCGAAATTATTAAGTTTTGCTCCTTCAATCACCCAGGAACATCAGCTTTCTCGAAACTATACTCGGC[G/A]ATTTTGCAAGTAAAAGCCCATAATCCCAATTATTAGGACAAAAGTTACATAAAGTTACCAATCTTTTAAGCAATGCCAC	X	X	X		X
fava_c19518_1110	fava_c19518	NA	NA	NA	NA	NA	NA	NA	TACTTCGTCTCAGATGTCATCTTGTACAAATTACCGTAATCATCCAAGAGAACTGCGCCTTTTACCAGTAAATTCTTTGG[A/G]CCATCAGACATCCAAAGCCGACAAACAGCCTCTATTTCAGAAATAAACCGTTCCCACGACGAGGCAAGGGTGAAATCGT
fava_c19547_1498	fava_c19547	PsCam060080_1_AA	NA	NA	Medtr4g050000.1	17654732-17654988	chr4	Glycosyl transferase family group 2	GAGAACAAGGAAATGGGTGAAGATGGATTGCCACATTTGATCTACTTATCTAGAGAGAAGAGGCCAAAGCAACCACATCA[T/C]TTCAAAGCTGGTGCCATGAATGTCTTGACAAGAGTCTCTGGATTAATTACCAATGCACCTTTCATGTTGAACGTCGACT	X	X			X
fava_c19564_928	fava_c19564	PsCam037820_1_AA	LG3	13	Medtr3g110160.1	51133769-51133945	chr3	Tocopherol cyclase	ATTCCCGGATTAACTGAGACATTTGAAAATGCTGCATTGATTGGAGTTCACTTTGGTGGAAAGTTTTATGAATTTGTGCC[T/C]TGGAATGGTGTTGTAACCTGGGAAATTGCTACATGGGGTTATTGGTTTATGTCTGCAGACAATGGCAATTATTTGGTTG	X	X	X	X	X
fava_c19606_394	fava_c19606	PsCam049088_1_AA	NA	NA	Medtr7g089140.4	NA	NA	Protein tyrosine kinase	GACCTACAGCCAGAATCACGCATACACCGAAAAATAACTCATCTTCCACGTGGATTTACCAATTGTGAGAAGACTGCACT[C/T]GTAGCAGCGTCTTCACCATCATCGTCTGTGACAGAGTTGCTTCCATCAATCATACTCACACTGTTATCGAAATTCTCGA	X	X	X	X	X
fava_c19629_617	fava_c19629	PsCam011030_1_AA	LG2	52.6	Medtr1g044155.1	16577095-16577251	chr1	Domain of unknown function (DUF296)	GTAGCGGCGATAACTATAACAGATCCAGCAGCGATCAAAGGTCCAACAACACTTCCACCAACAACCTGCCCTTGTCCACC[A/G]GCTAAGTAAACCGTGAGTCCGGTAGCACCGGGAGGAGACGGGCCGGGTAGAAAAGCTCCGGTTAACGATAGAATCTCGA	X	X		X	X
fava_c19635_293	fava_c19635	PsCam034803_1_AA	LG7	43.4	Medtr4g094742.1	38876175-38876471	chr4	NA	AACAGCAAAGATGCAGCTAGGACTCGGTCACATGCTCGAGAGAAAATCAGCAAAACTAGGGTACTTAGGCTCCCACCCAA[T/C]TTCCTGACGAGTTCTTGTGTTGTTTAATTTCTTTCCTAGAGGGCCATCAGTTACACTAAACTTATCAAACTTTTTACTG	X	X	X	X	X
fava_c19653_194	fava_c19653	NA	NA	NA	Medtr8g075430.1	31902697-31902830	chr8	NOL1/NOP2/sun family	ACGGCGCCACTACCCGACGCGTTTCTCCACTTCTTAGAATCCAACGGAATCGACCCATCCATTTACACTTCAATTGATTC[C/T]ACACCACGATACATTCGTTTGAAACCCGGTTTCGAAGATTGTATAGAAGATGTTGAATCAGAAGTTAAATGTAAACCCG	X	X	X	X	X
fava_c19656_816	fava_c19656	PsCam036139_1_AA	NA	NA	Medtr7g103440.1	41847261-41848647	chr7	Protein kinase domain	GCTTGTTCGGGAGCTCTAGACCCACCCAACCTCGCAACCGCGTGAACAGGGTTCAACAATAGCGACAAGCCAAAGTCACC[T/C]ATGCAAGCAACTCCATTCCTGTCAAGTAGCACATTGGAAGATTTCACATTCCCATGAGGTATCTTGGCTGCGCTATACT	X	X	X	X	X
fava_c19684_1158	fava_c19684	PsCam050297_1_AA	LG5	90.5	Medtr7g051440.1	18035994-18036137	chr7	Multicopper oxidase	TGCAAAACGGAAACTCCGGTAGCTTTAGCCCATGATGTATTAACAAACCGAGGACTCGCAACGATATAGTAATCAGTGCT[T/C]GCATTTTGATCCATTGTAACCAAGAATGAGTATGACTGACCAACATGAATATCCATGTTTGTGTAGTTTTGCTGAACTG	X	X	X		X
fava_c19687_267	fava_c19687	PsCam038957_1_AA	LG6	43.2	Medtr6g008950.1	2515867-2515917	chr6	RING/Ubox like zinc-binding domain	ATTAATGGCTCAGCTAAATTGAAGCAAATCAAGTTTGATGTTAGGCGTGAACAATGGCTTTCTAAAGTAAAAAAGGAAAG[A/C]AACACTGACTCAAATGAAAGGGTTGACAGTTGTCCATCATCTAAGAACATTGCGAGCGAGGAGAATCAATCACCATACA	X	X	X	X	X
fava_c19696_254	fava_c19696	NA	NA	NA	NA	NA	NA	Phosphatidylserine decarboxylase	TTTGTCCGTGCTTTGAAAGAAGGTTCCAGGCCTATTGATGCTGATCCACAATGTCTGATCAGTCCTGTGGATGGTACAAT[C/T]TTAAGATTTGGAGAGTTGAAAGGAGCGGGGGCAATGATTGAACAAGTTAAAGGGTTTTCTTATCCTGTTTTTTCCCTTC	X	X		X	X
fava_c19698_1057	fava_c19698	NA	NA	NA	NA	NA	NA	NA	AACGTAACCATTCAATTCCAGATTTTAGATTAGCTAGGGTTTTTGGTTTTCCTAGATGTAGGACGTAAGGGTGATAATCT[G/A]AGGAATTGAGGCCTGGAAATAGAAAGATAAGATGAAGACGAGGGAGATGATGAAAGAAATTTGAAGGATTGTGAGGCTC	X	X	X	X	X
fava_c19704_1692	fava_c19704	PsCam014068_1_AA	NA	NA	Medtr4g092020.1	36524930-36525097	chr4	Terpene synthase, N-terminal domain	AATATTTAGTTGTTGCATGGCATCAACCATGTACAAACCTTTCAATGTATTTTCCCTAACATTCTTAATTTCATACTTAA[C/G]CACCTCAAGTTTGTCAAAAGGGTAATTATTGTTGCTGATATCTATGAGTGCATTGCGTCTTTCTATTTTGACAGTATCA	X
fava_c19710_1864	fava_c19710	PsCam048946_1_AA	LG6	91.1	Medtr2g014770.2	4272316-4272391	chr2	Auxin response factor	TCATACATATCTGAAATGAAAAGTGGAATGTTCGCATCTTCCCTACTCGACAAGCCTATTCAGGAAAGCACAAATTCTCT[C/T]GGTATGCAGAACTTCCTTAATAACAATCAGTTCGATATTTCAAGGTCTCGTGATTCGGCCTCAGCACTAAGAGGCAATC	X
fava_c19747_318	fava_c19747	PsCam033717_1_AA	LG1	16.3	Medtr5g087740.1	NA	NA	Protein of unknown function (DUF632)	AAGTATGCAAAATAAGCAATGACTTCAATATATCTTTTTCATCTACAAATGCTTCATCCATTGTGCTACTGTATTCTCAA[G/C]ACAGAAGCTTTATTCTGCAACTCCGCGAGATTTCATGCAATTCTTCTCTTATTGTTTGGATGTTTATTCAACAGCTTGA	X	X	X	X	X
fava_c19824_936	fava_c19824	PsCam049711_1_AA	LG7	121.8	Medtr5g048860.2	NA	NA	Protein of unknown function (DUF1666)	CCTGAAAATTGTCCATACTTGGATATTGAAACGGCGTATATAGGTCAAATTTGCTTGACTTGGGAGGCACTTCATTGTCA[A/G]TACTCTCATATGAGTTATAAGATATCTTGGCAACATGAAAATCCTACCTGTTATAACCGTAGTGCACAGGAGTTTCAAC	X		X		X
fava_c19844_344	fava_c19844	PsCam000020_1_AA	LG4	54.6	NA	NA	NA	CTLH/CRA C-terminal to LisH motif domain	ATCTGCTGAATTACTGTCTCGGCATTTCCGTTGTATTGGGCAAGCAGATGGATAGCATCAGCCCTAGGCAAAGCCAAAAA[T/C]TCCATTACTTTGAGTATTGCATTTTCATCACAGATGACATCCCTGGAAGACTCTTGGGTTGGACTGCTACCATCCTCTG	X	X	X	X	X
fava_c19858_1694	fava_c19858	PsCam000390_1_AA	NA	NA	Medtr3g450760.1	17554283-17554384	chr3	NA	TTTCACTACGCTGGTATAAGAGATATTTCTGGATTAAGTCTCAATACAGTGCTGATTGGTTGTAACAAGCAGTCCTTTTT[A/T]AAATTTTGTGATACTATAGAGTTAAATTAGCCACTCGTGTTGTACATAATTGTTGAGGATTGTTGGTTAAATATTGGGC	X	X	X	X	X
fava_c19868_1193	fava_c19868	NA	NA	NA	Medtr4g094305.2	NA	NA	Double-stranded RNA binding motif	AATTTTCCTTTCAGAAGCTGTGAAGAATTCTAAGAATGGAGTATCGACTAACCATCGTGAGAAAGAGACGATTATCCATC[A/G]TGATGAATTTGGCATTCAGGAAATCAAATCCGAAGCAATATTCCCTTCAGAAGCTGGAGACGGGTCTTTTACTTTGAAT	X		X	X	X
fava_c19878_266	fava_c19878	PsCam058370_1_AA	LG1	2.1	NA	NA	NA	Cleavage site for pathogenic type III effector avirulence factor Avr	TTATTTTCCAAGCTCAGATTCCAGCAGTACACCATCATGGCTTAAACGAAGCTCCAGACTTCTGGAAATTATGTTGAGTT[T/C]GAAAACATTATGATTCTCCACCGGATGGACTTACACAGCAAAACCATTTTTTAGATTGAGGTTTGCCAAGAACAACTTG
fava_c19892_1232	fava_c19892	PsCam042696_1_AA	NA	NA	Medtr7g032660.1	11480773-11480988	chr7	Sieve element occlusion C-terminus	TCAAATTGAATTTGCTTTTGGTCTGTCCATTCAGATGTTTGGTCCACAATTGGGATCCAAACTAACTCATATCTATTGTC[C/T]TGCCTCTTTGTGTGCGCCTTCGATTCGTTGTAGATCTGTTCGAGTATTAGAAGCTCGTCCGTTGAAAACTCCAGGCCTG	X	X	X	X	X
fava_c19993_1442	fava_c19993	NA	NA	NA	NA	NA	NA	Protein tyrosine kinase	GATTCAGATACAACTAGAGATACATCTACAACCAGTGATTCGCGCAAAACAGTCAGCTTTCTAGGCACACCTTCTTCATC[C/T]TCAACCATAAATACTCCCTTTGTATTAAGAACTGTATAATGTACCTTTTAAGAAGAGTAATGCCCAAAACCAAGCCAAT	X	X	X	X	X
fava_c19998_252	fava_c19998	NA	NA	NA	NA	NA	NA	NA	GATTTTACAAACATATTACAACAATGGGCTAAAACAATCTAAGTCACAAAGGTTTAACTTCTGTTTAACCTGTCAGTGTC[A/C]CTTAGGTTATCGAGATTATTATAGGCGAGCTCCAACATCAACTGTGAACCATGATTCACGCAGCAGACATCAATGTGGT	X			X	X
fava_c20042_1515	fava_c20042	PsCam037376_1_AA	LG5	5	Medtr7g115340.1	47655692-47655865	chr7	KH domain	TGTTGGAAACATATTTATAGCCTGTTTGGTTGAGTCCAGATTTACTGTATCGCGTCCCAATGCTCTTTTGATCATGATTT[A/G]CTGAAGCTAGACATTCAAGCTTCTCACTAAACGAGCGGCAGCATTCAAGCCACCACCCGACCAAACATAGGCTTAGTGT	X	X	X		X
fava_c20089_365	fava_c20089	PsCam039711_1_AA	NA	NA	Medtr4g023950.1	8171408-8171464	chr4	Protein of unknown function (DUF1442)	TTACATGGAGAAGTGACCTTAAATATATGTTCCTCTCCAGTGCAATTATCTACTTGAACAATCCAATGACTCTTCTTATT[C/T]CTTTGACCAACCATATCATTATCCTTCTTCATATTAAGGTCAATTTTGGTCACAAGCAACCCTTCTCCAATTGGCAAAT	X	X	X	X	X
fava_c20095_684	fava_c20095	PsCam043073_1_AA	LG5	111	Medtr7g017430.1	5548132-5548433	chr7	Alpha/beta hydrolase family	TGTTCTAGGTCACAATGATTTCCTCCTTTAACCCATAACGGTTCGTACTTTTCTTTACAATGTTCCCAAAGTTGCTTCCC[G/A]TGGGAGCAATCTACTACATCATCAGCTGTTCCATGAATTACCAGAACTGGACAATTGACCAAAGGAATTTTATCGATGT	X	X	X	X	X
fava_c20226_1695	fava_c20226	NA	NA	NA	NA	NA	NA	Protein tyrosine kinase	TAAAGTGACTTTCTTTTTTGCTAACCCACAAAAAAAAGAAGCAGCAACGTGAATCTAGCGTTAATATTAGATTATTACTG[A/G]AAAAATTGGACTTTACTAAAACCTTTAGTGTCTATAGTATATTAAGTTAGGTGAGGAGGGAATGGAATATGGTTAATTA	X	X			X
fava_c20236_2706	fava_c20236	PsCam048933_1_AA	LG5	2	Medtr3g023780.1	NA	NA	Myb-like DNA-binding domain	CAATAGAAGAGGTACAGGCACAGCAGAAAGAGGAAATTGAAGCAGAGAATCAAGCATTAGAAGAGGTACAAGCACTACAG[C/G]AAGAAGAAAGCGAAGCAAAAAATCATGTACTCGAGAGTACTGAAGCTACAGCTGATGAAATTAATGTGGAGGAGGGTAC	X			X	X
fava_c20261_438	fava_c20261	PsCam000492_1_AA	LG5	4.2	Medtr7g117505.1	48668903-48669458	chr7	Lipase (class 3)	TTCTCAACTTAACGCACGGAAAACTCGTGATTCCTCTCAGGGGTTCACAAACTTTTATGAGTACAATTGGTCACTTAGAT[G/C]GTAGGGTTGATCTCAAATTTATCACCCAGGGAGACTTCCAACCACAATTAGGCAACCGTGCTTTAATGGATCTCTGCAT	X	X	X	X	X
fava_c20278_1407	fava_c20278	NA	NA	NA	NA	NA	NA	ABC transporter transmembrane region	TTACCCGAAGGTTACAAGACACCGGTCGGCGAACGAGGCGTGCAACTCTCCGGCGGTCAAAAGCAAAGGATCGCCATTGC[A/T]AGAGCTGTTTTAAAGGATCCCGCAATACTTTTACTCGACGAGGCGACAAGTGCACTCGATGCCGAATCCGAATGCGTTC	X	X	X	X	X
fava_c20284_422	fava_c20284	PsCam037182_1_AA	NA	NA	Medtr3g065080.1	29353372-29354691	chr3	U-box domain	TTCCTAACAATACCAACAGCAAAACTAGAAGCTAAAGGAGAAACCCTCAAAATTTTCTTAATCACAAGAGGTAAAGCCAA[G/A]GCATTCATTTTCACAACCTCTTTCCCTTTCTTGCAATCACATAAACAATCCAACACCCCAAGTGCTTTCTCACATACCC	X	X	X	X	X
fava_c20295_306	fava_c20295	NA	NA	NA	NA	NA	NA	NA	CACTTTCTTCATGTTTACCTTCCTGGTTATACAAAGGATCAAATGAAGATTACATTGCAGGACGCATCACAAGTGCTGAG[G/A]ATTTCAGGTGAACGGCCAATTCCAGGGAACAGATGGAGAAAATTTGACCAAACATTTCCTGTTCCAGAAAACAGTGATG	X	X	X	X	X
fava_c20296_1819	fava_c20296	PsCam042819_1_AA	LG1	23	Medtr5g083360.1	35993873-35993959	chr5	Multicopper oxidase	TCTAACTCCATGCCAGTGAATTGTGACATTATAACGAGCTTTGTTAACAACTTTAACAACCAAAGTATCTCCATTATTAA[C/T]TTCCAATGTTGGACCAGGAAACTGTCCATTCACAGTTATACTCATATGAGTGTTGCACAGCCTCTTCACTGGAGTTTCT	X	X	X	X	X
fava_c20298_2012	fava_c20298	PsCam029205_1_AA	LG1	47.7	Medtr5g033820.1	14596246-14596563	chr5	Leucine Rich repeats (2 copies)	GGTGATTTCGGTTTAGCTAAGCTTCTGGATCATAGAGATACTCATGTGACCACTGCCGTGCGTGGCACCATTGGTCATAT[C/T]GCTCCGGAGTACCTATCCACTGGCCAGTCATCAGAAAAGACCGACGTGTTTGGATTTGGAATCTTGTTGCTTGAGCTGA	X	X	X	X	X
fava_c20320_275	fava_c20320	NA	NA	NA	NA	NA	NA	NA	TTTGTATAAAAGGGAGAGAAATTAATAATCATGTACATTTTATTACTAATTGAGTTATTTAACTTCACATGGAGAAGCAA[T/C]CGTCTCTACTGGTTTTATCTTTGACGGAAGAAAGTGAGAGCGGCGGCGCAGTCTTGGAGTCGGACCGGACCGCCTCGTA	X	X	X	X	X
fava_c20359_836	fava_c20359	PsCam049994_1_AA	NA	NA	Medtr5g015260.1	5261327-5262667	chr5	galactosyl transferase GMA12/MNN10 family	TATTCACCTTCCAAGTAAATCCTGTCCGCCCATTTTTCTTTCTCCATCGCGATCAAGTAAGCCAGGCCCGTCTGATCATC[T/C]GACTCTGGAAAAAATTTGTCTTTGAAAATTGACCGGAGGGTTTCACCCCATTTTTCATATTCCGGGCTTTGCGGGCCCA	X	X			X
fava_c20361_532	fava_c20361	PsCam045576_1_AA	LG5	84.6	Medtr7g060460.1	21851174-21851287	chr7	Multicopper oxidase	GCTCACATATCTTGGTTAAGATCAACACTCTATGGTCCTCTCATTATTCTTCCTAAGAAAAATGTTCATTATCCTTTTGC[G/A]AAACCTCACAAGGAAGTTCCTATTGTATTTGGGGAATGGTTTAATGGAGATACTGAAGCAATCATTGCACAAGCTCTTC	X	X	X	X	X
fava_c20395_386	fava_c20395	PsCam011463_1_AA	NA	NA	Medtr5g074500.1	31654300-31654761	chr5	Wound-induced protein WI12	CATGAACCCACCACATCTTGTTTTTTTCATCATACCCTTCAGCAACAATCACTGATCCAAAACCAATTATAAGATTAGGA[G/A]CAAGAGATTTTTGAGATGATGTTGATGATGGTGAGCCTGTGAGGAAAGAGACTAAATAGTGACGATGGCATGGAGGACC	X	X	X	X	X
fava_c20569_332	fava_c20569	PsCam021457_1_AA	LG2	72.7	Medtr1g088910.1	39846629-39846937	chr1	Glutaredoxin	TGTAACCCATCAGTTCCAGCAGTGTTCATTGGTGGAAAATTTGTAGGGTCATCAAAGGATGTGATTTCTCTTCATGTTGA[T/C]GGTTCCCTCAAGCAAATGCTCATGGCTGCTAGAGCCATTTGGTTCTAGTAGTAACTAATGAATAAAACTTCAAAGAGCT	X		X	X	X
fava_c20612_1908	fava_c20612	PsCam010743_1_AA	LG4	7.5	Medtr4g129630.1	54010234-54010416	chr4	WAX2 C-terminal domain	ATTTTATCATTCAGAAGAGACTGTACTTATGGCGAACTAGCTGCCATGAGATTGCCAGAAGATGTGGAAGGTCTCGGTTG[T/C]TGTGAGTACACGATGGAAAGAGGAGTAGTTCATGCATGTCATGCTGGAGGAGTGGTACACAGTCTTGAAGGATGGAGAC	X	X	X	X	X
fava_c20617_307	fava_c20617	PsCam040329_1_AA	LG2	28.2	Medtr1g033390.1	12021191-12021322	chr1	Eukaryotic cytochrome b561	TTGTTGCACTATCGCGAAGGGATCGACTATGATTCCGAAGATGGACTTCGCGTCTTCAATGTGCATCCTTTGATGATGTT[G/C]TTAGGTTTTATCTTCCTTGTTGGTGAAGGTGTAATGGCGTTCCAAACGGTACCAAAACAAAGACCTGTGCCAAAGTTTG
fava_c20698_424	fava_c20698	PsCam049159_1_AA	LG3	43.7	Medtr8g093335.1	NA	NA	Protein of unknown function (DUF668)	GTCATTCCTAGATAAGCAATGGTTGCGGAGTCATGGTTTCGTAATCTGTGGAGGGCTCCTCGGAAGCATGATGCTAACTC[C/T]GAGGAGGTGATTGGAGTATTAGCATTTGAAATAGCGAGCTTGATGTCCAAGCTTGTTAATTTATGGCAATCACTGAGTG	X		X	X	X
fava_c20704_179	fava_c20704	PsCam017096_1_AA	LG3	43.7	Medtr3g091140.1	41428078-41428209	chr3	mRNA capping enzyme	AAAGCTTACACTAAAATATGCCAATATAAGATAACCCAGCCTCTCAATATTTGACTACATGTCTCGGCTAAAACACCAAG[A/C]CTTAGAAACACAAAGGGAAGAACTAGGAGTCTAACTTCCTCTTTTCTGGGGTGTCAGTAAAATATTAACAGCACTAACC	X		X	X	X
fava_c20705_207	fava_c20705	PsCam051203_1_AA	LG7	84.1	Medtr4g050140.1	17726009-17726664	chr4	alpha/beta hydrolase fold	TTATGGAAAGACGTCGTTTTCGACTCAGCTCATGATCTTAAGCTACGCCTCTACAAGCCAGCTAATTCAACAAAAGGCTC[C/T]AACCTTCCAGTTTTTTACTATATCCACGGTGGTGGCTTCTGCATCGGCTCACGCACATGGCCAAACTGTCAGAACTATT	X	X		X	X
fava_c20718_352	fava_c20718	NA	NA	NA	NA	NA	NA	Mitochondrial carrier protein	TATCATGAAACTAAATTGAACTAATCTTGCCTCTTTGTAGACATGCGTTTCAAAAATTCGTAAGTAGTAATCATAGTCGT[A/G]GCAGACATAGACATGGACACCCACCTCGGTCCCAAACCTTTGTAACAAGCAAACAAACCACCTTCATTGACCAAATTCC	X	X	X	X	X
fava_c20731_523	fava_c20731	NA	NA	NA	NA	NA	NA	NA	TAGATAACCTGATCACCATCTGAAGGTCCAGAATCACCGCCACCAGGTAGAATCAAAGCTTTCATCAAACTCCCAGGCAC[A/G]ATTTTCTTCTTCCTCTTCTCATTTTCAGACGGTTCTTTCTTCTGCGGTGGAGGAGCCAATTCATGTTCACCTTCTTCCT	X
fava_c20735_365	fava_c20735	PsCam000601_1_AA	LG5	0	Medtr7g116420.1	48020245-48020454	chr7	Domain of unknown function (DUF239)	GAGTTTGATTTAATAACTTCATGATCACTTGCATTGTGGATTGTTTCCAGGGCCACCATAGTAGAAGTGTGTCCCCCATT[G/T]GTTGTTGTAGAAGCTCTTGATATTGTAACAATTTTTGTTCTCAGCTAGGGTTAAGATGTTACTCGCTGACGTGAGACTA	X	X			X
fava_c20762_1181	fava_c20762	PsCam045746_1_AA	LG2	12.9	Medtr1g014220.1	3064733-3065347	chr1	BT1 family	CCCGAACAAAACCCACACAAGCTCTGCAAATCAGGAGCCAAACCCGGAACCTCAATACTATTCCTTGCAATACAAGCATC[A/G]ATAGTAACATCCGCAATAGCAAGACTAGCAGAAACACCAAGAAAACACATCAACGCCGCGACAGGAGCAAGGTTTCCTG	X	X	X	X	X
fava_c20773_1512	fava_c20773	PsCam045961_1_AA	LG6	39.8	Medtr6g012730.1	3940708-3940831	chr6	Cys/Met metabolism PLP-dependent enzyme	ATCTCTCAGCAGCATGAACGGTTTTTGATCCATCGCATTTCAAAAACGAGTAGGATTTATCAACGGCGGCGTTAACCTCT[A/G]AAGCTCCATTTGATTCCCCCGGCGAAGACGGTGGAGAAACTGCGGAGTCTGTGTTCGGCCACAACGCCGCAATTTCAAC	X	X	X	X	X
fava_c20786_1538	fava_c20786	PsCam042761_1_AA	LG4	94	Medtr8g023830.1	8686110-8686217	chr8	Endonuclease/Exonuclease/phosphatase family	GTTTTGTGAAATGGGATTGACTGATCGAACATGTAACAACTGAGCAACACGGTCACCGCAATCATTGAAAAGCAATTCTC[T/G]ATAATTTATGATACGTAAATGATCGTTGCGTATAGCAGTCAGCAGACCATCTCCACGGTTGTTGGTTCGAGCAAGCTTG	X	X			X
fava_c20809_2402	fava_c20809	PsCam012515_1_AA	NA	NA	Medtr1g102840.1	46472852-46472929	chr1	Dyggve-Melchior-Clausen syndrome protein	TCAGACAAACTTGAAAATGGGGTGGTGGAAAGCACACTCCTGAATGGTGATTTTGACAAGCCTGAGTATCAGCTTGATCC[G/A]TAGATGCTTGTATTATTAATACAAACATGGCTGCCAAATATAATAGCTATTTGTACATATAAAGTAGCTGATAACACTT	X	X	X	X	X
fava_c20881_330	fava_c20881	PsCam017387_1_AA	NA	NA	Medtr5g025150.1	10196105-10196173	chr5	Heavy-metal-associated domain	AGTTCTGTTTCCCATATGTCAGGTGTGAAGGAAGTAGATGTTAATAGAGAGCAAAGCAAGGTAACAGTGACTGGTTATGT[G/A]GATAGAAACAAGGTGTTGAAGAAAGTGCAAAGCACAGGAAAAAGAGCAAAGTTTTGGCCATATGTTGAATATAACTTGG	X	X		X	X
fava_c20939_389	fava_c20939	PsCam039541_1_AA	LG5	81.6	Medtr7g062610.1	22788325-22788385	chr7	Thaumatin family	GGCGATTGCTTTGGTAAACTCCAATGCAAAGGCCTAGGAGGAATTCCACCAGCAACAGTAGTTGAAATGACACTAGGATC[G/C]TCGTCTTCGCCGTTACATTTCTACGATGTAAGTCTAGTCGACGGTTTCAACTTACCTGTTTCAATGAAACCTATTGGAG	X		X	X	X
fava_c21011_439	fava_c21011	NA	NA	NA	NA	NA	NA	NA	CAAATCCGCCGTTCAACGACCAACTGCATCCCCAAGATATATTATGAGATTCCTGCAACAGGCCATTATGACACGATCGC[G/T]ACTACTATCCACGATGCTCCGCGCACAGCCCCAGAAACGGCCACCTATAGCCACCTCTCTTCGAAGCTGTCACAGATCC	X	X	X	X	X
fava_c21040_663	fava_c21040	PsCam039568_1_AA	LG4	0.9	NA	NA	NA	Universal stress protein family	AACTTGCGAAGGAGTTGTCTCCTCTTGTTTCTTTCTTGCTCCATATAAATCTCTACCTGCTCAGCACTAACTTGATTCCT[T/C]GCAATCATTCCTACTCCTAATGGATGTGGAATGTGTTTGATTTCGGGGAATACATGGATGAGATAGAGGATGGTGGAAT	X	X		X	X
fava_c21049_604	fava_c21049	PsCam036823_1_AA	LG7	46	Medtr4g094418.1	37953866-37955257	chr4	FAD binding domain	TCCGTTCAAAACCTTAGATTCACATCCAACACAACTGCAAAACCTCTTGTCATTGTAACACCTCTTGAAGTACTAGAAAT[T/C]CAAGCCACCGTAATTTGTTCCCAACGCCATGGTATGGAGATTCGAATCCGAAGTGGCGGCCATGACTATGAAGGTCTGT	X	X	X	X	X
fava_c21074_2086	fava_c21074	PsCam048963_1_AA	LG3	41.8	Medtr1g007390.1	333301-333748	chr1	GDP-fucose protein O-fucosyltransferase	CCTTTTGAGCGAATACTCTCTTGAATTTCTGGAATGACGAGAGTGGCATTTAAAAGCCTAGATATAGCAACCAGATCACA[G/T]ATCGATGATCTTATCTTCTCAAATCCACCAAAAACTTTTGCATAGATAAAACCATTGCTCCGCTCCTTTGGATCACTAT
fava_c21085_525	fava_c21085	PsCam037582_1_AA	NA	NA	Medtr4g005330.1	206666-206830	chr4	Mitochondrial carrier protein	CCTAGCTGGTGCTATGACTAAAGCTATTCTTGCTCCTCTTGAAACCATCAGGACAAGAATGGTAGTTGGTATTGGGTCGA[A/G]AAATATCACAGGTAGTTTCGTTCAGGTTGTAGAGCAGCAGGGATGGCAAGGATTGTGGGCTGGAAACATGATCAATATG	X		X	X	X
fava_c21146_780	fava_c21146	NA	NA	NA	Medtr4g055110.1	20050697-20050861	chr4	IPP transferase	ATTTAGTATCAGAGGAAGATCTAAACCACTCCATTAAATTTCCATCAAGCACTGGCTCGCCATTTTCTAAGCTCACTCCA[T/A]CAGTTAACTCCTTCGCTTTCTCATTTATGTTTTTCAAAACACAGGTTTGAAGAAGATGCTCAAATTCACGGACACCAAT	X	X			X
fava_c21353_532	fava_c21353	PsCam039037_1_AA	NA	NA	Medtr3g061570.1	24578755-24579183	chr3	NA	CAAGAAGTGATTAAGGTTAACAAGGCTTTGCCTTCTAGCTGTGAGACAAAAAGCTTACAAGAATCTTCAAAGGAAGAAAT[T/A]TCTGAGGTAATTGATGTTTCTGTTAGTAACAGTGCATGTTCTACACCAAAGGGTCAGAAATTTAGGATACCTGAGATTT	X	X		X	X
fava_c21451_1971	fava_c21451	PsCam036363_1_AA	LG6	7.9	Medtr2g064295.1	27238526-27238876	chr2	Terpene synthase family, metal binding domain	CCAACAATGGATGATTATATGCAAGCTGCATACGTATCGTTTGCCTTAGGACCAGTTGTTATTCCAGCACTCTATCTTGT[T/A]GGACCTAAGCTTTCAGATGATATTGCTGAAACTCAGGAATTGAATCATCTCTTGAAGATCTCGAGCACTTGCGGGCGTC	X	X			X
fava_c21468_408	fava_c21468	PsCam049523_1_AA	NA	NA	Medtr3g108640.1	50172817-50172903	chr3	PRMT5 arginine-N-methyltransferase	CTGACAGATCCTTCCTATAGGCCAAGCTTGGTGCCAAAGGATAGTTTTGGATCTGCAGCCCCGCCATTTGCTGGGTCAGA[C/T]TTGGTCTTAAGCCCATCCCAGTGGAGTAGTCATGTAGTTGGCAAAATTAGCTCATGGATTGATTTGGACTCAGAAGATG	X	X	X	X	X
fava_c21657_748	fava_c21657	PsCam050047_1_AA	NA	NA	Medtr7g015100.1	4551939-4553090	chr7	Bromodomain associated	GAGGTTGAACCGGTTATGTTTGCACACCCGATTCCTCCGTTTCCGATTGTGAAAGAACGGGTGCTGCCTCCGAGTTTTTT[G/A]CAAAAAGGAGAAGAGCCCCCTGATGAGCATATTCCGGCGTGGCTGCCTGCATTTCCTGATCCGGAAACTTATTTACAGT	X		X	X	X
fava_c21858_446	fava_c21858	PsCam021559_1_AA	NA	NA	NA	NA	NA	Mitosis protein DIM1	CGCAAAAAAGAGAGGTCGATTCCATCATCAGAGATACCATAGATAAGGTTCTCGTCCTTCGCTTTGGTCGTGTCTCTGAT[A/C]CTATCTGTCTCCACCTTGATCAAATTCTTTCAAAAGCCGAAAGAGAGGTGTCCAAGTTCGCAACTGTGGCATTGGTTGA	X	X	X	X	X
fava_c21868_525	fava_c21868	PsCam037141_1_AA	NA	NA	Medtr2g084875.1	36016730-36018010	chr2	Prephenate dehydratase	ACGCACTCAATTTCAACCACATAATAACACGCCCCTGTCGGTCACCAAACCGGGTCGGTGTCGCTTCGACCCGAATTCTC[G/A]TCAAATGTGCTTACGGTGTCGGCTCAAGCCGAGCCGACTGGCAAAGCTCGTGCGCTATTCTATCTAGCAATGTTTCTTC	X	X		X	X
fava_c21921_332	fava_c21921	PsCam011339_1_AA	NA	NA	Medtr8g090095.1	37720824-37722269	chr8	UDP-glucoronosyl and UDP-glucosyl transferase	TGTCCAAGGTTGGGACCCAAAATCGATTTCGAAAAATGTTCACATTCATGACTTCAAAGTTCCAACCTTTACTTCACCTC[T/C]TCCAAACCCAAATGCAAAATCTAAATTCCCATCTCATCTTTTTCCTTCTTTTCAAGCCTCTTCAAATCTTCGTGAACAT	X	X	X	X	X
fava_c21926_1972	fava_c21926	PsCam036335_1_AA	NA	NA	Medtr2g011600.1	NA	NA	Leucine Rich repeat	CCACCAGCTACTTATGCCCATAATTTGTGCTTATGTGGCAAACCCTTGCAGCCTTGCAAGGCATAGACATAAGGGACAAT[A/G]GGTCAGCAAGATGCTGACTAAGTTATCATAATAGATGTTTTCATTTCACCATTATTACACAACATAGATTAGGCTCCAA	X			X	X
fava_c22087_343	fava_c22087	PsCam046301_1_AA	NA	NA	NA	NA	NA	NA	TAATCAACATCGCAATAATCGATCCAAATCACAAAAACTTCATGCGACGCGACCTTTATTTAAGACCTTAATGTTCCATT[C/A]TCAAGGTAGTGTCCCTTCCTTAACAACAAGCAAGGGTACTCTTTCCTTCTTTCTCACAGTCTTTTCCTTCAATTCCCCC	X	X	X	X	X
fava_c22255_234	fava_c22255	PsCam025554_1_AA	NA	NA	NA	NA	NA	Putative serine esterase (DUF676)	AATATATAAATCAACAGACCATGCTACAATAAAATGTGCAACTCTTCATCCGTGATGATGCAAAACATTCGACCAACATT[G/A]ATTTGTTGACCTCAAAGATGGAAGTTGTCTATCATATGGTAAACCACATCAGCACCATCTGAATTCAGCCAGTACGTTT	X	X	X	X	X
fava_c22266_1514	fava_c22266	PsCam004987_1_AA	NA	NA	Medtr5g040340.1	17744467-17745864	chr5	NA	TTTCTGTTGATGCTAAATGGGTGGCTTGAATCAGCAAAAGTCTCTTTCTTGTTGTTCAAGTAAGAAGAGAAAGAAGCATC[A/G]CGGAGGTTATTGTTGGTGTTCTGAGAGGTGAAAGTGGTTGCTGAGATAACCATGGTTAAGTACAACGAAAAGTGGTAAA	X	X	X	X	X
fava_c22348_1047	fava_c22348	PsCam042250_1_AA	LG3	128.7	Medtr2g100070.1	42965201-42965279	chr2	GMC oxidoreductase	CTAGCTTCAATATACACACCCTTATCAGTAATACCAACTGTTTCTATCAACGACTGCTTAACCGGTTTCTTAAGAGGAAC[G/A]AATATCGTGTTCATCGGGTTATCAGCCATACCCTTCCCGACAAATCTGTTATCAAGCACCACAGAAATCTTCAACTTCT	X	X	X		X
fava_c22433_1930	fava_c22433	PsCam049201_1_AA	NA	NA	Medtr6g039840.1	14348262-14348768	chr6	DEAD/DEAH box helicase	TGAACAAGTGGAAGCAAGTAAGCAAGAGTTTTTCCAGAACCAGTATGAGACCCTAACACAACACTTTTCCCCTCCAAAAC[C/G]GCAGGAATACCAATACACTGTATCTCAGTAGGAACTTCAATCCCAATTTCTTTAACAGCCCCCATAACCTCATCACTAA	X	X		X	X
fava_c22456_349	fava_c22456	PsCam039645_1_AA	LG6	16.1	Medtr2g054770.1	23394916-23395081	chr2	PPPDE putative peptidase domain	GTATTTGAAGTGGAGCCAAGGAAGTGCCCTGGATTTATGTACAGAACTTCTGTCCCTTTGGGCCAAGTAAACATGCATCC[T/C]TCCGAGTTTCGGACATTTATCGAGAACATGGCTAGTGAGTATCATGGAGATACCTATCACCTTATATCTAAGAACTGTA	X	X	X		X
fava_c22564_470	fava_c22564	NA	NA	NA	NA	NA	NA	NA	TTCGGCCCTTTCAGTTTCCGAATCGGGGCTGCTTTTATGAACAGGTTTCGAGCGAATTGTTTTGATTCCTCCTTTTGTAA[T/C]GGCGTAATCTGTCTTGTGCTCTATGTTAGTGATACTGCTACGAGAAGATTTATTATCTGTTATCCCGAGTTGTTGATCC	X	X	X	X	X
fava_c23017_2065	fava_c23017	PsCam057418_1_AA	LG1	24	Medtr5g082700.3	35594786-35595098	chr5	Protein kinase domain	GGAGCAGCATCTACGGATCACGGATACCATGTTTATCGACTTCGTCGGATACTTACTTAACACCAACCCGAAAAGAAGAC[T/C]AACTGCAAGACAGGCACTAAAACATCCATGGCTTTCCTATGTTTACAAGTCCATGTAACAACATTCTTTCTCTTGTGTG	X
fava_c23062_636	fava_c23062	PsCam037757_1_AA	LG5	63.2	Medtr7g080900.1	30818161-30818817	chr7	UDP-glucoronosyl and UDP-glucosyl transferase	TTTGCTGAGCAAGTGATATCTCTTCCTGCACTTCCTCAACTACAGCATAGGGACATGCCTTCTTTTTACTTTACCTATGA[A/G]CAAGATCCAAGTTATCTTGATTTAGTTGTGGCCCAGTTCTCTAACATTGAAAAAGCTGATTGGATCCTTTGCAATTCAT	X	X	X	X	X
fava_c23131_1793	fava_c23131	PsCam055731_1_AA	NA	NA	Medtr6g033415.1	NA	NA	GRAS domain family	GAAAGGTTCGATCGAATTCATGTTATTGATTTTGATATTGGGTTTGGAGTACAATGGTCTTCTTTTATGCAAGAGCTTGT[C/T]TTAAGAGGTAACGGTACACCTTCTCTTAAGATTACCGCTGTTGTATCGCCCTCATCTTGCAACGAGGTCGAGCTCAATT	X	X	X		X
fava_c23139_441	fava_c23139	PsCam034896_1_AA	LG4	40.8	Medtr4g103300.1	42684204-42684412	chr4	Cytidine and deoxycytidylate deaminase zinc-binding region	TCCGCAATCGCTCTCCGTTTCTTTCACCAATCCAAAACCAATCCCACTCAAAACGGCACCATCTCTTCTTCTACCGACCC[T/C]TTCGACACCTCCAAACGCAAAGGATACTTGTCGTGGGATGATTATTTTATGGCTATTGCTTTTTTGTCCGCTGAAAGAT	X
fava_c23186_562	fava_c23186	PsCam035957_1_AA	LG4	34.1	Medtr4g109090.1	45255287-45255306	chr4	Protein kinase domain	GTTGGAGCGAGTTGGGTGAGTCGGGGAGAACGAGTTTGAATGGTGGAAATGAGTCTCTGAGTTTCAGGTTAGGGAATCTT[A/G]GTAAGTATGTGGAGAGAGAACAAGCTGCTGCTGGTTGGCCGGCTTGGCTTAGCGCGGTTGCTTCGGAAGCTATTCATGG	X	X	X		X
fava_c23319_305	fava_c23319	PsCam038992_1_AA	LG1	64.8	Medtr5g026620.1	10973411-10973725	chr5	Alternative oxidase	CTGGTTATCAGGAATGGAAGCACTTTTGCTGCTAATTTGTCAGATCCAAAGGAGAATAATAACAATCTTGAGAAAACTTC[A/G]TCTTCTCAAGGTAGTGCTGGGGCTAATGGTGGGAACAAAGATGAGAAAGGAATAATGAGCTATTGGGGTATTCGCCCCT	X	X	X	X	X
fava_c23368_443	fava_c23368	PsCam045606_1_AA	NA	NA	NA	NA	NA	DnaJ domain	TCTAACAGCATGACTCCCACTCTCCTGTCTTTTAAACAGTGTCTTGTAACCATCAACCTTCTCAAGAAATGCCATGCTCA[T/C]ACCATTCATCTCACTATAACTTGTCAAAAGCACAACAATTTCATAGCATCTTATGCCCTCGCCTCCATCAAGACTCGCC	X	X	X	X	X
fava_c23389_1355	fava_c23389	PsCam038249_1_AA	LG3	107.8	NA	NA	NA	Myb-like DNA-binding domain	TAATAATGGACCTATAAATTCTACTCAAATAAATCAGTTACTACCTGAAGAAAAGAAGTGGCCTCTTCGATTACAAGGAA[G/A]TGAAAATCATGAATTTAAAAGCTTGTGTCGAGATGATCATAGTGCACAGCATTTTTCATGGAGTTCTGTCTTCAACAAG	X	X	X	X	X
fava_c23414_1637	fava_c23414	PsCam004722_1_AA	LG6	92.7	Medtr2g013720.1	3741082-3743145	chr2	Protein kinase domain	CAAAACCATGGTCAAGTAGCTAGAACGACTAAGTTGGTCGGAACGGTCGGTTACATGGCTCCTGAAGTGATCAAAACGGG[C/T]CGAGCTTCGACTCATACCGATGTTTACATGTTCGGTATCTTGATTTTAGAGGTCATGTGTGGGAGGAGACCGTTAGAAG	X	X		X	X
fava_c23461_1085	fava_c23461	PsCam037804_1_AA	LG3	17.2	Medtr3g108990.1	50368719-50369891	chr3	FAD dependent oxidoreductase	CATGGGGATCGGGTGAGATGATGAATGATTTAAAGAAGTGGATTGACAGGACATTCTCTGGGATGATTGATACGACTGAG[C/T]CTGTTGTGAAACAGGCTTGTCTGTATTCAATGACCCCAGATGAAGATTTTGTGATTGATTTCTTGGGTGGTGAGTTTAA	X	X	X	X	X
fava_c23629_1156	fava_c23629	PsCam000851_1_AA	NA	NA	Medtr1g051810.2	20713897-20713962	chr1	Protein of unknown function (DUF4005)	TTTTCCCATGTAAAAAGAAGTTCAATTGGTGATGAGAGTTCCATGCCAAACTCTCATGTTTTTCCTAAATACATGTCTCT[A/G]ACTGAATCTAGCAAAGGAAAAGTAAGGTCTATGAGCACACCAAGAGTAAGAGCAGGATTTTTGGATATGTCTTCCTATC	X	X	X		X
fava_c23691_1163	fava_c23691	PsCam049847_1_AA	NA	NA	Medtr5g070350.1	29792922-29793764	chr5	pfkB family carbohydrate kinase	TCTCTTGTTACTGCCAAAAACATAATTATGTGTCACATTCAAGAAAATGGGCGGAATCTGCTCAGCTCTACGAAAGGGAT[C/T]GAGCAAAGTAATGGGAAGACAAGAGTTGTACTAAATTCTGTCAAACATGAACCAATTTCAAGTGTTGACAGTGAATAAT	X		X	X	X
fava_c24173_779	fava_c24173	NA	NA	NA	NA	NA	NA	NA	AACACCACATTGGAACTATACAACTGATCTGCTGCAATCTCATTCAAGGTCGAAGAGAGTATCAGAGAGGGGACAAAATA[G/A]TTTGGTTTGCAGACAACAACAATGGTGGTAATCTTGCTTTTGGTTAGCATCAGATATAGAGCAATATATGTTGTAATAC	X	X	X	X	X
fava_c24318_622	fava_c24318	PsCam039912_1_AA	NA	NA	NA	NA	NA	No apical meristem (NAM) protein	TTTGATCTGAGGAACGGTGGGTTTGAAAACACGGACATAAGAGCAGCTGGTAAAGGTGAATGGAGAATTGTAGAAAAAAG[A/G]AAAGAAGTTTCTCTCAAAAGTCTTTACTTCATTGGGAGAAAGAACAGTTTTGAGTATTGGAAGATGGAAGGAAGAGAAC	X	X	X	X	X
fava_c24357_1566	fava_c24357	NA	NA	NA	NA	NA	NA	NA	AGTTCATCACATGTCCAGTGTAGCAAAATCATTTTAGTGTGCAGTTTCTAGCATTACCTTTGTTCATTTATACACTCTTT[T/C]TATGAGTACTGTTGTCATGTATGAACAAGAATATTTGAAACATGACAGTGGTAAATAAAAGGGGATAAAGATGTCAAAT	X	X	X	X	X
fava_c24485_886	fava_c24485	NA	NA	NA	NA	NA	NA	NA	CAATGATCCGCAGATAATTGTAATTCTCCGACTAAACAAAAAGCTTGGGCAAGGTTGTCTTCAGCCTCTGCAATAACCTT[A/G]TTGTATGCATGCAAATTTGATCTTAGCAAATGAAGAGATCTCAAAGCGTCTGAGATGGAAGTATTTGAAATTTCTTTTG	X	X		X	X
fava_c24535_595	fava_c24535	PsCam001871_1_AA	LG3	38.4	Medtr3g095560.1	43665886-43666563	chr3	Ring finger domain	TGTAACCACGGATTTCATGTTCGTTGTATTGACAAATGGCTATGTTCGCATTCATCATGTCCTAAATGTAGACAATGCCT[T/C]ATTGAGACATGTAAAAAAATTGTTGGATCACAAGGTAGTTCATCTCAATTACCTCAGCCTATGTTGTTTCCAGTGCCAG	X	X		X	X
fava_c24602_1467	fava_c24602	PsCam031009_1_AA	LG2	39	NA	NA	NA	LNS2 (Lipin/Ned1/Smp2)	GCAAAGTCATATACATCGTTACATACACTCGTCAATGACATGTTTCCACCTACTTCTTTAGTCGAGCAGGAGGACTACAA[C/T]GCATGGAATTATTGGAGAATGCCATTGCCAGATATTGAGTAATTTTTAGGTTTCAGTTATTCCCTTCCCTTTGATAAGG	X	X	X	X	X
fava_c24699_3413	fava_c24699	PsCam006846_1_AA	LG1	9.5	Medtr5g092140.1	40237456-40237770	chr5	NA	TTATTATGAAACTCAATCCACGCCTGATTCTTATAAAAGCAAGCACCTTTCCACTCATTAGTATTAACCGGAGAGGAAAC[A/T]GCACCAACAAAAACAGGAAGAAGATCAACAGCGCTATGAAGCGAATTAAGAATCGGCCACGAAATTTGCTTGGGCATGA	X	X	X	X	X
fava_c24726_341	fava_c24726	PsCam055896_1_AA	NA	NA	Medtr3g068215.1	NA	NA	NA	TCGTCATTGTTACATTCACTTCGACTGGGGGGTTACAGAGACAGAAAATGAACACGCAAAGTATGTTGGACGTTGTTTTA[C/G]ATGATATACTTCATATGGTCACACCCTCGCGAGAAGATTGGGAGATACGGCTTGCAATTATAAATGATTTGCGAAGCAC	X	X	X	X	X
fava_c24810_389	fava_c24810	PsCam038015_1_AA	LG5	50.5	Medtr7g090880.1	35807305-35807379	chr7	recA bacterial DNA recombination protein	TCATATAGTCACATTATAGCAGTTGACGATTCCTGTAACTTAAAAGTAGTGTCTGCAGTGTCATTGATGCCTATTGAAGA[T/C]AATAATGATTGATGCCTTGAGAATATAGTGTCTGCAGTTTGGCTTAGAACATCCATGGAAAATTCGGAGGTTTAACAGA	X	X	X	X	X
fava_c24945_1903	fava_c24945	PsCam042487_1_AA	LG3	10.2	Medtr3g110840.1	51803841-51806340	chr3	Protein kinase domain	GCGATCCGATGCAGTTACAAAGCACCAGCTAGTAGACCAACCATGAAAGAGGTTGTTCAGCTTCTGATTCAGGCAGAACC[T/A]AAAACTTCTGATTCTTGCAAGTTGTCAACTAAAGAAGTAAAGAAACCATTTGAGTTATAGTGTTATTGTTAAGTTAAGT	X	X	X	X	X
fava_c24949_229	fava_c24949	NA	NA	NA	Medtr8g015930.1	5254353-5254612	chr8	Lsm interaction motif	ATGTAACAGAACAAAGTGCAAAACCTGAAAGACAGCCCTTAAACTGTCCATTAGTAGTGAAAATGTTGGGAAACCTTATC[G/C]AATGAACATCTTTCTGAATTCATCATTGGATTTTGGCTTTTCATCACCCTCTTCTGCTTTTGGTTTATTTGCAGTATAA	X	X		X	X
fava_c24984_709	fava_c24984	NA	NA	NA	Medtr4g029020.1	9994106-9995503	chr4	Protein kinase domain	AAGTTGTTAGGCCAGGGAACTTTCGCAAAGGTTTATCATGCAAGGAACCTCAAAAACGGCATGAATGTTGCGATCAAAAT[T/A]ATTGATAAAGAAAGGGTTTTGAGAGTTGGGATGATTGATCAAATTAAGCGCGAAATTTCGGTGATGAGACTTGTCAGGC	X
fava_c25046_955	fava_c25046	PsCam035958_1_AA	LG7	7.6	Medtr8g103540.1	43568770-43568810	chr8	Regulator of Vps4 activity in the MVB pathway	GATGGTATCCCAAATATAGATTGTCATGATCTTCAGCATCAATCCACAGTCCTTGGAAATGGATTCAAGCCACTAAATGG[T/C]CGTGAAGTTCTTGGGCAAAAGGATGGCCATGATAATTATTTAACAGGAACGGAAGGGGTTACTGCTACAAAGACTGATA	X	X		X	X
fava_c25110_1043	fava_c25110	PsCam011193_1_AA	LG7	14.8	Medtr8g099495.1	42002782-42003556	chr8	Ring finger domain	TTTAAGCATGGGTCTGGCAATACCTACACTGCTAGGTATTATTATACTTACATGGATGCTATGGAACAATAAGAATACAA[A/G]TAATCAAACACAACAACAACATCAAATAGGAACTGAATTTTCAACTCTGGCTACGCCTCACTCCCCAATTGTTGTTATG	X	X		X	X
fava_c25133_1513	fava_c25133	PsCam049048_1_AA	NA	NA	Medtr3g068990.1	30882821-30883474	chr3	Putative S-adenosyl-L-methionine-dependent methyltransferase	CCAAACACATTGCCTGTCATATATGACCGTGGATTGATTGGAGTTATGCATGACTGGTGTGAACCATTTGACACCTATCC[G/T]AGAACCTATGATTTCCTGCATGCAGCAAACCTGCTTTCAGTAGAGAAGAAAAGATGCAATGTGTCATCAATTATGGTTG
fava_c25251_1418	fava_c25251	PsCam045939_1_AA	LG7	57.5	Medtr5g027970.1	NA	NA	WLM domain	TGAACTTGTTTGGCAATCTTCTCCAACATCTTGTGAGCTTGTTCTTCTCCTGGCTTTCTCTTCAGAGCTTTGATTTCCCA[G/A]ACCTTGTGTAGGTCACCGACGTTCATTGTGGCAAACCCTAAAATCCCCAAATATAGAATAGTATAGCGATTGAATGGGA	X	X	X	X	X
fava_c25377_1671	fava_c25377	PsCam045087_1_AA	NA	NA	NA	NA	NA	NA	CATACACTGATTGGAACAGCAAAGTCATGTTTGAGTGTCCAAGACAGATGCCTCCAGTCAACCATTCGACTTATAAACAA[C/T]CAATTGCCAACTTTGGCAGGGGCCGTGGTGTGAACTTCTTTGTGATTTGTGTTTGTCTAATTTGTTTGGTCACCTGACA	X	X	X		X
fava_c25569_995	fava_c25569	PsCam034140_1_AA	LG7	102.3	Medtr4g111780.1	46186633-46186744	chr4	Rad51	CTTGCACTAGGTGATAGCTGGTCGCATTCTTGCACAAACCGGATCATCTTATATTGGAATGGCGATGAACGACATGCATA[C/T]ATTGACAAGTCTCCTTCTCTTAAATCAGCTTCAGCACCATATTCTGTGACTTCTAGGGGGATACGTAATTGTAATACTA	X
fava_c25575_651	fava_c25575	PsCam002395_1_AA	NA	NA	Medtr8g012180.2	3392684-3393613	chr8	NA	TCTGTTTTCACATCAGGTGATGGTTGTGCTTCCACTTGAATTGTTGGATCAACTTCCATTTCATATATTAGATAGACAGC[C/T]GTCTCCTTAACAATCAATTCGTGCCCAATAGTTACAAAAATCTCCACATTGTCACCAACTCCTAAATTTGATTTCACGC	X	X	X	X	X
fava_c26008_349	fava_c26008	PsCam037535_1_AA	NA	NA	Medtr2g036460.1	15780305-15780455	chr2	Protein kinase domain	AAAAATTAGACTTTAGAGCTTCATTAAAGTCACCATATGATTTCAAACATGCACTATGTAGCTTTTTCGATCTCAAATGC[A/G]TTGTGTTTGGTTCCGAAACGTTCTCTAGTAGATTCTGTATTCCACGACGATGCAGTAGTGTCCGAATCCACAAGGCTTC	X		X	X	X
fava_c26190_304	fava_c26190	PsCam045287_1_AA	LG7	101.2	Medtr4g026450.2	9083957-9084304	chr4	ABC1 family	ACTTTTTCTCATCTCGTATTAATCCGGTCGGTCGACAATAATCTTTTATACCCGTTGATGTGACACAATCTATGTAGAAG[T/C]TGAACTTGGTGCTCCGAGTACTTGCAGAAGAAACCGCGCTGCGAGCCGTTGAGTGATTCCACCTACAACATGACCTCCG	X			X	X
fava_c26317_430	fava_c26317	PsCam040557_1_AA	LG7	28.4	Medtr8g091560.1	38207315-38207762	chr8	Ring finger domain	CATAAGGATTGTTTAGATGAGTGGTTCTTGCAAGACCAATATTGTGCTACTTGTCCACTTTGCAGGAACAAGGTTTTGTC[T/C]GATGATGTTTCTTCAAAGTATTGTTTGCTTCAAAATCAGGTCGAGTTTGATGGGATTGATGATCACTTTTTGGATTTGC	X	X	X	X	X
fava_c26518_936	fava_c26518	PsCam051692_1_AA	LG4	36.5	Medtr4g106410.1	44142755-44142797	chr4	rRNA small subunit methyltransferase G	CCTGGCACGCCAACCAAAGAACCATTGTAAGATGGATGCTCACTCTGTTGGCTGTGTTCCACTGTTCTTTCTACCCAATC[C/A]TTTTACTTTCCTTTAACAAGTCTGAGAGAAGGAACCATATGACGTGCACCAGTGACATGATTTTCTGCTCAATTAGGAC	X	X			X
fava_c26748_1127	fava_c26748	PsCam036991_1_AA	NA	NA	Medtr4g055310.1	20137017-20138270	chr4	Prephenate dehydratase	GCGTTCAGAAACATCAGCTTAACTAAGATTGAATCGAGGCCACATCGTGGCCGTCCAATTCGAGTTGAGGATGGTGAAAG[T/C]GAAGGAACAGCGAAACACTTTGAGTATATTTTTTATATTGATTTTGATGCTTCTATGGCTGAAGTTAGAGCACAGAATG	X	X			X
fava_c26752_776	fava_c26752	PsCam038329_1_AA	NA	NA	Medtr3g046880.1	15544104-15544288	chr3	NA	AGTAGCAATGTTTGTGTAGCAGGACATTCATTAGGAGCTGGTTTTGCACTTCAAGTCGGAAAATCATTAGCGAAAGACGG[T/C]ATCTATGTAGAAACACATCTATTCAATCCGCCATCTGTTTCATTAGCTATGAGTCTAAGAAACATTGGTGAAAAAGCTG	X	X	X	X	X
fava_c26760_1149	fava_c26760	PsCam014175_1_AA	LG2	29.7	Medtr1g032600.2	11621047-11621231	chr1	NA	TTGATCTCATATATCGATTCTTGTTCCAATCCCTAGTTGATCCTGGCTATAGGATCTATCATTTCAAAACAGAATGATCA[A/G]TGGAACAGTTCCCTTATATCTTAAAGTCGAGTTGGGATCTTGCCAAGTTTCTCTTCTGCATCTTGGCCAGCTCAAAGAT	X	X	X	X	X
fava_c26828_634	fava_c26828	PsCam034011_1_AA	LG2	27.2	Medtr1g047180.2	NA	NA	Ring finger domain	ACTGAAGGTGTAAATGACGATGACAACAATAGTTCGGTTGCTCGGGCAATGCAATTAGAAACAGATGAGATTTTGGCACG[C/T]GAACTCCAAGAACAACTGTATAATGATGATTATTTTGAAAACAGATGGATTGATGAGCATTTAGCACGGGAGCTGCAGG	X	X	X	X	X
fava_c26865_355	fava_c26865	PsCam037852_1_AA	LG5	55.2	Medtr7g087070.1	33885079-33885526	chr7	Alpha/beta hydrolase family	CAAGAAGAGGTCCATGTATGCTCCAAACTTTGTGCGAATTTCTTCTCTCTGCCTAATAGGACAGAGCTATGATCAGCATT[C/T]GGAATTATGTTAATTTCAACATTTGGAGCCTTCAACTTTAACTCACTGATGCACTCCATTGGGACAACTTGATCTCTAT	X	X		X	X
fava_c26866_1017	fava_c26866	PsCam038293_1_AA	LG1	16.4	Medtr5g087440.1	37891427-37892220	chr5	NA	TTCTAATTGGCGCATTTGAAAACGTTGTTTCCGGACCTGAGTACGAAGAGCTTAGACAAGGAGGGCCTAAACAGCTAAAT[A/G]TTCAGTTTTTTAAGGACATACAAGCGAGAATGAGAGATCCAAATTACAAATTCTCGCCCGAGTTAAAATTGAAACCAAA	X	X	X	X	X
fava_c27032_421	fava_c27032	PsCam036355_1_AA	LG1	60	Medtr5g030860.1	13192935-13193648	chr5	Glycosyl hydrolase family 3 N terminal domain	AAATCACCAAGGTTCATCACAGAAACATGCACTAAAAAGCTCAATGAGTTGCAGTTTTGCAACTCATCAACTTGAACACG[T/A]TCAACTTCATAAGCCTCTTGATCTGCCTTACTTAATAAACTTTTTCTAGGACCGCCTTTGGTGATTCTAGATAAACTGA	X	X	X	X	X
fava_c27220_756	fava_c27220	PsCam000096_1_AA	LG6	97.2	Medtr2g008980.1	1715885-1715944	chr2	Caspase domain	GAAGTGGTTGGTCGAGGGCTGCAAACCAGGAGACTCGTTGGTGTTTTACTTCTGCGGACATGGATCAAGGGTTAGAGATC[G/A]TAACAGGGATGAGGCTGACGGGTATGATGAAGCAATATGTCCAGTTGATTATGAGCACGAGGGGATGATACTCGACGAC	X		X	X	X
fava_c27240_462	fava_c27240	PsCam026983_1_AA	LG2	4	Medtr1g021040.1	6231167-6231466	chr1	Leucine-zipper of ternary complex factor MIP1	TGTGCATTTTAGGCAGGGTTTGTATCAAGAAGCTGTTTACATGTCATCTTGTAAGACCAAATTGGAGAATTCGTCGCCTC[G/A]TCCCAACAATTCAAACGCAACAACAACAATGGATAGTCCTGAATTAGATGAATTGAAGCCTCTTTCGCAAACAGTTGAT	X	X	X		X
fava_c27566_588	fava_c27566	PsCam039052_1_AA	LG3	46.7	NA	NA	NA	NA	TTAGTTGGTGAAGGGTTTATGGTCTTGTTAGGTTTGGTGGGGATGAAGGAAAGAGGAGAAGATTCGGAGAGGGAGTTGAT[G/A]CGAGTGATGATGTGTGGATTCTCCTTGTAGCACGACCAAAGAAACTCGTTGGAGAAGGATCTGTCTTTGGAGGTTAAAG	X	X		X	X
fava_c27674_2611	fava_c27674	PsCam042609_1_AA	LG4	103.8	Medtr8g015600.1	5125353-5125482	chr8	Glu/Leu/Phe/Val dehydrogenase, dimerisation domain	ATATGGGAGAGTGTCCTTGTTGGAGAGAGATCAGAGAACGGAAATTGCAAAGCGTTATTAAAGGGAAAGGAAGGAAATTT[G/T]GATGGGAATTGGAGAGGTTAAGGTTTGTGTGTGGAACAAAACAAGGAGACAAGGTTTCTGATTTCGATGATGTTTTTTT	X	X	X	X	X
fava_c27929_1828	fava_c27929	PsCam034040_1_AA	LG1	81.7	Medtr5g016320.1	5833528-5833850	chr5	GH3 auxin-responsive promoter	AAAGTTCCAAGGTGCGTGAGTTTCACGCCCATAATGGAACTTCTTGATTCTAGGGTTGTTTCCTTTCATTTTAGTCCTTC[T/C]CCACCTCATTGGACTCCAGAACGACGTCGTTGAAGGGGTTGGCAATTGGCATAACGTGTGTAACATGCAGACATGTATT	X	X	X	X	X
fava_c28165_2252	fava_c28165	PsCam045304_1_AA	NA	NA	Medtr4g091510.1	36257181-36257188	chr4	ABC1 family	GGGATCATGGCCCCTTAAGGAAGGTTCTTTCTTGAGATTTAGTAGGCATTTACACTAACGTCCAATGAGAAGTCTGTATT[T/A]TCCGATATCATACGATCCATTTGAAAATGTAGTTACAAAATAGGGTGATGTGACCAAATAGTTAAGTTTGATTAGATTC	X	X	X	X	X
fava_c28266_500	fava_c28266	PsCam038167_1_AA	LG6	37.3	Medtr6g015910.1	5591612-5591799	chr6	Cytochrome P450	TCACAAGTATTTGAGAGGAGCACTTCATTCTATTATTAGTCCAAGTATGATTAGAGATCAAATTTTGCCTAAAATTGATG[G/C]CTTTATGAGTTTTCAATTGAGTAATTGGGATGACAAAATCATCAACATTCAAGAGAAAACTAAAGAGATGGTGTTTCTG	X	X	X	X	X
fava_c28295_1149	fava_c28295	PsCam045380_1_AA	LG3	7.9	Medtr6g007070.1	NA	NA	NA	GTAGAACAATTACTTGACATGGATAGATCTGAAGATAGAGTCATCTGACTCGCACCCAATTGCTCGTGAATAGGGGACTT[C/T]TGAGACATGGGTGTTACCGAGTTCTCTAGAGTGCTCCCCACATCAGATAAATTTCCTCTTTCAGAACTTAAAGACCCCT	X	X	X	X	X
fava_c28682_223	fava_c28682	PsCam024374_1_AA	LG5	3.8	Medtr7g117580.1	48746619-48746711	chr7	Protein of unknown function (DUF1012)	CTATCAACTTAACCTTGTTATTTACAAAGTAACAGCAATGCCTCATTCCTTTTCAGTAATCACCACAAAAACATCCTTCA[G/C]CGACCACTTCCGTTTCTCACTCTTCGCCGGGGGATTAATAACCGCCCTTTCTGCATTTGCTAAACGATATCCAATCACA	X	X			X
fava_c29233_448	fava_c29233	PsCam045141_1_AA	LG2	7.7	Medtr1g017170.1	4703349-4703521	chr1	Late exocytosis, associated with Golgi transport	TCATTAATTAAATGTTCAAGCGCTGTATGGGGCACATTAGGAATATTCTTATTCAATGTACAAGCCGGATCGCTCGTTTG[G/A]TCTCCACTAAGTACTGATCTATCTGAACTAGAACTCAAAGTGCGATGGACAGGCTCTGGTCTATGTTGTTGATCAACTG	X		X	X	X
fava_c29488_2684	fava_c29488	PsCam058067_1_AA	LG2	46.3	Medtr1g050340.1	19813480-19813511	chr1	LisH	GGCGGCACCTGTCTGAATAAAGAACAGCGTTGAAGAAGTAACAGAGATTTGCATTCGAGAGAAGAATCCTCCATGTATCC[C/G]TGCCCCCACCTCCCTTCTTTATGCTCCTCCATTATCCACTGTGATGAGGGGCTTTGTGTATTTCCTCTGTTCACTGTTA	X	X	X	X	X
fava_c29634_1514	fava_c29634	PsCam048279_1_AA	LG6	82.5	Medtr2g026010.1	9364398-9365554	chr2	F-box domain	GATAATGGAGCTGCACCATTTTAATCTCTCTTGATTGGTGTGACTGTGAGATCATACTTCTCCCTCTCATGTAAAGATCT[C/A]ACATAAGAGGATCCATTTCTGGTAGAACTGTGAAACCATAGTCTATGGTGAAAGAAAGCCTATGGAAGTGACACAAACA	X	X	X	X	X
fava_c29654_879	fava_c29654	PsCam006704_1_AA	LG2	19	Medtr1g009200.1	1221019-1221133	chr1	POT family	TTTACAACTGAATCCTCTAGGCCGGCCTGCGTATTTGGCTAGTAGAGGTACTGCTATGCGGTCGTACGAAGGAATGGCTA[C/T]TGATAAGGTGAATATCATGATAAGATTGAATGATCCAGCAGGAAAATTGAACTTTCCAAATAACCTTCGGTTCATTGTT	X	X	X	X	X
fava_c29932_254	fava_c29932	PsCam037419_1_AA	LG3	47.6	Medtr3g088590.1	40060512-40061006	chr3	Peptidase family M20/M25/M40	GCCGCGCATATACCTTCCGCCGCTGCTTATGATCGTGTTTTATTCTCCGATCGGAGATGCTGCGATAACGAGAACAAAGA[G/A]TTAATGATACCGCTGTGCAAAAACGGAACACGGAGAGCGACGACGGAGACGGACTGTGAGATATGGAGCGAGGCGTGTT	X			X	X
fava_c30051_1177	fava_c30051	PsCam038710_1_AA	LG7	9.3	Medtr8g102950.1	43361848-43361979	chr8	Bicoid-interacting protein 3 (Bin3)	AGCTAAATTTGAGTGCAATATGTATGGTGATAATCCCACTGTTGCAACCAATATCAAGACAATCCTTCCCTTGAAACCAC[T/A]CTTTCTTGAAAACTTTCAAGCGAGGATCTTCATCAACACCTTCACTAATTCGGTAGTTGTAGTAACTCTTGTAGTTTCC	X	X		X	X
fava_c30076_1151	fava_c30076	PsCam049614_1_AA	LG1	15.6	Medtr5g088780.1	38571234-38571354	chr5	ATP synthase regulation protein NCA2	CTTTGGCTCTTACGGCATAGTAGCTTGATGGGAAGCTCTGATCTTGATAACTGGATTAAGGAAGTGAAGGACTCAACAGT[T/C]GACTTTTTTAAGGATCACGTAGAACAACCGATTTTATCCATCCGAGATGAGCTTTTTGACACGTTCAGGAAGAGGCATC	X	X	X	X	X
fava_c30557_1554	fava_c30557	PsCam042457_1_AA	LG4	67.1	Medtr8g070880.1	30037177-30037695	chr8	Protein tyrosine kinase	GTCCGAACCTTAATGAATGACAGGGATGAAGAGTACCATGGTTTAAGCGAAGTAATGGATCCATTGGTGAGAAACACAGC[A/C]AACCAGATAGGATTTGGCAGGTTCTTAGAGTTGGCAATGCAATGCGTCGAAGAATCAGCTTCAGACCGACCTACAATGA	X	X	X		X
fava_c31124_356	fava_c31124	NA	NA	NA	Medtr8g072710.2	30751611-30753130	chr8	Gryzun, putative trafficking through Golgi	TGCTGCCTAACATGTTTGTGCTAAACCAACTTACACTTTCCGGCTAACAAAAAACATATAACGATATGATCTAATATCTC[G/A]ACCTCCTGCATATCGGGTATCCGACTGAGCAATCTTGGCTCTTCCACAACCCTGACTCCTCCATATATCAAATGTCCAA	X	X	X	X	X
fava_c31785_261	fava_c31785	NA	NA	NA	NA	NA	NA	S1/P1 Nuclease	AGGCCGTGAAAGAGTTATTACCAAAATCAGCAGAAAATGACTTGGCCAGTATGTGTTCATGGCCAGACAATGTTAGAAAA[G/C]AATTTCCTTGGTCAGCTTCTTTGCACTTTGCTAATACTCCAGACACTTGCAATTACCAAAATGAAAGGGATTGTATGGA	X	X	X	X	X
fava_c31940_352	fava_c31940	NA	NA	NA	NA	NA	NA	NA	TGCTTTTGATAGCAACTGAATATGCTATTGAGACTAATGAAACATGATATGAAGCAGCAGTATCAAAAACTTAGCTCACA[A/G]TGGCTGGAGTTCTTGCTCAGAAACAGCCACATCAACAGGCTTGTATGAATGCTCACTTTGCTGTCGTTTTTTCCAAATT	X	X	X	X	X
fava_c31999_1379	fava_c31999	PsCam045830_1_AA	LG1	29.9	Medtr5g068600.3	NA	NA	GDSL/SGNH-like Acyl-Esterase family found in Pmr5 and Cas1p	GAAAGGGAGGTGCATAAAAGTAGTATACTGAGGGAGTTCGGTGGTCCATTTCAACTACTTGATATAAGATCATTGAGTTT[A/G]AATTGTGGAATCAAATGTACAGATGATGGTATGCATTATGATGAAGCTGTTTATGAAGCTGAACTTCATGTTATGTTCA	X		X	X	X
fava_c32440_1633	fava_c32440	PsCam045761_1_AA	LG7	41.8	NA	NA	NA	2OG-Fe(II) oxygenase superfamily	GGCAAAGAGTTAAATATCCTAGAATTCAAGCAAAAGAAGCTTGAATTTCAGAACAGTGATGAGGTTGATGTTAACCAATT[G/A]CAAGATTTGCTTACTACTCTCTGTCAATTATGTGCTCCAAATAATGGTCATGTCCATCGATGCGTGCATCAACAATGTT	X	X		X	X
fava_c32510_711	fava_c32510	PsCam045339_1_AA	LG3	44.5	NA	NA	NA	hAT family C-terminal dimerisation region	TCCCACCAAAGCCATGGTGCAACTGTGTTTCTCGCTTCCTTTGCTAGGCTACAACCAAACATTCCGTGTGCCTTTGTAAA[C/G]GTATAGATTTGATTAGTGATGTCGCGCCTCATATCTGGCACAGGAAGCAACTTCTCAAGAACATTATAGAAGTCTTCTT	X	X		X	X
fava_c34443_1089	fava_c34443	PsCam000611_1_AA	NA	NA	Medtr2g090745.1	38896648-38896696	chr2	NA	ACTGTCCTCTAATATTGGTTCCCAAGAGTTAACTAGCACTGTTTCACTTCCACTGGTCAATAGCAACAACAACATTGATA[A/G]GGATAGTGTAAGTGCAAACAATCTTGTTAGTGTTCCTTCCTTATATAGCTCACAACACCAACCTCAATCTCACAATCAA	X	X	X	X	X
fava_c34529_1206	fava_c34529	PsCam000101_1_AA	LG5	27.5	NA	NA	NA	NA	TTATTCAAAGTAAGCAAGATAGTGAAAATGGTATATCTCGGGAGGGTAGAAGAAGCAACCAAAATGAAAATAGTTACAAC[G/A]GCGAGATTTTAGATGCTGGTAGCGAAGAGAGTGTACAAAGAGAGAAAGATATCAACAAACTACATGAAGTTCCAATGGA	X	X	X	X	X
fava_c35289_804	fava_c35289	NA	NA	NA	NA	NA	NA	Protein kinase domain	ATTGCACAAGGAGCAGGTTGTGGTTTGGCCTATTTGCATATGATATGCGAACCGCACATCGTGCACCGCGATATAAAGTC[G/T]AGCAATATACTCCTAAATGAGAAGTTTGAGGCACATGTTGCTGATTTCGGGTTGTCGCGGTTGATTCTTCCGTATCATA	X	X			X
fava_c36992_393	fava_c36992	PsCam001643_1_AA	LG2	6.5	Medtr1g017990.1	5145493-5146350	chr1	NA	TCTTGGAAGTAGCTTCATCAGAATCACCACCACTTCTTGGAGAAACTAATCCATCATTAGTACCACTAATCATATTCTTC[C/T]CACTCCATCTTCTAACATAATCTTTCTTCTTCTCATTACTCCCTTCACTAATCTCCATTTTCCTTTCACTAAACCATCT	X	X	X	X	X
fava_c41653_136	fava_c41653	PsCam037734_1_AA	NA	NA	Medtr1g492700.1	41545563-41545883	chr1	Glycosyltransferase like family 2	TATGGTATTGTGAGTCAAATGAGTTTCATTTGGCAACAAACTAGGGTACCCCTTGTTGTTCCAATGCTGAAAATTTTAGT[C/T]TTTTTGTGTTTGGCTATGTCAATCATGCTTTTTGTGGAGAGAGTTTACATGGGTATAGTCATTGTATTTCTTAAGCTGT	X		X	X	X
fava_c41716_1625	fava_c41716	PsCam060153_1_AA	NA	NA	Medtr1g023570.1	7569558-7570268	chr1	Domain of unknown function (DUF1929)	AGGTTTCAGGTGAAAGCAGTGTTGGATGAGAATTTGGTTTCTGTTACGATGTTGGCACCGTCTTTTAATACACATTCGTT[T/C]TCAATGAATCAGAGGCTGTTGGTGTTGGACTCAAATAAAGTGGTTAAGGTGGAAGGAACAACGTTCGAAATTGAGGTTA	X	X	X	X	X
fava_c41758_209	fava_c41758	PsCam045425_1_AA	NA	NA	Medtr1g050720.1	19626522-19626876	chr1	FAD dependent oxidoreductase	GAATTCAACAGAAGTGGACAGCTTGAAAACAACAACAGCAGAAATTCTATATACAATTCGTGGGTTGACAAACAACAGTA[T/C]TTATCAGTTGTGCTTCCCATCATAAAACTGAGCATTTTTGGAGGATTTGAAAGTCTCCAAAAAATCTTTAGCCTTCTGA	X	X	X	X	X
fava_c41778_1332	fava_c41778	PsCam033930_1_AA	LG5	84.2	Medtr7g061330.1	NA	NA	Myb-like DNA-binding domain	GCATTCAGTGCATCTCCACCATACCGGTTAAGAACCAAACGAACAGCAGTTGTCAAATCTGTGGAGAAACAACTTGAGTT[T/C]GCATTTGATAAAGAGAAGAATGATGATTGTCTGCATGAAAGAAAATTGGTAGTGACGTAGTGCACACATTGGATTGTGG	X	X	X	X	X
fava_c42143_584	fava_c42143	PsCam029324_1_AA	LG4	95.5	NA	NA	NA	IBR domain	TCGATAGATGGGAAAATGCACTTTGTGAGAATTCGGTATTAGCATCACAAAAATTTTATTGTCCTTTTAAGGATTGTTCA[G/A]CTATGTTGGTGAATGATGCAAAGGAAGTTGTGACGGCTTCAGAATGTCCACATTGTCATCGATTATTCTGTGCACAATG	X	X		X	X
fava_c42237_1091	fava_c42237	PsCam050577_1_AA	LG6	74.7	NA	NA	NA	NA	TCCAACAGTGCTAATAGCTCAGAATTTTGTTCTGCAGCAAGCTTATCATGTTTATCTTTTGTTTCTTCAGGAGACGAATT[C/A]TTGCCGCTACTTGAGGTACCTTTAAGAGAAAGGATATCAAACCCAGTTTTGAAATCCTCTAAATCCTCTTCTGCACTAT	X	X	X	X	X
fava_dn_c16965_884	fava_dn_c16965	PsCam026730_1_AA	NA	NA	NA	NA	NA	MatE	GTATGGAATCAGGATCCTGTGCATCTCATGGATAACCATCTGATCAGGTGTAAACATGTAAGGGAATAACCAAGGAACAA[A/G]TGTTCCAGCTATCCCAAAAAGCAACCCAAGTATAGCTCCAATAATTATAAGAGACCTTAGAAGTGACCTAGCCTTTTCC	X	X	X	X	X
fava_dn_c17037_388	fava_dn_c17037	PsCam001383_1_AA	LG5	47.3	NA	NA	NA	Helix-loop-helix DNA-binding domain	TTAATGTACGTTACAGCCAATTCCAACATTTCTGATGTGCAAGTTTGCTTGTCAGTGTTTGGAACAAGCTCTTGCAACTT[T/C]TTCATTCCTTCACTTATTCGAGTTCTTCTTACCCTTTCCGCAACGCTTCTGGGATGCGTTGCGCAGCCTCGCTTTGCTC	X	X	X	X	X
fava_dn_rep_c100_489	fava_dn_rep_c100	PsCam005346_1_AA	NA	NA	Medtr2g089510.1	37843721-37843759	chr2	Cytochrome B6-F complex Fe-S subunit	CATGGGCAGATGAACTTGTTTTCAGCTTGATTAAACGGCACGACACACCCTAGATGAGTGCACACGGCATTAATCGCAAA[T/C]GTTGCAAGTGTTCTGTCTTTCTCTACCACAAGGTAGGTAGGATCACCCTTTAATCCTTGTGTAAGAGTACGGTCGCCAG	X	X	X	X	X
fava_dn_rep_c10048_367	fava_dn_rep_c10048	NA	NA	NA	NA	NA	NA	LysM domain	CTTCATGTATTCTTCCCCACCTTCCAAGCCGAGGTTCCTGCCCAACTCCAGCAACTAAGAACTTAGCTGATTTTGCAAAA[G/A]CCAGAGAATTAACAAATCCAGCCAACGGTACATTATGAAGAGATTTAATGTCTTTGGTCTCATTTTCAATTGCCCATAA
fava_dn_rep_c1005_671	fava_dn_rep_c1005	PsCam051908_1_AA	LG4	44.8	Medtr4g100930.1	41667173-41667212	chr4	Pex19 protein family	TAAGTGGTTGGAAGATCATAAAGCCAGCTTAAGCCAAGAAGAATATGACCGGTATTCACAGCAATATGGGCTGATTCGGA[A/G]TCTTAACGAAGTTTATGAAAAAGATTCGGGAAACTTCACCAAGATTGTTGAGCTCATGCAGAAAATGCAAGACTGTGGA	X		X	X	X
fava_dn_rep_c1009_1650	fava_dn_rep_c1009	PsCam046038_1_AA	LG6	65.6	Medtr4g127670.1	53053443-53053649	chr4	Peroxidase	AGGAATCTTGAGGGAAAGTCTGAAGCTTAACAGGAACGGAACCGTTTAAAACATTGTTAGAGACATTGAACTGGTCGAGG[G/C]TCAAACGAGTGAGTTCCGGTATAGAACCAGAAAGACGGTTGTTTTCAAGGTAGAGGGTTTTGAGTCTGGTGAAGTTGTT	X		X	X	X
fava_dn_rep_c1011_378	fava_dn_rep_c1011	NA	NA	NA	NA	NA	NA	LysM domain	ATATTCAAAGGTCCATTTCACAATCCCACCACCATGTTCCTTATCAATCACTTGTATTGTTGACTTAAAACTCTTGTAAT[T/C]CTCACTCACTTCCCCATCAAATAAGCTATATGTTAGTGTTTTATTGACATCATCTATAGCCTCAATTTTTTCTTTAGCA	X	X	X	X	X
fava_dn_rep_c1012_1429	fava_dn_rep_c1012	PsCam044294_1_AA	NA	NA	Medtr2g030200.1	11325931-11325954	chr2	Oxidoreductase FAD-binding domain	GGAATAACACCATAACTTTGTCCCTCCCAGTAAGGAACATTTCCATCATGATTGATCACAATATGACAAGTCTCCCCAGG[A/T]GCCTTTGGTCCTACCAATCTTTCAACAGAAACAATTGTTGCTGTATAAGGCTCTTTAGGCTTGTGTAAGTTCAATGGAG	X	X	X	X	X
fava_dn_rep_c10122_1475	fava_dn_rep_c10122	PsCam027210_1_AA	LG3	108.9	Medtr2g084715.3	35927152-35927475	chr2	RNA recognition motif. (a.k.a. RRM, RBD, or RNP domain)	TCATATGTGCATGCTTTTATCACTTTTTGCAATGTTCCCAAATTGCATCTCTAGTTTGAACCATATTTTCTGCATTGATC[T/A]CAACAAAGCTAGTTCCATTGCATTCTTTAGTAGGTTTATCTATAGTGGTCAACTACATTAGAAGTACTGCACTGCTGAG	X
fava_dn_rep_c1015_819	fava_dn_rep_c1015	PsCam004778_1_AA	LG7	14.4	Medtr8g099745.1	42237671-42239202	chr8	Tetratricopeptide repeat	GTGTTTAAATCAGCGAAAGGAGAGAATCATCCGTCGGTTGCGTCTGTGTTTGTTCGGTTGGCTGATTTGTATCATAGGAC[A/T]GGGAAGCTTCGTGAGTCGAAGTCTTATTGTGAAAATGCGCTTAGGATATACTCGAAACCAGTTCCTGGGACGACCGCGG
fava_dn_rep_c1018_1432	fava_dn_rep_c1018	PsCam059385_1_AA	NA	NA	Medtr4g085900.1	33593600-33594142	chr4	DJ-1/PfpI family	GTAGTAGTTATTGATGGCAAACTGATCACTAGTGAAGGACTTGCCAGTATAACTGATTTTGCTTTGGCTATTGTGAGCAA[G/A]TTATTTGGGAATGGAAGAGCGAGAAGTGTAGCAGAAGGCCTTGTTTTTGAGTATCCGAAGAAATAGAGCATGTAGTTTC	X	X	X	X	X
fava_dn_rep_c10197_491	fava_dn_rep_c10197	NA	NA	NA	NA	NA	NA	NUDIX domain	CGAACTTTTGATATTAATTGGTCAACGTGTTGTGGACATTGTCTACAAAGGACTTTAAACTTGTAAAAATACTAAGTCTT[G/T]TGGTTTACTCGACTGATATGTTTATCGCAATGAAGGTCCTGTCGACTGTCCTTTTCGAAATTCTTAACATGCTTCCAGA	X	X	X	X	X
fava_dn_rep_c1022_810	fava_dn_rep_c1022	PsCam051244_1_AA	NA	NA	Medtr3g072080.1	32384873-32385017	chr3	Soluble NSF attachment protein, SNAP	AGCTGAGCAGCGAATTGGGCCACTTTCTGCTTGCACTGGTTTGCAGAAGTTGTCACCTCTTCACTTTGATAAAAATCAGC[G/A]GACTTTTCATAGTAAACAACAGCCTGCTCAATATTTTGTTCGGATTCATACAACTCTGCAATTTCCTTCAAATATCTAG	X			X	X
fava_dn_rep_c1023_774	fava_dn_rep_c1023	PsCam048507_1_AA	LG3	120.4	NA	NA	NA	WD domain, G-beta repeat	TTCCACACCTTCACAGTACTATCACAACCACCGGAGCAAAGCTTCTGAACAGGGTCAAGCAAGCCAGAACCAACAAGAGC[G/A]CCAGGTGCCATGGAAGGAGCCCACGACACAGAAGTGACACCAACGGGATGAGCTTGGTCAATCCTCGAACTGTCCCAAC	X	X	X	X	X
fava_dn_rep_c1024_855	fava_dn_rep_c1024	NA	NA	NA	NA	NA	NA	NA	TGTCAACTCGGACTCAGACTCGGACAAGTTAACATTATTAACATCAGAATCAGAGTTAACCTTCCGAATCTTAGCCTCAA[C/G]CGAGTAACCAACAGAGTGAGTCTGAGAATCAAATGACTCGTTATGAACTCGCTTTCTCTTGTCGGTGGAAATCTCCATT	X	X	X	X	X
fava_dn_rep_c1029_900	fava_dn_rep_c1029	PsCam050155_1_AA	LG1	73.5	Medtr5g021060.1	8078357-8078581	chr5	Peroxidase	GTGTGACTACCAGATAGAGCAACTAGATCAACAATGTTAAGTCCCTTAAGCTTGAATTTAGTTAAGATGGTTTGGAATGT[G/A]TTGTTAGGAGCAGGAATGTTGTTATTCGAGCCACTGATGCTTGCTCCAAGAGAATCCCTTCTTCCCAAAGGCACGTCCC	X	X	X		X
fava_dn_rep_c103_100	fava_dn_rep_c103	PsCam045927_1_AA	NA	NA	Medtr4g099320.1	41209377-41209484	chr4	Glu/Leu/Phe/Val dehydrogenase, dimerisation domain	TGCTCATTCCCTTTATTGTGCCCATTCTGAAAAGATGAGATAGTGAGAGAGGATAGAAAGATAGCCTAAGAAACACAAAC[A/C]GAAATTGAAAACTCAGAAGAGAGAATACCCAAACCACACATTCATTCTCACACTATCATCATCAATGCAATTGTAAAAC	X	X	X	X	X
fava_dn_rep_c10308_1235	fava_dn_rep_c10308	PsCam002177_1_AA	LG6	81.3	Medtr2g023010.1	8022289-8022672	chr2	NA	GATGTTCTTCATCATAGGACATGGAAGCCTGTGTTGAAGAGTATTCCTGAGGTTAACTGATTAGGGTGAATGTTGGTGGT[G/A]CTGGGGTGTGTATAGTAGAAGTTGGTTGAGGAAAAGTTTGGGAAGTTTCTACTTGTACAAAATCAGCTAAGCTATATAT	X	X	X		X
fava_dn_rep_c10320_1251	fava_dn_rep_c10320	PsCam045681_1_AA	LG2	75.5	Medtr1g089630.1	40143685-40143962	chr1	Endonuclease/Exonuclease/phosphatase family	CCATATTCCGGCGCCCAGCTTTCCGCAAACACATAATTCATCCCTAAAGCCGCCGCTAAATCCGACAATGGCTTCATTCC[G/A]TTCTCTTCTTCCGCTTTCACGTCTTGCAATCCCAATACATCCGCATCCACTTCTCTCAACACCTCCACCAACGTCCTCC	X		X	X	X
fava_dn_rep_c1037_1184	fava_dn_rep_c1037	PsCam042783_1_AA	LG3	59.3	Medtr3g078633.1	35444942-35445277	chr3	Lipase (class 3)	TTTGGCAATTCCGCGCCATAAGTGAAATGTTGTCGCAGGCTTTTAAGAGAAACTTCATCAGTTTCTGCTTCAGAGCTTAA[T/C]TGAGCAGAGAAAAACAGGACCTGCAGAATTGCATCAGGGTTTTTGATGACAATCTGTTTTGCTTCATTTCCACTTGTAG	X			X	X
fava_dn_rep_c1038_1480	fava_dn_rep_c1038	PsCam045082_1_AA	LG6	97.2	Medtr1g084760.1	NA	NA	Caspase domain	CCCCATCACAAAGAACCCAAGGAGTTCGTCTCATTGGATCAACTTGCTGAACTTGGAGTCCTTAGCTGGAAATTAGACGC[C/G]GATAACCCTGATACAGACCCGGAGCTGAAGAAGATCCGTGAAGAACGCGGTTACTCTTACTTGGATGTTTGTGAGATCT	X	X	X	X	X
fava_dn_rep_c104_568	fava_dn_rep_c104	PsCam052636_1_AA	LG7	80.5	NA	NA	NA	Ribosomal protein L9, N-terminal domain	ATCTTTGGAAGTGTTACGGCTCAAGATCTTGTGGACATAATAAAGGCACAACTTCAAAGGGAGGTGGACAAGAGAATTGT[T/C]GATCTTCCGGAGATCAGAGAAACAGGAGAATATATTGCAGAGTTAAAACTTCACCCAGATGTTACAGCTAAAGTGAAGG	X
fava_dn_rep_c10414_324	fava_dn_rep_c10414	NA	NA	NA	Medtr4g122500.1	50505014-50505619	chr4	NA	AATACAAAGAAACCAAAGAACAAGAAGCATCATCAAGATTCTCAGATTCATATCAACCCTAAATGGAAATCCCAAGCACA[A/G]CAACAACTCTACTCCACCAAACTCCGTCACGCCATAACAAAACTCAACTCAACAACCACTCCCCGCCGTGGAAAAGCTG	X	X	X	X	X
fava_dn_rep_c1042_111	fava_dn_rep_c1042	PsCam060251_1_AA	LG6	93.2	Medtr2g013220.1	3526210-3526571	chr2	Clathrin light chain	AGTGCTCAACCCGTCAAGACAAAGCCAGCACTGTTTGCAATTGCATTTCTCAGAGAGAGAAACCGTTTCTAGAGAGAGAA[G/A]CTGTTTTCTAGAGAGAGAAAACTCCGCAGCTATGTCATCTTCCTTCGACGCATTCACCGATGACTTGAACGTCAACTCT	X
fava_dn_rep_c10431_532	fava_dn_rep_c10431	PsCam043276_1_AA	NA	NA	Medtr8g085650.1	35499528-35500553	chr8	Kelch motif	CCAGTCACGAAGTTCTTCGATCCGACCCTAACACTGCAAACTCCAATTCGGAGCCCCGGATCCACCACTCTCCCATTTTC[A/T]CGAATATCGACACACGATCTGGGGCACCGACCCGATTCCCACACACCTTCAGCTTTTCTCCATTGACCCGACCCGATAT	X	X	X	X	X
fava_dn_rep_c1049_983	fava_dn_rep_c1049	PsCam048395_1_AA	NA	NA	Medtr5g074580.1	31702298-31703074	chr5	Dimerisation domain	CCACACTCATTGGAGTGTCCTTAAGTAATAATCTAGATACATCGGTTAACATAAACTCGATTTCTAGCTCATTATCCGTA[A/T]CATTTTGTTGCGAGAAAAAACCAGAATAAGTCATGATTCGCATCAAACGATACATGTAAGGGATTTTTGAAGGATGAAG	X		X	X	X
fava_dn_rep_c1053_762	fava_dn_rep_c1053	PsCam051218_1_AA	NA	NA	Medtr1g084760.1	NA	NA	ChaC-like protein	ATGTCCTCCAGCGGAGCAGGTCCCAGATAGTATTTGTTGTTTACTTTGTCAGGAGTAGACGTGAATACAATAACTCCAGT[A/G]AGAGCAGGATGCAGTGAATCTCCTTCCTTATAGAAGTTTACAAGAGTCTTTTGATCATACTCACATTCTCGCCGCTCCA	X
fava_dn_rep_c10559_1665	fava_dn_rep_c10559	PsCam050379_1_AA	NA	NA	Medtr5g016600.1	5970599-5971308	chr5	Glycosyltransferase family 43	AACCAACTTATCAGTACCATTACAAGCCGGACCTTGCACCGGCATCGTTATGGAATCCTCCTCTCCTTCTTTTTGAACCA[C/T]TGAAGAAATTCCAGCCGCATCAACCGAATGAAGGAGTATCCCAACCGAAACAGCACCAATCCATTTTACATTCTGAATT	X	X		X	X
fava_dn_rep_c1063_1223	fava_dn_rep_c1063	PsCam042619_1_AA	NA	NA	Medtr4g024630.1	8334390-8335349	chr4	Transketolase, thiamine diphosphate binding domain	GAATCACTTTGGAAGTTTCCAGATGCTTTCAGCAAGGTCATATTGGAAGAAGCAAGATCTGCACTGCCACCGAGCAGACC[G/A]GGAAGAACCTTTGCTAGGGCATTAAGGTTTTGCTGGGATAGATTTCGGGTCGCATCGGCTGGGATCTCTGGAGTGTATG	X
fava_dn_rep_c1064_1654	fava_dn_rep_c1064	PsCam000309_1_AA	NA	NA	Medtr4g064750.1	24211056-24211496	chr4	NADH(P)-binding	GCCTGTTTAAGCAAGAGACTATCTATATTGATGATGACTAGTGGAGATGGAACATGTCTTGCACGGCTTAAAACTGCGTT[G/T]TTCGAGTCCGTGTTAATGTTGGTAATTTGGTTGAACGTGTATGGTTTTGTAAGGATGTCTTTTGAGGCAAGATATTTAT	X	X	X	X	X
fava_dn_rep_c1066_886	fava_dn_rep_c1066	PsCam057522_1_AA	LG7	27.8	NA	NA	NA	NA	AGTGGCCAGCTTGATACTAAGGAGCTAGACAGATTGGCTGTTGTATCAATGGCTGGACTAGCAGCAGAAGGTTTAACATA[T/C]GACAAAGTGATTGGTCAATCAGCTGATCTTTTCACGCTCCAGAGGTTTATCAACAGAACCAAGCCACAACTCAGCAAAG	X	X	X		X
fava_dn_rep_c1067_2450	fava_dn_rep_c1067	PsCam033917_1_AA	LG2	63.1	Medtr1g082890.1	36890226-36890999	chr1	NA	AAGACTGCACCAAATGGCATTGGTCGCATATGATAGACAGTTGTAAAGGTGCTTAAAAAGTAGCGCCTTAACTGCCGTAC[G/A]TTAAATCCAACTCCAACATCCGCGCTATACAAACGTGGATTCCACATGATAAGGGGCCTTGGTGGATCATCGGAGAGGG	X	X	X	X	X
fava_dn_rep_c1068_1248	fava_dn_rep_c1068	PsCam057543_1_AA	LG1	16.4	Medtr5g087680.1	38017902-38019629	chr5	F-box domain	TTAGTATCCCAAACATACAAATCCGAGCCCGATGTGGTGACAACTGTAGTATCATGAGGGACAAGTCCCCAAACCCAGTC[A/G]CTATGCCTCAACACCACAATGCATTTCGTCGTGAGACGGTCCCACACGCGAACAGTCGTGTCCCAAGAGCCACTATAAA	X	X	X	X	X
fava_dn_rep_c10697_482	fava_dn_rep_c10697	PsCam000535_1_AA	LG3	37	Medtr1g106530.2	NA	NA	Sir2 family	AAAGATGTTGACCTTTTATATCAATTTTTTGAAAAAAGTACCAAGCTCATGGTATTGACTGGAGCTGGAATAAGTACAGA[G/A]TGCGGTATCCCTGACTATAGAAGTCCTAATGGTGCTTATAGTTCTGGTTTCAGACCAATAACCCACCAGGAGTTTCTTC
fava_dn_rep_c1071_2778	fava_dn_rep_c1071	PsCam020933_1_AA	LG7	27.4	Medtr8g092590.1	38717739-38718326	chr8	Cellulose synthase	GCCATTCAAGTTATCAGTTGTGGTTATGAAGACAAAACCGATTGGGGAAAAGAGGTTGGATGGATTTATGGTTCTGTGAC[A/T]GAGGATATCTTGACTGGTTTCAAAATGCATTGCCACGGTTGGCGGTCTGTATATTGCATCCCTAAGCGTCCTGCATTCA	X	X	X		X
fava_dn_rep_c1073_280	fava_dn_rep_c1073	PsCam043826_1_AA	NA	NA	Medtr4g077807.1	29877179-29877301	chr4	Zinc-finger domain	TAGGATTTAGTCAGAACATTGTAACCAAAAACACATAAATGATGTTCAGCAGCAATTCTTTAAATACACAACAATGACTT[G/C]TAGTCAACATGCCCTAATGGTGGTGATCCTGAACATATCGTAGGCCGCAATATTTGCAGACAGCTGGCTTGGCCAAGTC	X	X	X	X	X
fava_dn_rep_c1077_775	fava_dn_rep_c1077	NA	NA	NA	NA	NA	NA	NA	GAACAAAAGTACTTGAGAGCCCGTGATGCAAGACATCGCCACACAAACGAAAGTACACATAAGCGCGTAATCTTCTACAC[T/C]GTGGGAGAGTATCTTCTGTTGGCTGCTGTTAGTGCATTGCAGGTCATATACATCAGGCGCCTTTTCAGCAAGTCTGTGG	X	X	X	X	X
fava_dn_rep_c1078_1471	fava_dn_rep_c1078	PsCam038474_1_AA	LG3	41.4	Medtr3g092790.1	42421784-42422419	chr3	Late embryogenesis abundant protein	AGATCTAGGCAGTTGCATGAAGTTTAAATTAACCGATACACCCAAGATCATATAACAAAAAAACACTCCAAAATAGATAT[A/G]TAAGTCCTCATCTTCCCTAGTTTAAGCCTTGGTCTCGAGAAGTTTGTCAATCATGTCAGCAGCTTCTTGGACAGTGGTG	X		X	X	X
fava_dn_rep_c1080_2541	fava_dn_rep_c1080	PsCam006621_1_AA	NA	NA	NA	NA	NA	NA	CTGATAGGATGTGATTCCGGAACTAGATCCTTCTCCTCTTCCACACCGTCTGCAACTGCAACAGGTTCTGATGGTACAGA[A/G]TTGTCAGTTTTTTCTTCAGCAACAGGAAGCTTATCAGCCTTCTCTTCATCTACTTTCTCTACCGCCGAATTTGGCGCAT	X	X	X	X	X
fava_dn_rep_c1085_2165	fava_dn_rep_c1085	PsCam013173_1_AA	NA	NA	NA	NA	NA	S1 RNA binding domain	GGTTGTTCCAACAAGCTCAAATTAGCGACTTCATCACTTGGCTCGTCAAACTTCTCTTGTTCTATTTTTCCGCTTGGTCT[A/C]TGTGGATGTTCCAACAAGCTCAATCTACCGACTTCATCACTCGTCTCTACAAACTTCTCTATTTCTTTATTACTACTTG	X	X			X
fava_dn_rep_c10854_1492	fava_dn_rep_c10854	PsCam006691_1_AA	LG7	51.3	Medtr4g091320.1	36169446-36171179	chr4	NA	ACCTTTTCCCTAATCAACTCATCTCCAAAGGCAATATTCTGAATGAATCCTATGGAATTCACCTGAATCGCTTCCTCCTT[C/T]GATTTCACAAGCCTTATAAACGTCGCCACAGCATCCTCTTCAACCATAAACCTCTTAACCTCCTCAACACCAACAAGAT	X	X	X	X	X
fava_dn_rep_c1091_326	fava_dn_rep_c1091	PsCam050598_1_AA	LG6	80.8	Medtr2g023540.1	8316801-8317031	chr2	Thioredoxin	CAGTAAATCATCCTCCTCAGAATGACTGCTACAATTACTTGTGAGGAAGATCACCTAAAACTTTACAGAGATACAAACTG[T/C]GAACCTTAGTTTTGCTGCCAAAACTGCCATTCTCACATTCCAGTGAGCTGCCAAAATCGCTGATTAAATTTATTGCCAG	X	X	X	X	X
fava_dn_rep_c1092_577	fava_dn_rep_c1092	PsCam043374_1_AA	NA	NA	Medtr2g088860.1	37474999-37475420	chr2	Cyclin	ACCTGTGTCATGGTTGCTTCCAAGATGCTAGATGATGAGCATTATAATAACGCAGTATACGCTCGAGTAGGAGGGGTCAG[C/T]AACGCAGAATTGAACAAGCTTGAATTAGAGTTACTCTTTCTGTTGGATTTTAAGGTCGTGGTTAGCTCTCGAGTTTTCG	X	X	X		X
fava_dn_rep_c10972_2200	fava_dn_rep_c10972	PsCam049779_1_AA	NA	NA	Medtr5g067150.1	28354448-28354549	chr5	NAF domain	GAGTCTCGCCTCTTTAGTGTCTATAACCAACACAGGCCTCTCTATTATCCATATACAAGAACAGATTCAATTCCGAAAGA[A/G]AAAAAAGAGTTTGGTGTTTGTAAATTTCTTTTTTGTCCCCTTTTTTGGTCTTGCCTTTACAATGTATTCAGATTTTCCA	X	X	X	X	X
fava_dn_rep_c1105_831	fava_dn_rep_c1105	NA	NA	NA	NA	NA	NA	Alpha/beta hydrolase family	ATCCAAAATGCTGGCATTAATGATGTATTCGAGATCAATGGCTCAGATCATATGGCTATGATTTCTAAGCCACAACAACT[C/A]TGTGATTCTCTCTATCAGATTGCTACTAAATACGCATGAAGTCATGGAATAGTCTTTGACATTATTTATTGGATTTGAA	X	X		X	X
fava_dn_rep_c1106_1643	fava_dn_rep_c1106	PsCam046160_1_AA	LG7	13.2	Medtr8g102150.1	42955163-42955189	chr8	Family of unknown function (DUF706)	AAAGAAATTGATAGCATCCCAAAAATCTTTGCGGAAATTAAGAATGAAGACGAGGAAAAAAAGCGAAGACTTTTGAGGCG[A/T]CAAACTGCTAAACAAGAGAAGTTAAAAGTATGTCCACCTCGCATAGGAAAGCACAAGTTTCAGCCTGCTCCTACTCAAG	X	X	X	X	X
fava_dn_rep_c1107_237	fava_dn_rep_c1107	PsCam042891_1_AA	NA	NA	Medtr3g005170.1	87469-87592	chr3	NAD dependent epimerase/dehydratase family	CTTCTCCGCGGTGGTTACACCGTTAAAGGCACCGTGAGAGACCCAAATGATCCGAAAAAGATCGACCACTTGCTTAAACT[G/C]GACGGCGCTAAGGAGAGACTGCAACTGTTCAAAGCAAATCTACTCGAAGAAGGTTCTTTCGATTCTGTTGTTGAAGGCT	X	X	X	X	X
fava_dn_rep_c1114_311	fava_dn_rep_c1114	PsCam009765_1_AA	NA	NA	Medtr8g447080.1	18452597-18452942	chr8	Caspase domain	TACGGATTTTCCGAAGACGACATCACCGTTTTGATCGACACCGATTCCTCGTACACCGAGCCCACGGGAAAGAACATACG[C/T]CGTGTGCTGTCGGAGTTGATCCGATCCGCGGAGGATGGAGATGTGCTGTTCGTTCATTATAGTGGACATGGCACGCGTC	X	X	X	X	X
fava_dn_rep_c1115_738	fava_dn_rep_c1115	PsCam051724_1_AA	NA	NA	NA	NA	NA	Cupin	TTTGTTGCACCTTGTTTGACTAGTAGGTTTGAGAAGAAATCTTCTGCGCTTACTTTGGATGCTGGTTTGCATGTGAATCC[G/A]TTCACTAAAATCGCAGAAGCATAGTCTGCAACACATAGATCTTGAAGAGCATCGGCATCTGCTGCGGTGGCGGTGGAGG	X	X			X
fava_dn_rep_c11170_2207	fava_dn_rep_c11170	PsCam036117_1_AA	LG2	104.6	Medtr1g110210.2	49705150-49705359	chr1	Protein phosphatase 2C	CCTCCCTTCACCAGAGGCCATATCTTACTCCACCAAACAATCCTTTTCTTAGTCTCAAACCCAATTAGCCCAATTTCAGA[A/G]CACTCACTTTCTCACAAGACTATTAGATCTCCAAAACTAAAACACTCAAAAGGGCACACACTTCAATACAGAACCACCC	X	X	X	X	X
fava_dn_rep_c1121_91	fava_dn_rep_c1121	PsCam005283_1_AA	LG3	89.3	Medtr3g048940.3	NA	NA	RNA polymerase II transcription factor SIII (Elongin) subunit A	TAAAAATTTGCCAGCGTGTTTATTTATTCGAACATCGGTTCCAAGCCCTTGTTACATCTCACGAACACCTCAAGGCGCAC[T/G]TTAGCATTGTCTTCATAAAAAAGAACAAAGCGCGTGATCTCACGCGCTCCATCGTTCTTCTCTTGCAACCATAGAAAAA	X	X	X	X	X
fava_dn_rep_c1126_385	fava_dn_rep_c1126	NA	NA	NA	NA	NA	NA	NA	GGCCGATGACAATTTAAATCTCTTCACAACCTCTTCAACCAATAAAAAATCGTTAAAAAGCTTAGCTTCCCCGTATATAC[A/T]AACACTCATAAGTGACTGTACACACTATTCGACACAAACATACTACACCTATTGTATAAAACTGTTGTATTGGAATACT	X	X	X	X	X
fava_dn_rep_c1129_144	fava_dn_rep_c1129	PsCam020925_1_AA	LG2	88	Medtr1g099000.1	44630968-44631033	chr1	Translation-initiation factor 2	TGTGCGTTTTAACTCTCCTTTCTCTTCCTTCACCGCCGCACCAACCGTTTTTTCTCGCTGCACTTCCCAATCGATTTTCC[T/C]CTTTCCATCTCTCCAATTTTCGTATCCACTGATTCTATTTCACCCTTCTCTTTCGTTCATCGAAACACGAATCTCACGT	X		X	X	X
fava_dn_rep_c113_274	fava_dn_rep_c113	PsCam044431_1_AA	NA	NA	Medtr3g115930.1	54194874-54194934	chr3	NA	ATGGCTTCCGCCACCGCCGCCGTGTCATCTTCTTTCCTCCTAACCAATTCCGGTGTATCCAAAAACAAGATGGATCACTC[T/C]ATTCTCAAGATCAAACCATCCACTTTCTCCCTTCCTCAACGCAGAATGCACCTTTCTTCAACTACAAAGCCCCTAATTG	X	X	X	X	X
fava_dn_rep_c1137_529	fava_dn_rep_c1137	PsCam050868_1_AA	NA	NA	Medtr5g026840.1	11083029-11083450	chr5	Clp protease	GCAATGATGAAAGCAAGCTCGAGTGATTGAGAAGCATTGAGTCTTGGATCGCAGTGTGTGTGGTAGCGTGAGCTAAGGTC[G/A]TCGAATGTGACAGTTCTCGACCCACCAATGCACTCTGTCACGTTTTGACCCGTCATCTCTAGATGAACTCCTCCCGGGA	X	X	X	X	X
fava_dn_rep_c114_572	fava_dn_rep_c114	NA	NA	NA	NA	NA	NA	SAC3/GANP/Nin1/mts3/eIF-3 p25 family	AAAACTCAACTAAGAATAGGGAAGATGCGAGTAATATTCTCCAATGGTACACTTTCAGCAGTGTTTTTCTTCAAAATTGG[A/G]TCATTATATTCATTTCTGGGAAGGACGATGAGTTGACCCCTACCCTGGCTTTTCTCAATTACCCAACCAGAGTTTGCTA	X	X	X	X	X
fava_dn_rep_c1148_931	fava_dn_rep_c1148	PsCam004976_1_AA	LG6	4.6	Medtr2g069030.1	28678342-28678371	chr2	Galactose oxidase, central domain	GCGACCCCGCAGCCGCCAAAAACATACACATGTCGGTCATCAGCCGTCATGGAATGGTAGCTCCGGTGAGGAGGCCCAAT[A/G]TCTCCACTTGAAACCAAGGCCCAGTTGTTGGTCTTAGTATCAAAAGAATAGAGTTCATTGAGTTCATTGTGTTCAACAT	X
fava_dn_rep_c1151_3197	fava_dn_rep_c1151	PsCam050186_1_AA	NA	NA	Medtr3g084090.1	37994548-37995891	chr3	NAD dependent epimerase/dehydratase family	CCAAGCAAAGAAGGACTATCTATATGCTTCCAATTCTCCCAGTTTCCATTCTTGATCATTCTTTTAATCCAACCGTCTCG[C/T]GTAGCTGTATAGATGATACCTTCTTTATCCACACAAACATCTTCTGGTTGCTTCAGAAAACCTTCTCCGAGTTTAATCA	X			X	X
fava_dn_rep_c1153_2194	fava_dn_rep_c1153	PsCam035538_1_AA	NA	NA	Medtr8g104110.1	43816829-43817186	chr8	Aluminium activated malate transporter	AGCAAGTGTTTGGCTCTTGGGATTGAAAGACCAAACTTTTCTGTCATGTCCAAATCATTTGGAGTCATATTCGAGGGAAG[A/T]TCCCAAGAAAAACAATGCACCAGTTGAGTGACAACAAGTTTCACTGTAATTAGTCCCATGTTTATTCCAGGACATCCTC	X
fava_dn_rep_c116_845	fava_dn_rep_c116	PsCam011668_1_AA	NA	NA	Medtr1g083460.1	37145823-37145825	chr1	Ribosomal protein L18e/L15	TTGATGGCTGGAACTTCGTACACACGGATATCATCAGTTACAGCACCCACAACTACAGCAATTCTACCTTCCTTCCCCTC[A/G]GTATACTTGATCAACTTTGACAAAGATAGAGGAGGCCTGTTAACCTTGCTCATGAACAACCTCTTGAGAATAACAGCGT	X		X	X	X
fava_dn_rep_c1162_365	fava_dn_rep_c1162	NA	NA	NA	NA	NA	NA	DEK C terminal domain	TTCAGCATGGCTTCGAAGCGTATCCTCAAGGAACTCAAGGATTTGCAGAAGGATCCCCCTACCTCATGCAGCGCAGGTCC[T/C]GTTGCTGAGGATATGTTTCACTGGCAAGCAACAATTATGGGGCCTGCTGATAGCCCTTATTCAGGTGGTGTGTTTTTGG	X		X	X	X
fava_dn_rep_c1163_401	fava_dn_rep_c1163	PsCam034825_1_AA	LG2	114.1	Medtr1g117010.1	52946981-52947034	chr1	Cyclophilin type peptidyl-prolyl cis-trans isomerase/CLD	GGGGTGTAACCTTAGGACTATCCCCATTCACCGACCTCTGGGATTCCGAGTCCGCGCGGCTCCTGCTGCTAGACTGAAAG[C/T]GAGGGCGGCCACTGGTAATTCAGAGTCAGAGGAAGTAATCATACAATCAAAAGTGACCCACAAAGTATTCTTCGACATC	X	X		X	X
fava_dn_rep_c1164_1196	fava_dn_rep_c1164	PsCam049213_1_AA	NA	NA	Medtr3g464580.1	25964057-25964290	chr3	Asparagine synthase	TGATGTCTCGTAAGATCAAATCATCAGGAGTCAAAATGGTTATTTCTGGAGAAGGATCTGACGAAATCTTTGGAGGGTAT[T/C]TGTATTTCCATAAAGCACCAAACAAAGAAGAGTTTCACCAAGAAACGTGCCGCAAGATCAAAGCTCTTCATAGGTATGA	X	X		X	X
fava_dn_rep_c1165_3171	fava_dn_rep_c1165	PsCam033765_1_AA	LG3	127.1	Medtr2g099380.1	42603375-42603536	chr2	Rab-GTPase-TBC domain	TAATCTGGAACACCACTCCAAGCTAATTCACGCAATTTGTCTAATATAACCATTGTTCCAGAAAGAGCCTTTGTGAACTT[C/T]ATAACTCTTGCAGAATCAGTAGCTCTAGCACCCATGGAAGTTTTCCGTACATGTACTTCCTCAGACGGATTCTCTACAT	X	X	X	X	X
fava_dn_rep_c11661_1512	fava_dn_rep_c11661	PsCam035508_1_AA	LG3	24.5	Medtr1g117010.1	NA	NA	Cytochrome P450	AGGCACCCTTATGCTTTCATACCATTCGGAATTGGTCCTCGGGCTTGCATCGGTCAGAAATTTTCCCTACAAGAGATTAA[G/A]CTTTCGCTCGTTCATTTATACAGAAAATACTTGTTTCGGCATTCACCCAACATGGAAAGCCCTTTAGAACTCGAATATG	X	X	X	X	X
fava_dn_rep_c117_1805	fava_dn_rep_c117	PsCam000129_1_AA	NA	NA	NA	NA	NA	Haloacid dehalogenase-like hydrolase	ATCAAAGAAAATTTTGCTTGTCACTTTGGCTTGCAGCTCTGCAACCTCTCCCTGAGCACCACTAGCACATGTTATTCTCC[A/G]AGAAGTGATTGATTTGGCTTTAGATTGTTGTGAAACAGAAAGCCTTGGTGCATAATGATATGTTGATGACAATTTACTG	X	X	X	X	X
fava_dn_rep_c1170_468	fava_dn_rep_c1170	PsCam051087_1_AA	LG7	93.7	Medtr4g061010.1	22448725-22449237	chr4	Tetraspanin family	GTTATGTTCTGCGTCATCGCCGTGCTCATCGGGTTTATAATCTTTGCCTATGTTGTAACGGATAAAGGGTCTGGAAGAAG[T/G]CTCGTGAATAAAGGCTACTTGGATTATTATCTTGAAGATTATTCTGGCTGGTTGGAGGAACGTGTGGCAACTGATGGGT	X	X	X	X	X
fava_dn_rep_c11710_1043	fava_dn_rep_c11710	PsCam038664_1_AA	LG1	54.6	Medtr5g039440.1	17367912-17368417	chr5	NA	TCATTATCCTCCTTCTTCGAACCTTTTCTTCTTTCGTTCCAATTCTCGTTCATCTCCTCCACGAACGCCTTCGTTTCCGC[G/A]TCCGCTTCTGTTGTGAAATTCACGTCACCTTCCCATGGAGCTCGGGTTTTTGGTGTTAGGTCTTGTGGCAGCCACGCGG	X	X	X		X
fava_dn_rep_c1179_491	fava_dn_rep_c1179	PsCam055511_1_AA	LG2	70.5	Medtr1g086640.1	38781418-38781684	chr1	Helicase conserved C-terminal domain	CAATCCAGTGGCAGAAAAGGCTTCCTTCATTTCCGATTCCGGGCTTCATCCTTTTCCTTCTCTCTTTTCTTGTACAGCTT[T/C]TCAAGAACACGCTTTGCCTCACATTGTGGAAAGTTAGATAAATCATAGTAATGTGGTGCTATATCTACTAACCATTCAC	X	X	X	X	X
fava_dn_rep_c1182_187	fava_dn_rep_c1182	PsCam043436_1_AA	NA	NA	Medtr3g094250.1	43080357-43080666	chr3	Iron/manganese superoxide dismutases, alpha-hairpin domain	CCATGGCCGCTCGAACCCTACTCTGCAGAAAAACCCTATCCTCTGTCCTCCGCAATGACGCAAAACCAATCGGAGCTGCC[G/A]TAGCCGCCGCATCAACTCAATCCCGCGGTGTGCATGTCTTCACGCTACCGGATCTCGCTTACGACTATGGAGCTTTGGA	X		X	X	X
fava_dn_rep_c1188_692	fava_dn_rep_c1188	PsCam051561_1_AA	LG7	85.8	Medtr4g068340.1	25625866-25626747	chr4	Family of unknown function (DUF716)	ACTCCGCTGATCATGTTGGACTTGAAGGTCATTATCACTGGCTGTTACAGCTTATAGTTTTTGTTTCGCTTGTTGCAGCT[C/T]TGGCTGCAACTGTTTTTCCCAACAGTTTCAACGCTGCGATTGTACTTTCGATTTCGGTTATTTTTCAAGGATGTTGGTT	X	X	X	X	X
fava_dn_rep_c1190_959	fava_dn_rep_c1190	NA	NA	NA	Medtr2g034640.1	13251015-13251143	chr2	ADP-ribosylation factor family	TACAACTGAAGTAATATTACATGGTAATAACATTTGTATCTGTAGAGGTTTTTTTTGAAGTACTTGATTATGTTATAGGA[A/T]GGAATGGTTTGGCAGAAACTTAAATAATTTTGAAGAATCTTAATACAGTTTTTTCTTCTTACATGTGAATGGAAGCAGT	X		X	X	X
fava_dn_rep_c1194_1069	fava_dn_rep_c1194	PsCam038852_1_AA	LG7	75.8	NA	NA	NA	Pyridine nucleotide-disulphide oxidoreductase	GTGACCGGTGGCGATAACAAGATAATCATATGAAATTTTACGGCCATCTGAAGTGAAGACTTCAGATTCAGATATGTTGG[C/T]AGCACTTGATATAATAAGGTCACCTTTTTTGAAATATTCTCTATGGTTTATCACTGTCCTTTCTGCAAAAGATGGCTCC	X
fava_dn_rep_c1195_563	fava_dn_rep_c1195	NA	NA	NA	NA	NA	NA	NA	GCATTGCTATGGAAGCACTGCCTGCAACACATGAGTCCATACTTCCTGATCAATCCATGAGAGTTTCCACACACACGGCA[T/G]GTGCGAGAACCAGGTCCGTAGGTTTTGGGGTGAGAATTCCAGACATTAGAGTGACCCATGGCTTCGATTTGCGATTGGG	X	X	X	X	X
fava_dn_rep_c1197_333	fava_dn_rep_c1197	PsCam050731_1_AA	NA	NA	Medtr2g034680.1	13274660-13275035	chr2	Chitinase class I	AAACTATGTGACAAAGGGTGGGAATGTAAAGGTTGGTCTGTGTATTGTTGCAATGAGACTATCTCTGATTATCTTCAAAC[C/G]TATCAGTTTGAGAATTTGTTCTCAAAGAGGAATGATCCAACGGCGCATGCGGTTGGATTTTGGGATTATCGTTCTTTTA	X	X	X		X
fava_dn_rep_c1200_361	fava_dn_rep_c1200	NA	NA	NA	NA	NA	NA	alpha/beta hydrolase fold	CCCCTCATTTTCTTCTTCCACGGCGGCGGCTTCCTTTTCTACAGCCCCGCTACAGCTTACGTCCACAGCTTTTGCACCGA[C/T]CTCGCCAACAAAACTCAATCCGTCGTCGTTTCACTCAACTACCGCCTCGCACCACAGCACCGTCTTCCCGCGGCGTATG	X	X	X	X	X
fava_dn_rep_c1201_426	fava_dn_rep_c1201	PsCam002099_1_AA	NA	NA	Medtr1g046380.1	17486497-17486711	chr1	GRIM-19 protein	GGGGTATGTACCAGGTTGGACAGGGTAACAAGATCCGAAGGGCACTAAAAGAAGAGAAATATGCTGCCCGCCGAGCGATA[C/T]TACCTGTGCTACAGGCTGAAGAGGATGAGAGATTTGTTAAAGAGTGGCATAAGTATCTTGAGTACGAGGCAGATGTCAT	X
fava_dn_rep_c1202_319	fava_dn_rep_c1202	PsCam051874_1_AA	LG3	105	Medtr2g079830.1	33645109-33645198	chr2	Protein of unknown function (DUF1218)	AGCACTGCTAAGATTGTTCCAGACAGGGATGAAAACTATAACTATTGTGTCTATGACTCGGATATATCAACCGGCTATGG[T/C]GTTGGAGCATTTCTATTCCTCCTTGTTAGTCAAATCGTCATAATGGTTGCCAGTCGATGCTTCTGTTGCGGGAAGCCTC	X	X	X	X	X
fava_dn_rep_c12057_287	fava_dn_rep_c12057	PsCam023158_1_AA	LG6	93.2	Medtr2g013060.2	3444426-3444511	chr2	Amidohydrolase family	CAATTCCAAGAACGCGCAATTCGATCCTGTTATAAAGTTAGTAGGGGAAGGAGATGAGTGCAGTCTTTTTCCGTATGATC[G/A]TTACTGGATATCTAGTAAGCGGATTTTGACTTCACAAGGAATCGTTTCTGGATCAGTGGAGATAAATGAAGGGAAAATA	X	X	X		X
fava_dn_rep_c1208_900	fava_dn_rep_c1208	NA	NA	NA	NA	NA	NA	NA	GAAATCGAGGAAGGTGCAGAGGAGGAGGATCCGGATAACAAAAACGATGACATTGATGGTTTAGGAGAACCGATTGAAAC[C/T]GAGGAAAAGGAAGATGATCAACCCGTTGAGCGTCCTCGAAGGACATCCAAGTATATGACTAAGTACGAGCGTGCTAGGA	X	X	X	X	X
fava_dn_rep_c1209_1022	fava_dn_rep_c1209	NA	NA	NA	Medtr7g080040.2	NA	NA	Demethylmenaquinone methyltransferase	ATGATAATCAAACTAGATTGGATTGTTTGCCCCATATACACCAACTTTATACATGTTTTGATGAGCTGGGGGATTCAAAA[A/T]TCACGGCGAGCCATCATGATTTTGTGAAGTTACAACGTGTTGTCTGTCAAAATTATAGTAGTTTATCAAAGTGTTGTCT	X	X	X		X
fava_dn_rep_c121_807	fava_dn_rep_c121	PsCam024873_1_AA	LG3	123.7	Medtr0015s0130.2	NA	NA	Actin	AATCAAGATCGATAGAGTTGTAGATAGATATGGCTGCGAAACTTATGCAAGCTGTTCAGTACACTTCCTATGGCGGAGGA[T/G]CCTCCGGATTGAAGCATGCCGAAATTCCTGTTCCAACTCCAAAAACCAATGAAGTTTTGCTCAAATTGGAAGCTGCTAG	X
fava_dn_rep_c1212_1069	fava_dn_rep_c1212	PsCam048096_1_AA	NA	NA	NA	NA	NA	NA	GCTGCAATACCGCAAATTCCGTTATCGATTTTGAATTCGGTTATTGCGGTTTGTAAGCTTTCCGGAGACTTGTTTCCGGA[A/G]AGAGAAGCTTCTGCTATGAAGGTGTCAGTGAGTGTTGGAGTGATGAACTTTGTTGGATGTTGGTTTGGTGCCATGCCAT	X	X	X		X
fava_dn_rep_c12154_1698	fava_dn_rep_c12154	PsCam050102_1_AA	LG6	3.3	Medtr2g064470.1	29175607-29175772	chr2	No apical meristem (NAM) protein	ACGATTTGTGCGTAGTCCTGTTGCATATTTGCGATCTCTTTGTGTATAGAAATACCACTCTTTTCCTCCCACGCAAGCCG[C/T]TTCAGGAATATCCCATGGTTCACACTTGTTAAGATCAACATCAATCATGAGAAGAGAATCACTATGAGTAAGCTTCTTC	X
fava_dn_rep_c1217_1043	fava_dn_rep_c1217	PsCam029388_1_AA	LG4	76.2	NA	NA	NA	Plastocyanin-like domain	TTCCGTTGCAGTTGTTGTCGGTGCTGTGTTTTTGTGTTACTGAAACATGAATTAGCGGTATGATTATGTTGTAATAAATT[T/A]TTCGGAGATTTATCATTGCTATGTTCGATTGGTTGGGTATGATTAATAAGGCATCATTTCGTTATTACCATTTATTTGG	X	X	X		X
fava_dn_rep_c1220_884	fava_dn_rep_c1220	PsCam050970_1_AA	NA	NA	Medtr4g124910.2	51804927-51805100	chr4	Chaperonin 10 Kd subunit	CAGTGGCAGCTTTAACAACCATAGACGGGAACAACCTTTGTGTGGGAGTACCGATTCTAACATTCTTAGAACGAAATTGA[G/A]TTGATGAAGTTCGAAGCCCTTCAAAGGATGACAAATTCCTCGTTGAAATCGATGAAGCAGTGAGCTGAGTAGTCGCCAT	X			X	X
fava_dn_rep_c1222_921	fava_dn_rep_c1222	PsCam039646_1_AA	NA	NA	Medtr7g065600.1	23828106-23828426	chr7	Glutathione S-transferase, N-terminal domain	GCATCACTAAAGTTTCCCAATTTTTCAAGCACATATTCGTATTCAATTCCCTTCAGTTTTAGAGCTATATCTACCCTGGC[T/C]ACAAATGGACTTCCTCTCAATCCAAAAAGTTTCACTTCTTCGTTATTTGATGCCATCTTTGTTCTTCAATTATTTGCTT	X	X	X	X	X
fava_dn_rep_c1223_262	fava_dn_rep_c1223	PsCam010132_1_AA	NA	NA	Medtr2g012450.1	3085226-3085666	chr2	KOW motif	AAATACAACGTCCGTTCCATGCCGGTGAGGAAAGACGACGAGGTCCAGGTCGTTCGTGGTACCTTCAAAGGCCGTGAAGG[T/C]AAAGTTACGCAGGTTTACAGGCGCAAGTGGGTGATTCACATCGAACGCATCACAAGGGAGAAGGTGAACGGATCTACCG	X		X	X	X
fava_dn_rep_c1224_385	fava_dn_rep_c1224	NA	NA	NA	Medtr2g102510.1	44162213-44162356	chr2	NA	AGTAGCTCGCCATCGTAGGTAACTACTTTACGCTTTTTGGCAGCTCGTAGTGTGCCAACAAGCGCTTCAAATATATTTGC[G/A]CACCGATCATCGTGAAAGAGTATTCCAAATGTAACCTTGTAAGAACCATCTGTTTGAACCTCTCCAAGCCTCTTGATTT	X	X	X	X	X
fava_dn_rep_c1225_825	fava_dn_rep_c1225	PsCam038281_1_AA	LG7	49.8	NA	NA	NA	UDP-glucoronosyl and UDP-glucosyl transferase	TCTACAATTTTACCTCAAGCTAAAGCAGTAATTGTGAGTTTCTTTGAAGAATTGGACTTACCTCTTTTTGTTCAAGACAT[G/T]AGAAGTAAGTTACAGTTAATGCTTTACGTTCCACTTTTTAATTTGAAACCAAAAACACAAGTAAATGATGAGATAGATG	X
fava_dn_rep_c1226_412	fava_dn_rep_c1226	PsCam000241_1_AA	NA	NA	Medtr4g485640.1	33406712-33406879	chr4	UDP-glucoronosyl and UDP-glucosyl transferase	ATGAATTCGATTCATTTGATTAACACTCTCGCACTTAGTGCTCCGCATCGGTTCTCTTTACCTCACATCAATTATTCTTC[T/G]CCTCCTTCTTCCGCCGTCTCGAAACGGCAGCGTTTCTCGCCGTCCGCTAGGTTCCGTCTCGTCTCAGCGCAAACCGTCA	X	X		X	X
fava_dn_rep_c1231_242	fava_dn_rep_c1231	PsCam001017_1_AA	LG6	15.9	Medtr2g054780.1	23401368-23401455	chr2	Phospholipase/Carboxylesterase	GCAAACTAGGCAGCATTGCCCTCAAGTCCCAGTTTTGATGTTAGCCAAGCACAAACATGATCCGTCTCTTCTGGAATTGT[G/A]TAGTGGCCAAGCCCATTATAAGCTTTAAAAGTTACATCCTGAAATCCATTAGAACTTAAGCATTTCGACGATTTCTCAC	X	X	X	X	X
fava_dn_rep_c12335_598	fava_dn_rep_c12335	PsCam057866_1_AA	LG3	26.4	Medtr3g103530.2	47805463-47805555	chr3	DnaJ domain	TCAGCAACGTCTTTATTATCCTGGTTCTGATCAGGATGATACTCCTTTGCCTTTGTCCTAAATGCTGACTTAATTTCAGC[G/A]TCTGAATATGGTGCTTTCCTAAACCTGTCAAGACCCAAAACTGAATAGTGATGTGATAATGCATAGTTTCTGCTCTCTC
fava_dn_rep_c1237_1256	fava_dn_rep_c1237	PsCam034733_1_AA	LG3	32.8	Medtr3g100500.1	46229164-46230480	chr3	Xylanase inhibitor N-terminal	ATTTACAATGCAGTTAGAGACGAGTTTAGGAAACAAGTGACAGGACAATTTTCAAGCTTAGGAGCATTCGACACGTGTTT[C/T]GTGAAAACTTATGAAACATTAGCACCAGCTGTTACGTTGCATTTCACGGATTTGGATCTGAAATTGCCAATGGAAAATA	X			X	X
fava_dn_rep_c1242_457	fava_dn_rep_c1242	PsCam046228_1_AA	LG4	35	Medtr1g016920.4	NA	NA	TB2/DP1, HVA22 family	GCTGGGCCTGTGGTTAGTCTTGTTTATCCTCTATATGCTTCGGTTAGGGCAATTGAGAGTAAGTCTCCCGTGGATGATCA[G/A]CAATGGCTAACTTATTGGGTTCTCTATTCCATGATCACTCTTTTTGAACTTACTTTTGCCAAAATTCTTGAATGGATTC	X	X			X
fava_dn_rep_c1245_1306	fava_dn_rep_c1245	NA	NA	NA	Medtr1g016920.4	NA	NA	Major intrinsic protein	GTACCAATAATCTCAGCACCAAGTCCATCTCCTTTTGTGTAACCAGGAGCAACAAAATTAGCACCACCGCCTTTTGCACC[G/A]AAGAAGGCTTTTCCTTCAAAACCCTTAACCACACCAGCACCACAGATAGCACCGAGAACCTGCATCACGATGTAGAACA	X
fava_dn_rep_c1246_1075	fava_dn_rep_c1246	PsCam059434_1_AA	NA	NA	Medtr8g098840.1	41332660-41332998	chr8	Glycosyl hydrolases family 28	AGTGCTGTGATTGCTTTAGGGAGCGAAATGTCGGGTGGTATTGAAGACGTACGGGCTGAGGACATTCTAGCGATCGATTC[C/G]GAATCAGGAGTTAGGATCAAAACTGCTGTTGGAAGAGGAGGATATGTGAGAGACATATATGTTAGAAGGATGACCATGA	X	X		X	X
fava_dn_rep_c1248_569	fava_dn_rep_c1248	PsCam043149_1_AA	NA	NA	Medtr2g033020.1	12449775-12450056	chr2	S1 RNA binding domain	ATTAAGCATGTAGAAGATGTGGGCATGTTTAATGGCGTGAGAGAGGAATTTGTAGTCATTGGTAAAAATGAAATTGATGA[T/A]GGCATGATCTTGAGTTTAAGATCTATCCAGTATGACCTTGCTTGGGAACGTTGTAGACAGCTTCAAGCGGAAGATGCTG	X	X	X	X	X
fava_dn_rep_c125_455	fava_dn_rep_c125	NA	NA	NA	Medtr1g023210.1	7398234-7398692	chr1	Cathepsin propeptide inhibitor domain (I29)	CACATGAGATGAAGATAGACTTAGAATCAGCATCCCTGTATTTAATTGTTGGATTGAGCTGCAGCTACAGTTGAAACCAT[T/C]GAGTCGACACCACATACATTTCTACCTCTGCAGATCTTGTAGTATCCCTGCTCTCCCCAATTCTGCCCCCAAGAGTTCT	X	X	X	X	X
fava_dn_rep_c1254_597	fava_dn_rep_c1254	NA	NA	NA	NA	NA	NA	NA	CCATCACCACCACCTCCAATAGTATACTACTCTCCACCACCACCTTCTCCGAAGAAATCGCCCTCCTCGAATTGTCCTCC[A/C]CCACCATCTTCGCCATACATAGTACTCACCGGACCGCCGGGGAACTTGTATCCAGTTGATGTGAATTTCAGTGGATCAG	X	X	X	X	X
fava_dn_rep_c1270_1002	fava_dn_rep_c1270	PsCam038213_1_AA	NA	NA	Medtr3g113920.1	53126981-53127203	chr3	ER lumen protein retaining receptor	CAGATTTTTGCTACTACTACATCAAGAGCCTTGTTGGGGGACAACTCATTGTTCGGCTTCCTTCTGGAGTTGTGTAATTT[T/C]AACATTCATTTTTCAGTTTCTTCAAGTTGGATTCTCCTTTTGATGCGTTATCTATCTAGGTTATCGTTAACAGAGGTCA	X	X	X	X	X
fava_dn_rep_c1275_481	fava_dn_rep_c1275	PsCam042268_1_AA	NA	NA	Medtr6g007170.1	1488643-1488738	chr6	D-isomer specific 2-hydroxyacid dehydrogenase, NAD binding domain	GAGTGATGAAGGTGGTGTTGGTAATGATCTTGTTGATTTTGCTGAGTTTAGAAGAAGGGTTGGTAAGAATTGTACTCCCA[G/C]TGATTCAACTTCTTTTTATCAGTTCCAATCTCGAAGAGGAAAGACAGGGGATCCTATCTATGTTCTGCTATGTTGTTGG	X	X	X		X
fava_dn_rep_c1282_514	fava_dn_rep_c1282	PsCam010075_1_AA	NA	NA	Medtr5g083690.1	36105622-36105877	chr5	NA	CTCCATTTCAAAGACCCCAAGGACACCAACTCTTTCCCGTCTCCGTGTTGGTGTTCAATTTGATGGACATGGAAAAGATC[G/A]TCTTCATCCATATCAAAATCAAATTCCGAAAACGCGTCGTTTTGGTTCTGTGGATCTTGGAAGCGTTCGCGGAGCCAGT	X	X	X	X	X
fava_dn_rep_c1287_2006	fava_dn_rep_c1287	PsCam044260_1_AA	LG4	29.7	NA	NA	NA	Methyl-CpG binding domain	TCCTCAGAAGCTTCTTTCTTTGAAGCTGATGACTTTTTGTAACGTTTCTTAGAGGGCTCACTTTTTGGTTCTAGCGGAGG[A/C]GATGCCTTGAACTTCTCACTGATTCTTGATGATCTTCTTGGAGTCTCGCCAGTTCCCCAATCAAATTCTGAGATGCTTG	X	X		X	X
fava_dn_rep_c1290_686	fava_dn_rep_c1290	PsCam034170_1_AA	NA	NA	NA	NA	NA	Plastocyanin-like domain	GTGTGGGCATTCGCAAAGAAATTGAAAACTAGAACATCGTTTTGTTTGAATGTGTTATTAGACGCCCAGTCGGAGTAAAA[A/C]GTAGCGTTAGCTCTATTTGTCCACCCTGTTGTGCCTCCAACAGTATGATCTGCTGCTTCTGTTCTTTCTACTATTGTTG	X	X			X
fava_dn_rep_c1294_567	fava_dn_rep_c1294	PsCam024966_1_AA	LG3	1.05	Medtr3g117600.1	55067781-55068119	chr3	Ribosome-binding factor A	ATGAAAGAGGGAAGCAAGTAGCCATGGCTGGGTTGAAATCAAAAGCTAAATATGTTCGAAGTGAGTTGGGAAAGCGTATG[C/A]GGTTGCGATTAACTCCTGAGATTCGCTTTCTCGAGGATGAATCTATTGAGAGAGGAAGCAGGGTCATTGCAATATTAGA	X	X	X	X	X
fava_dn_rep_c1297_1616	fava_dn_rep_c1297	PsCam048068_1_AA	LG5	56.9	Medtr7g086420.1	NA	NA	Protein tyrosine kinase	TTGTCTTTAGTCTGATAACTTATTCATTGCTAGGGTTGGGAGTGCTTGGTGGACCTCTTTCTCTTGCTTGGGGATGTTTT[G/A]TTATATTTGCGCAGAGGACACCGGAGAAACCATGCTTAAACGATGTGACAGAAGTTGGAACATGGAGACAGACATTTGT
fava_dn_rep_c1301_759	fava_dn_rep_c1301	PsCam013072_1_AA	NA	NA	Medtr4g011000.1	2563140-2563256	chr4	Alba	TAGAAGAAGAGTGGTTTTTTGGTGTTGGAGACCTGAATACGGTTCTTCTTGATAGAATCAGCGATATTGATGTTGTTCAC[T/C]CCTTCTGTGATTGCTTCCATTGATGTGACTGTGAGACGAGACAAGACAACGGAGAGAAGTGATAACAAAAACCCTAATC	X		X	X	X
fava_dn_rep_c1303_642	fava_dn_rep_c1303	PsCam004986_1_AA	LG5	93.1	Medtr7g024320.1	7985364-7985517	chr7	NA	GTGATGCCAACTCCTGATGGAAGGGCCCTAGATTTGTTCTTTATCACTGATGAAATGGAATTGTTTCACACGAAAAAGCG[G/A]CGAGACGATGTATGTGAATATCTTATGGAAGCTTTAGGAGAGAAATGTATCTCCAGCGAACTTCAGTTGGCTGGACCTG	X	X			X
fava_dn_rep_c1304_715	fava_dn_rep_c1304	PsCam007196_1_AA	NA	NA	Medtr4g005520.1	311029-311673	chr4	YGGT family	ATATTAGTCCTCTTCTTGCTTTTGCTGTTTTGGGAACACTTGCTAGTCTCCTCACTGTTCCTGTTTAGAATTACACCCAC[G/T]GGTGTGGGCTACTGAAGAATGTTTTCATGATCGACAAAGCATCGTCTCCAGCGTTTTGGCAGAAATTTTGAAAAGCAGG	X		X	X	X
fava_dn_rep_c1305_586	fava_dn_rep_c1305	NA	NA	NA	NA	NA	NA	Stress responsive A/B Barrel Domain	TGCAGGTTTTCAGCACTAACATCCGTGCCCCAGTGGAATGACTTCATGGATGGGATCAGATTGACGAGATTGGCATAGCC[C/T]TTGATGAGTTCGTCGCTTCGTTCTTGAGTCATGTCGTCCTTGAACTTTCCGATGACTATGTGTTTCACTCTTCCATTTG	X
fava_dn_rep_c1307_254	fava_dn_rep_c1307	PsCam043125_1_AA	NA	NA	Medtr2g030560.1	11528367-11528504	chr2	NA	TTCCTCTATCCTCAAGTTAGGTGCGAGGCTTCTGGTTCCGTCTTCCTCCTCGATAGTTCCACTCATCAATTCCTTCGCGC[C/T]AGATCATCATCCAACCATGAGAATCCTTCAATTTCGCTTCAAGAAGTTGGTGCTGCTGTGCCAATCTTGCTCGGTTTTG	X
fava_dn_rep_c13078_1105	fava_dn_rep_c13078	PsCam045706_1_AA	LG4	25.8	Medtr4g063557.1	NA	NA	Sugar (and other) transporter	GGCATAAATTCAATTCTGTTTTATGCTCCAGTACTTTTTCAAAGCATGGGATTTGGCAGAGACGCGTCTCTTTACTCCTC[A/C]GCCTTGACCGGTGGAGTTCTTCTCTTATCAACATTTATTTCTATTGCAGCAGTAGATAAATTGGGGAGAAGACCTCTAC	X	X	X	X	X
fava_dn_rep_c1310_1022	fava_dn_rep_c1310	PsCam051853_1_AA	NA	NA	NA	NA	NA	Embryo-specific protein 3, (ATS3)	ATAAATAATGATTCTTCTTACTCCCGCGTTTATCATACATGCTATTTGTTCAGATTACAATCTAGACATATTGCGTGTTT[T/A]GAGAAATGCAGGACAGGTTGAGAAGAAATTATCTGAAATACTACGGTGGTAGTCCTACTGTGAAACCCTATGTTATGTG	X	X	X	X	X
fava_dn_rep_c1311_1309	fava_dn_rep_c1311	PsCam042952_1_AA	NA	NA	Medtr3g053980.1	21401065-21401227	chr3	Xylanase inhibitor N-terminal	ACACATGCTATGATCTTAGTGGGACCAAGATTGTGTCTGTTCCGAAGGTTAATTTTTTCCTCGCCGGTGGTAACACGGTG[G/C]AAATCGCGGCGCCAGGGATACTCTACGTGGTGAGTTTGAAGCAAGTTTGTTTGGCGTTTGCGCCCAATGGTGATGATAG	X	X		X	X
fava_dn_rep_c1315_1156	fava_dn_rep_c1315	PsCam042592_1_AA	NA	NA	Medtr7g050870.1	17775954-17776920	chr7	Pectinesterase	GGTAAGAAAAAGACGAATGTTATGCTTGTCGGTGATGGTATGGATGCAACAATAATCACAGGCAGCTTGAATTTTATCGA[T/C]GGAACAACCACTTTCAATAGTGCAACTGTTGCTGCTGTTGGGGATGGGTTTATAGCTCAGGACATTGGGTTCCAAAACA	X
fava_dn_rep_c1319_515	fava_dn_rep_c1319	PsCam001796_1_AA	LG7	36	Medtr8g086270.1	35774359-35774431	chr8	14-3-3 protein	GATGATCACCTTATTCCTTCATCCTCTGCTGGTGAATCTAGTGTCTTTTTCTATAAGATGAAAGGGGATTATTATCGGTA[T/C]TTGGCAGAGTTTAAGAATGGTGACGAGAGGAAAGAGGCTTCTGATCATTCTATGGAAGCATATCAGACAGCTTCTACTG	X
fava_dn_rep_c1321_572	fava_dn_rep_c1321	PsCam050902_1_AA	NA	NA	Medtr4g069680.1	26207875-26207931	chr4	BURP domain	GCAATGGTAGACACACTCAAAGAATGCGAGAGTAAACCGATCCAAGGTGAAGTCAAATTCTGCGCGACTTCTTTGGAATC[T/G]ATGCTAGATTTCACTCAAAGAAGTCTTGGTTCTTCCAATGATCTTGGAGTTTATGCAACTTCGCATTTAACCAAATCAA	X		X	X	X
fava_dn_rep_c1322_511	fava_dn_rep_c1322	PsCam051644_1_AA	NA	NA	Medtr3g102470.1	47221557-47222081	chr3	F-box domain	AAACACGTGGACGCGAAAACGTTAGCTATGGCTGGTTGTGTGAACAAACAGTGGCACAAAACGGTGCAAGATGAGAGACT[C/T]TGGGAGCTGATCTGTACGAAACAGTGGGCAAACACGGGTTGCGGCGAACAACAGTTGCGATCTGTGGTTCTTGCTCTTG	X	X	X		X
fava_dn_rep_c13261_683	fava_dn_rep_c13261	NA	NA	NA	NA	NA	NA	WD domain, G-beta repeat	GGTAAAAGAAATCTCATGACAGTATTTGAGTAATGCCATTGAAAATTTAGCTAAGGATGACCATGTCAACAAGTGAATCC[G/A]GTATGTTGCTACTACTCCTTTGGTCTTCAAGCTGTGTTGTCTACCCTGCTTCTGCTACTTGGTTCCAGCAACAGACATC	X	X	X	X	X
fava_dn_rep_c13271_188	fava_dn_rep_c13271	PsCam051205_1_AA	LG7	1.8	Medtr4g011090.1	2608056-2609183	chr4	F-box domain	TGCGATAGTGAATTCATTTGTACACATGTGGAGCAACCTACCCTTTGATGTTCTATCCTCCATCTTCTCTTTTCTCTCCC[C/T]AGATTCCTTAGCAAGAGCAAGATCATCTTGCAAGAATTGGCACACATGTGGATCTTTCATAACCCAATACAAACCTCAA	X		X		X
fava_dn_rep_c13283_1110	fava_dn_rep_c13283	PsCam058021_1_AA	NA	NA	NA	NA	NA	Snf7	ACGATCTCGAAGATTCAAACTAAAATTCTTTCCATAAGTTTTATGTGTATATACTCTTAAGCTATATACGACTTGAAATT[G/C]CTATGTAAATGAGGGAGGGCCAAGTCAATTTGTTATGCCCATTGCCTATATGATGTTTGGTAGGACTGAAATTATGCAG	X	X	X	X	X
fava_dn_rep_c1329_646	fava_dn_rep_c1329	PsCam043094_1_AA	LG5	60.2	Medtr7g084300.1	32531856-32532033	chr7	Chalcone and stilbene synthases, C-terminal domain	CCGTCTGTAAAGCGTCTGATGATGTATCAGCAAGGTTGTTTCGCTGGCGGGACGGTTCTCCGTCTAGCGAAAGATCTTGC[T/C]GAGAACAACAAGAACTCGAGAGTTCTTGTTGTTTGCTCTGAGATTACTGCTGTGACTTTCCGCGGTCCGTCGGAGAGTC	X	X	X	X	X
fava_dn_rep_c1330_240	fava_dn_rep_c1330	PsCam024992_1_AA	NA	NA	Medtr8g023060.1	8230475-8230708	chr8	Tubby C 2	TGTACGGTCTTTGATTCCAATGGTCAAATTGCATATAGGGTTGATAACTATAACTCCAATAATAGAGATCAAGTTCATCT[C/T]ATGGATCAAAGAGGAAATACTTTGTTTACTATACTTAAAAAGCAATATAAGTTGTCGAGGTTTTGGGAGGGTTACAAAC	X	X			X
fava_dn_rep_c1332_1127	fava_dn_rep_c1332	PsCam023212_1_AA	NA	NA	Medtr8g099185.1	41712577-41714064	chr8	6-phosphogluconate dehydrogenase, C-terminal domain	GTGGCGGCTCCGACTATTGCAGCGTCGTTGGATGGGAGGTTTTTGAGTGGGTTGAAGGAGGAGAGGGAGAATGCGGCGGC[G/A]GTTTTGAAGGAAGCGGGGTTGAGTGAGGATATAGGGTTTGTGAGAAGTGGGATTGATAAGAAGAAGTTGATTGATGATG	X	X		X	X
fava_dn_rep_c13320_1374	fava_dn_rep_c13320	NA	NA	NA	NA	NA	NA	Protein of unknown function (DUF4057)	ATAGATGAGTTTCTTGAGGGGATGTTTCCCTGATCTTGAACTGATTCATTGCTATACCTCAGAAGTATATCTCGAGACCT[A/G]AGCTGGGCAAAAGATGGAAAGAAGTAAGCCAGTGCTCGTAGCCAGTGTGAACTGTATGTAGATGTCTAACATACAGGAC	X	X	X	X	X
fava_dn_rep_c1334_392	fava_dn_rep_c1334	PsCam017931_1_AA	LG5	76.2	Medtr7g068940.3	NA	NA	NA	TAACACAGCATCATAAACTTTAATTAGTATCCTAATCTTGTTTTTGCTTCAGCAAACAAGCTCGAAGAAGCCATTACATA[C/G]CATGTGAAACAAACCAAAAATCAAACTGCCAAAACAAATTTACATAGTTTCCACCATCAACTTTGGTATATAGAATCTC	X	X		X	X
fava_dn_rep_c1336_447	fava_dn_rep_c1336	PsCam011292_1_AA	LG5	89.4	Medtr2g014030.1	3889733-3889738	chr2	Ribosomal protein S6e	TATGTCTTTAAAATTACTGGTGGTTGTGACAAACAAGGATTTCCAATGAAGCAGGGAGTGCTGACCCCTGGCCGTGTTCG[G/A]CTTTTGCTTCACAGGGGAACTCCTTGCTTTCGTGGACACGGAAGGCGTAATGGAGAGCGCAGAAGAAAGTCTGTTCGTG	X	X	X	X	X
fava_dn_rep_c1338_234	fava_dn_rep_c1338	PsCam005277_1_AA	NA	NA	Medtr3g462220.1	24832738-24832965	chr3	NA	AACAGAAGCGACACTCACCTCTCACCCGAAGAAGAAGCAACCATAGAAGCAAAAACCAGACACCATTTCGATGAAGCAGC[G/A]CCAAAACGGCACACAAAACCTCAACGAAGTGAATATGCTTCTCAGTATGTGGACAAGAATCTCTCAGATCATTCTGTTC	X	X		X	X
fava_dn_rep_c1342_260	fava_dn_rep_c1342	PsCam042286_1_AA	LG2	16.3	Medtr1g011800.1	2283000-2283102	chr1	Protein of unknown function (DUF642)	TTCGAACTTGGTCCAAAGCCATCAGAGCTAAAAGGAACAATAGTAACAGGAGGCAAAAACTCAATACCAGAATGGGAAAT[A/T]TCAGGACTGGTAGAATACATAAAATCAGGACAAAAACAAGGTGATATGTTACTGGTTGTGCCAGAAGGTGCTTATGCAG	X	X		X	X
fava_dn_rep_c1351_306	fava_dn_rep_c1351	PsCam042195_1_AA	LG2	14.7	Medtr1g013050.1	2811143-2811274	chr1	Aminotransferase class I and II	ATCAAAATTGGAAACAACGGTTTGAGATTTAGCCAGTCTTCTGGTCGGATCTCTATGGTTGCTGCGGTTAATGTTTCTCG[G/A]TTTGAGGGTATACCGATGGCTCCTCCTGATCCAATTCTTGGAGTTTCTGAAGCATTTAGAGCGGATACGAGTGATGTTA	X	X	X	X	X
fava_dn_rep_c1354_1038	fava_dn_rep_c1354	PsCam044285_1_AA	NA	NA	Medtr7g103620.1	41941131-41941178	chr7	Enolase, N-terminal domain	TTTTGTGTCAGAGTACCCAATTGTTTCAATTGAGGATCCTTTTGACCAGGATGACTGGGAGCACTATGCTAAGATGACTG[C/G]TGAGATTGGAACCAATGTGCAAATTGTTGGTGATGATCTCTTGGTTACCAACCCCAAGAGGGTTCAAAAGGCAATTGAC	X	X	X	X	X
fava_dn_rep_c1358_347	fava_dn_rep_c1358	PsCam011361_1_AA	LG5	60.2	Medtr7g084690.1	32673343-32673981	chr7	Cotton fibre expressed protein	CATGTCAGATAGATATGTGGTGTTTTATATATAGGTTACAACTGGTTGTTCCAATATCAAGTAAAATCCAAAATCATAAA[A/G]AGATGTACATTATTACAACCCAGAGGATCTTTTGATGAATAACATTTTCATTCAAATGCCTGCTTATAGTACACCATTC	X	X	X	X	X
fava_dn_rep_c136_645	fava_dn_rep_c136	NA	NA	NA	NA	NA	NA	PsaD	CCTAAGGATGGTGTTTATCCAGAGAAGGTTAATCCGGGTCGTCAAGGAGTTGGTCAGAATTTCAGGTCTATTGGGAAGAA[T/C]GTTAGCCCAATTGAGGTTAAGTTTACTGGTAAGCAACCTTATGATGTTTAAGGGATGATTCTAACCCTCAAGATGTTTG	X	X			X
fava_dn_rep_c1362_101	fava_dn_rep_c1362	NA	NA	NA	Medtr7g068940.3	NA	NA	Transcription elongation factor Elf1 like	TTTCCGCACACACTCTCTCATCTCTCTCTCTACATTCATCGTCGCTTCGTTTTCGGTTTCTCGCTCCGTGATCGGAATCA[T/A]CGGATTTGAGCTATGGGGAAGAGGAAGGCGAAAACAAAACCACCTCCAAAGAAACGAATGGATAAGCTTGACACTGTTT	X		X	X	X
fava_dn_rep_c1363_915	fava_dn_rep_c1363	PsCam043585_1_AA	NA	NA	Medtr4g094872.1	39179042-39179107	chr4	Ubiquitin-conjugating enzyme	TCTCAGATCTGGATGAAATGTTGATATATATAAACAATGTGAAAGTCAACCAATGAGTTCTTGTTGGTGACTTCTGTGCC[T/C]TGTGTTTGCTAATACATTTCTTATTTATTGGATGATTACTGTAATGAATTATGACTATTCTCTCAGGAACTTGTCATTC	X	X	X	X	X
fava_dn_rep_c1364_2374	fava_dn_rep_c1364	PsCam050700_1_AA	NA	NA	Medtr4g032800.1	11344468-11344743	chr4	CTLH/CRA C-terminal to LisH motif domain	GTTTCATGAACTTCTCTGAGGCAGTCTTTAGAGGGAGTGAAGTTGTGTCTGGATGATACTCTTTTGATAGTTTCCTGAAA[G/A]CTACTTTGATTTCTTCTACATCAGACTCTGGTGATATTCCTAAGAATTCATAATGAGAACCTTGAAAATTTAGCAAATC	X
fava_dn_rep_c1369_797	fava_dn_rep_c1369	NA	NA	NA	Medtr7g106210.1	43168198-43170517	chr7	Leucine rich repeat	TTGACAGCATGGCCCATTTCTGGCCTTTGGTTTGGTTCTCTAGCTGTGCAGTGTCCGGCTAGCTCCGCAATAATTGAGAC[G/A]CTCTCGAATGTTTCTTCGTTTATGTCGAGAGTTGGGTCAATAGCAGCCATTAGTTTCTTCTTATCTGATTTTATATTCC	X	X	X		X
fava_dn_rep_c1370_948	fava_dn_rep_c1370	PsCam006895_1_AA	LG2	23.7	Medtr1g042300.1	NA	NA	Respiratory-chain NADH dehydrogenase 51 Kd subunit	ACTGCTCTCTTGGAGAGCCTTGAAGGGAAGCAAGGTAAACCAAGATTGAAGCCTCCTTTCCCAGCCAATGCAGGGTTGTA[T/C]GGTTGTCCCACCACTGTCACAAATGTTGAAACCGTAGCTGTCTCTCCAACCATTTTAAGGCGCGGGCCAGAATGGTTTG	X	X	X	X	X
fava_dn_rep_c13706_238	fava_dn_rep_c13706	NA	NA	NA	NA	NA	NA	NA	AAAGTAATGGATGAGGGAAAACATAAATCGAGAAAAGAAGACGTTGATTTGAAGAGGAGTCATCGAGATCGCGATAGAAC[T/C]GGTGAAAGAGGTAAGGATAAGGATAGAAGTGATGGCAGGCATAAGGATAATCGGGAGAAGAGGGATCGAGAGTCTCGAA	X	X	X	X	X
fava_dn_rep_c1373_852	fava_dn_rep_c1373	PsCam042476_1_AA	NA	NA	Medtr7g114970.1	47469472-47469675	chr7	Aldo/keto reductase family	GAGCTTGGTATTGGATTAGTACCATATAGTCCCCTTGGCCGAGGATTTTTTGGAGGCAAAGCTATCTTGGAAAGTATACC[G/A]GCAAACAGTTTTCTGGCAATGCAACCAAGGTTACAAGGAGAGAACTTTGACAAGAACAAGATATTTTATTCTCGGTTAG	X	X	X	X	X
fava_dn_rep_c1375_1052	fava_dn_rep_c1375	PsCam034149_1_AA	NA	NA	Medtr8g065050.2	27320506-27320766	chr8	Pyroglutamyl peptidase	GCACAACCAAGATGACAAAGTGGAAATGGCAGTCCTTGCAAACAATTCAATCAATTGCATTATTAACATGCAGAAGCAAC[G/C]GCCTCCAAAAGAGAGGCTGTAAATCTCATCTGAGTTTCTTCATCGATTCTCGAAAATAAGGGAACGTGAACAAATAGAG	X	X	X	X	X
fava_dn_rep_c1383_797	fava_dn_rep_c1383	NA	NA	NA	Medtr2g094270.1	40208036-40208348	chr2	Major intrinsic protein	GGATTTGCTGTGTTCATGGTTCACTTGGCAACAATCCCCGTCACCGGAACCGGTATTAACCCCGCTAGAAGTTTCGGACC[C/T]GCTGTTATCTTCAACAACGACAAAGCTTGGGATGACCAGTGGATTTATTGGGTTGGACCATTTATTGGTGCTGCAGTGG	X	X	X	X	X
fava_dn_rep_c1386_303	fava_dn_rep_c1386	NA	NA	NA	NA	NA	NA	NA	CAGCAGCTGGTATTCCAGCGAGTGGATATAATCCATTATTAGGAACATTCCATACTCTGGACATTTCAGTGGCACCCTCC[T/C]CCTCACCAATACATTCTAATGGTCGTTTTCGGAACATAGATGAGACAGATGAACATCCTGGCAGCTCGGTGGTAGCTGG	X	X	X	X	X
fava_dn_rep_c1388_891	fava_dn_rep_c1388	PsCam043961_1_AA	LG2	20.5	Medtr1g007380.1	315594-315669	chr1	Transmembrane amino acid transporter protein	ATGTCTTTTGCTTATTCTTCCATTGGCCTTGGACTTTCCATAGCTAAAGTTGCAGGTGGGGGACATGTGAGGACAACCTT[G/A]ACTGGGGTGGAAATTGGGGTAGATGTTACTGCAACAGAAAAGGTTTGGAGGATGTTCCAAGCTATTGGTGACATTGCCT	X	X	X	X	X
fava_dn_rep_c1389_1525	fava_dn_rep_c1389	PsCam050097_1_AA	NA	NA	Medtr3g118070.1	55265138-55265302	chr3	Aminotransferase class-III	TTGGCACCTTCACAGTTTGAGGCTGGGTTCACCAGCTTGGCACATACTTCTGATGACATCAAAAAGACTATAGCTGCTGC[T/C]GAGAGGGTCTTCAGGGAAATCTGAATGTTAAATTTTGTCTTAATGCTACATGAGGTTTTGAAGCGTCAATTTTCATACT	X	X		X	X
fava_dn_rep_c1396_556	fava_dn_rep_c1396	PsCam011050_1_AA	LG3	58.2	Medtr3g479590.1	35836123-35836231	chr3	Oxidoreductase FAD-binding domain	CACTTCAATGAGATGCGTGAAGGTGATTACTTAGATGTTAAAGGACCAAAGGGACGTTTTAAGTATCAACCCAACCAAGT[T/A]AAAGCTTTTGGAATGATTGCTGGTGGCACTGGTATCACTCCAATGTTTCAGGTTACAAGAGCTATTCTAGAAAATTCAC	X
fava_dn_rep_c1397_3303	fava_dn_rep_c1397	NA	NA	NA	Medtr6g045643.1	16537559-16538464	chr6	C2 domain	GTTATACTGCTGCTGTGCCACAAGGAGGGTATCCTTATAACACGGGCCCTGAAACAGCTGGATATGGGGCACAAACGGCG[T/C]CGTATGGACAAGGAAGTAGTTATGGGGCACAAACGGCGTCGTATGGACAAGGGAGTAGTTATGGATATGGACAAGTGGA	X
fava_dn_rep_c1398_921	fava_dn_rep_c1398	PsCam049453_1_AA	LG3	57.2	Medtr3g080830.1	36582224-36583537	chr3	Lung seven transmembrane receptor	CTGTTGTGTGAGGCGGAAGATAAATCGTATATTAAGCGGACTGGAAGTGCTCATGGTTGGGATATATTGTTCTATATGTT[T/C]AGTTTTCTGAAAGGGATTTCGCTTTTTACGCTTATTGTATTGATTGGTACTGGTTGGTCTTTTCTGAAACCGTTCCTTC	X			X	X
fava_dn_rep_c140_670	fava_dn_rep_c140	PsCam046572_1_AA	NA	NA	NA	NA	NA	Ribosomal protein S10p/S20e	GTGGGCATCCTAACAGGTCCCTTCACTCTAAGACGCTTATCCTTAGCACCACGAACCAAATCACCACAAACCTTTTCGAG[A/G]TTCTGCACGTGCTTCGAGGAAAGGGTGATCCTGATCTTGTGGATCTGTTCCTGAGACTCCTCCAAACCAGGCTTCGTGG	X	X	X	X	X
fava_dn_rep_c1400_1149	fava_dn_rep_c1400	PsCam033819_1_AA	NA	NA	Medtr3g479590.1	NA	NA	NA	TTGACAAAAGCGGTGACGATTTCGACTTTCCATCACCGAATCTTCGAGAAGAATTTCCCGGTCTTCTTGACATCATTATT[A/G]TGCGAAATTGAATAATCAGTGAATAGTGTTAATGGAGTTGCATTATTATGAAAAGGTAGATCTGAATTAAAGGAGAGAA	X	X		X	X
fava_dn_rep_c1404_330	fava_dn_rep_c1404	NA	NA	NA	NA	NA	NA	Late embryogenesis abundant protein	ACAAAAAATTTATTACTAATAAAATTAAAAAGCCTTCACCTCAAAGTCCAAGTTATGGATTCGTTACTGTATATTAGACA[A/C]AGAAAAAGACATTTTCCTTACTACGTAATACAATATTTCTTGTGTTCCTAGAATCTTCATATTGCACCAACGTCAATGT	X	X	X	X	X
fava_dn_rep_c141_139	fava_dn_rep_c141	PsCam044513_1_AA	NA	NA	Medtr7g023290.1	7626078-7626140	chr7	PsbP	CTATTTACCTTGGAAAGAAAGGTATGACATGTTACATTCAACCTTCTGAAGTATGAGTCATTAACCACAAAGACTCCATC[G/A]ATGAATAGCGCTATTAACAAATTACAAACAGATAAAATCTCAAAAATGAACATTCTTGCCGACGAAGAGTTTATTATCT	X	X	X	X	X
fava_dn_rep_c1410_716	fava_dn_rep_c1410	PsCam050357_1_AA	NA	NA	Medtr3g112020.1	52412469-52412724	chr3	Bacterial transferase hexapeptide (six repeats)	GCAATTCTACTCGATGGTGTAGTTGTTGAGAAAAATGCCATGGTTGCTGCTGGAGCCCTTGTGAGGCAGAATACAAAGAT[C/T]CCGTCTGGCGAGGTTTGGGCAGGCAATCCAGCTAAGTTTCTGAGAAAGCTCACTGATGAAGAGATAGCTTTTATCTCCC	X	X	X	X	X
fava_dn_rep_c1411_447	fava_dn_rep_c1411	NA	NA	NA	NA	NA	NA	NA	TCCACCTACTCCTCCTGCTAATACTCCACCAACCACTCCTCAAGCTTCTCCTCCACCTGTTCAGTCTTCTCCTCCACCTG[T/C]TCAATCTTCTTCTCCTCCACCTGCTCAATCTTCTCCACCTCCAGTTCAATCTTCTCCTCCACCAGCTCAGTCTCCTCCA	X	X	X	X	X
fava_dn_rep_c1415_290	fava_dn_rep_c1415	NA	NA	NA	Medtr4g133000.1	NA	NA	Mitochondrial ATP synthase epsilon chain	GCAGGGATGACATACATAACTTACTCCAACATATGCGCGAATCTTGTCAGGAATTGCCTCAAGGAGCCTCACAAGACCGA[A/G]GCTATCGCTCGCGAGAAAGTCCATTTCTCTCTTTCGAAATGGGTTGACGGGAAACCCGAAAAACCTACCCTTCGTTCAG	X	X	X		X
fava_dn_rep_c1417_217	fava_dn_rep_c1417	NA	NA	NA	NA	NA	NA	NA	GAACATCGTGAAGCCAACAACAAGGCTCTGTTGTGTTCCAACATGTTCGAGGCGATTGATGATCACCCATTAACTGAAAT[C/T]TCCGAATCTCCTGGTCACCTCTTACTCTTAAAGCTATGGCAAAGAGAAGAAAATATCTTCGCCAAAAGCATTTCGAGAA	X	X		X	X
fava_dn_rep_c1419_190	fava_dn_rep_c1419	PsCam023605_1_AA	LG7	87.9	NA	NA	NA	AN1-like Zinc finger	GATCGGTGCGATTCGAAGCTTGTAGATCCGTCTCAAGGTTTCGTTTCCTGGATTTTTTTTGAACAAAAGTTTTTTCGAAA[A/T]TTTTTTTCGTGGCCAGAAGGAATCTGAGTTATAATTTGGTGGAAATTGGAAGTGTCGTTTGCAGTTATGGACATTGAAT	X	X		X	X
fava_dn_rep_c1420_526	fava_dn_rep_c1420	PsCam052207_1_AA	LG4	76.3	Medtr8g446810.1	18319397-18319822	chr8	EF-hand domain pair	GGAAGTGGCACTGTCGACCGTGACGAGTTTAAATCTGAGATGAAGAAGATCATGCTCGCGATTGCTGATGGATTGGGATC[T/C]TCGCCTATTCAGATGGTGCTTGAGGATGATTCGCAGAGTCTTCTTCAGAAAGCTGCGGATCTTGAAGCTTCTAAGTATG	X	X	X	X	X
fava_dn_rep_c1422_1090	fava_dn_rep_c1422	PsCam044520_1_AA	NA	NA	Medtr8g091410.1	38123626-38123961	chr8	FKBP-type peptidyl-prolyl cis-trans isomerase	TGAATATTGATAAGCTCTCCGAGAGGAGCTTCATCGCCAAAACCCTCGACAACATCGCAGTAACCAAGCCCAGACTTAGC[G/A]TAATTGAGCTCACACATTGGCTCTGCCACAGTAGCATAGTATTCAATTCTAGTCGCATCCGCATCCAACGCCGTTAAAC	X	X	X	X	X
fava_dn_rep_c1425_542	fava_dn_rep_c1425	PsCam038840_1_AA	LG5	6.1	Medtr7g117970.1	48956218-48956412	chr7	Protein of unknown function (DUF4079)	CCCTTTATGCAGGCTATTTGGGATGGCAATGGCGTCGTGTTAGGACGACTCAGATTGAGATCAACGAACTCAAGAAACAA[G/C]TCAAGCCTGCTTCAGTCACCCCAGATGGTAAAGCACCGGAAACTTCACCACCATCACCTGTTGAACTCAAAATTCAGCA	X		X	X	X
fava_dn_rep_c1426_1829	fava_dn_rep_c1426	PsCam049585_1_AA	NA	NA	Medtr4g134500.1	56327160-56327799	chr4	50S ribosome-binding GTPase	TAGGCAGAGTGGCTGAAAGGATTAAGTCTGACAAGAGAGAAAGAGGCGACTTAGTTGAATCAAAGGCATGATCGTCACTC[C/T]ATTATGCAAAAATTGCAAGAGGGATCTTAGTTTCCGTATTTTGGAAGCTCCAAACAAGTGTTTGACTGAAGAAAATATT	X	X		X	X
fava_dn_rep_c143_312	fava_dn_rep_c143	NA	NA	NA	NA	NA	NA	Skp1 family, dimerisation domain	ACATATAACATAGAGAAATTTACATTGCGGATCTTCCATGAATAAACAAATAAGCATAACAAATCCACATTGCAAATCTT[C/T]GTTTTTTAAGAGCATCATTCAAATGCCCATTGGCTTTCCCTGCGGACTTCCTCCTCTTCCTCAGGACTGAAGTCATTCT	X	X	X	X	X
fava_dn_rep_c1430_288	fava_dn_rep_c1430	PsCam002225_1_AA	LG2	37.4	Medtr1g069255.1	29835426-29835810	chr1	Glutaredoxin	TGTTTTGAAGTTTTCAACCAACATGTGCTCCGCCAAATCGGTAACCGGATCAGATTCCCTTTAGGATGAGAGTAATACTG[T/C]CATGGTCTTAGCTCCCCTTATTTTTAGCAATAGCTTCAGATACGAGAGTTTCAAGTTCTCCTTTTCTGTACAGCTTAAG	X	X	X	X	X
fava_dn_rep_c1435_651	fava_dn_rep_c1435	NA	NA	NA	Medtr8g019320.1	6782272-6782692	chr8	Heme oxygenase	GTTGTGTCTGCGACGACGGCGGAAAAGAAGCGACATCCCGGTGAGGCGAAGGGGTTTGTGGAGGAGATGAGGTTTGTGGC[T/C]ATGAGGTTGCATACGAAGGACCAGGCTAAGGAAGGTGAGAAAGAAGTTGAAAAGCCTGAAGAGAGATCCGTCACTAAGT	X	X			X
fava_dn_rep_c1439_343	fava_dn_rep_c1439	PsCam007585_1_AA	NA	NA	Medtr5g013975.1	4614864-4615181	chr5	NA	GAGCCTTGCCGTTGGGAGATTCTCCCCGCGATTGAGTCCAACGCGCCGCAGTTTCGGGTTGTTTTCTGATATCTTGTGTA[C/A]TCTTTTGTGTATTTTTCAACTCTTTCACTTGTATTGGAACGAAATTGATGTGCTCTTGTATTGATATGACTTCGATATG	X	X	X	X	X
fava_dn_rep_c14390_1441	fava_dn_rep_c14390	PsCam042378_1_AA	NA	NA	Medtr7g108830.1	NA	NA	Tripeptidyl peptidase II	GTCCCAAGCCTCTGAGAACGCCTCTCACGTGTTACTGTGAGGATTCCATATTTAGATGACTTTACATCAACCCATTTCTT[G/C]AGTTCTAGAAAATTCTCTTCAAACAAGTCTGGATGACTCCCATCATCTGTAGATTGCTCACTGTCCACACCTTTGTTTG	X	X	X	X	X
fava_dn_rep_c1442_1526	fava_dn_rep_c1442	PsCam010843_1_AA	LG6	18.7	Medtr6g069600.1	25097125-25097223	chr6	Methyltransferase domain	ATACCTGCTCCAAGCTCTAAAACTGATTTTCCTTCATATGCTGGTAATAGGGAGAGCACTTCTGGTCTCTCTTCTTTGTC[C/T]AGATGAGATGCGTTAGAATCGAGCATCATTGACTCAACTGACAAATCTGCACAATGTTCTTTCCAGTAACTTCTCTGTA	X	X	X	X	X
fava_dn_rep_c1445_1110	fava_dn_rep_c1445	PsCam043324_1_AA	NA	NA	Medtr5g009810.1	2472125-2472196	chr5	Uncharacterized protein family UPF0016	AACAATCGATGTTGCCAAGTGACATCCACAATCGGAATTTCCAGCAGTAGAATCATTAGAAGAAGAAGTCGCGAATCCCT[T/C]GGTGTCCCTTTGAATGCGTGGTGGTGGTAGATTGAGATTGCGGCGAAGAGGAGGAGAAGAGAGAATTGAAGTGGCGAAA	X			X	X
fava_dn_rep_c1446_305	fava_dn_rep_c1446	PsCam050525_1_AA	LG4	84.3	Medtr8g028710.4	NA	NA	Protein of unknown function (DUF793)	CGAGGCAACATTAGCAGAGAGGCTAAGGAAACTTATGCCCAAAAGCAAGGATGAAATCCTCAGCTTGCCTTGGATGACTT[C/T]GGCTATGAATTCACTTTGTGAATCCCATAATGACATACGAACCATTATAACAGATCTTGAGCTGCCCGTGAGTGTTTGG	X		X	X	X
fava_dn_rep_c1456_1035	fava_dn_rep_c1456	PsCam029279_1_AA	NA	NA	NA	NA	NA	NA	CAAACCTTGTAACAGGTCATTTAAGTCTGAAGATGCCTTAGGTTCTCATAACAAGGCCAAGCACAGTGCCAAGTGAGCAT[C/T]TTGATTTAGGAAAGCTGGCTGATGTTCTTTATGTTAAGAGTATTATTCAATCTGGATTATCAACTTGAGATTGAGTCCT	X	X	X	X	X
fava_dn_rep_c1463_488	fava_dn_rep_c1463	PsCam004996_1_AA	NA	NA	Medtr4g068210.1	NA	NA	Glutamate/Leucine/Phenylalanine/Valine dehydrogenase	TGGAAAACAGCTGTAGCGAATATACCTTATGGTGGTGCGAAAGGAGGGATAGGGTGTAACCCTTCAGAGCTAAGTATATC[T/G]GAGTTAGAAAGACTTACCAGAGTCTTTACTCAGAAAATTCATGATCTAATTGGAACTCACATGGATGTGCCTGCACCTG	X	X	X		X
fava_dn_rep_c1467_3968	fava_dn_rep_c1467	PsCam035721_1_AA	LG7	65.5	Medtr3g467620.1	NA	NA	Trehalose-phosphatase	CATTGCAAGAAACAGAAAACACTACATCCGATGAAACCGCTATTCTTAGATCCGATTCTAAGGACACCGATTACAACTGT[T/C]TCAAAAACACCGATGTAGTAGCTTCTCTGTTTCCTGCGGATTTGAAAGACGGTTCTTCGGATAGCGATTCAAGCGCAAT	X	X	X	X	X
fava_dn_rep_c1472_168	fava_dn_rep_c1472	NA	NA	NA	NA	NA	NA	Proteasome subunit	GGTGTTCAGCTTCAAACCATCGCCACCGATTTCCAAAGGATTTCCAAAATTCACGATAAGCTCTTCATCGGTCTTTCTGG[C/T]CTCGCCACCGATTCTCAGACACTGTATCAGCGTCTTGTTTTTCGTCACAAACTGTATCGGCTTCGTGAAGAGCGTGATA	X
fava_dn_rep_c1476_1597	fava_dn_rep_c1476	PsCam045316_1_AA	LG5	19.5	NA	NA	NA	Eukaryotic aspartyl protease	TTATGGGTATAGCAGGCAAGAGAAAAGTAACATTTGGATGATGGAACCCAAAGGTTGGAACTACCGGTATCAAATATGAC[G/A]GTAAAGGTTTGTGGCGGCGTGCCAATTCCAATCTCACCGAAATATTGAGCGTTCATATAATCTTTCAAAGGTACTTCCG	X		X	X	X
fava_dn_rep_c1478_1217	fava_dn_rep_c1478	PsCam012963_1_AA	LG5	59	Medtr7g085120.1	32910270-32910512	chr7	GDA1/CD39 (nucleoside phosphatase) family	ATATAAGAACCTTCTTGGGTTCCATCAATTATAGAAACTGCATCAGGTTGAACATTGAAGGTACTTCTGTTGCTCAGCAT[G/A]TCCCTTACTGATTGCAATATCTTTGCAGAAGCATCCCCATTCAAAAGCCTTAAGCCTGCTGTTGCCCCAAGTTTAACAG	X	X	X		X
fava_dn_rep_c148_502	fava_dn_rep_c148	PsCam044366_1_AA	LG6	83.1	Medtr2g021130.1	7140086-7140380	chr2	Inhibitor of apoptosis-promoting Bax1	TCTGCATAATGCTTACTACAGCATCACAAAGATGCGACACAACAAAGTAGTTTCACTTATTTTTGGTCAAGATCAATTTG[T/C]GAAGGATGACTAATTGTTTGCCTCCCTCAGAATCCTCAAGATGGAAAGGAACAGGTTCAGGATGTCCAGATAAAGAGTG	X	X	X	X	X
fava_dn_rep_c1481_651	fava_dn_rep_c1481	PsCam050927_1_AA	NA	NA	Medtr1g059840.1	26048107-26048138	chr1	F-box domain	CAGATAGTTGCTTTCTCTTGTGCTCCAACATCACCTGACTGCGTGCTGTTCACTGTTAAGCATGTTAGTCCTACTGTTGT[G/C]GCCATCAGCACATGTCACCCTGGGGCAACTGAGTGGACCACTGTTAATTACCAAAACCGCTTGCCCTTTGTCAGTAGCA	X	X	X		X
fava_dn_rep_c1482_456	fava_dn_rep_c1482	PsCam021698_1_AA	NA	NA	Medtr3g027890.1	8796918-8797043	chr3	Signal peptidase subunit	TACATAACAAAGATGCATCATCTGTATTCCTCAGGCAATCGGTAACCTGGCAAGACTATCTTATTTGCGAACATTTTGCC[T/C]GTTTTTGGCATAACATGCCAGTGCAAAGTAAAGTTAAATTCTCTGCCGCGCAAATTGCTTCCCTGATCGATGAACCGGT	X	X	X	X	X
fava_dn_rep_c1488_94	fava_dn_rep_c1488	NA	NA	NA	Medtr4g128750.1	53589015-53589536	chr4	Cysteine-rich secretory protein family	ACAAAAAAACATCCTCAAAATGAATCTTAGGTGTTTCACTTTCGCTATGTTAATGTTCCTTATCGCATTCACTTTCCATG[C/G]CAGCGCCAGTTATATTCCAAACAATAAACATTCCAATTATAGAAGCTTCCCGAACCAGTTTCTGATTCCTCAGAACATA	X	X	X	X	X
fava_dn_rep_c1491_1400	fava_dn_rep_c1491	PsCam060160_1_AA	LG4	100.6	Medtr1g059840.1	NA	NA	DEAD/DEAH box helicase	TCAAAACCATAAGCATAAATGCCTCGGAGAAGATTTTCTAGCAGCCCCATAGAATCAAAGCTTTCAAAGACTTCATCATA[C/G]GAGGTAAAGAATTCTTGCCCGTCACTGGCAAGCAATTCATTCATCTTAGTGTCATATTGTTGACCATCAAATTGTGATC	X	X			X
fava_dn_rep_c1493_2076	fava_dn_rep_c1493	PsCam006926_1_AA	LG7	69.8	Medtr4g073100.2	27649302-27650076	chr4	Basic region leucine zipper	GATGGGCCAAAAAAGGATCCATAATTATCATAATGAACTTGCTTCCTTCTACCACTGGAATCTGCAAGAGAAATACTATT[C/T]TCCTTCTTCATCTTTTTTCTAATTGATTCTTTCAACTTCTTCCTCAACTCAAGGTAATCCAGTTCTTCCGGAGTAGGCT	X	X	X	X	X
fava_dn_rep_c1496_1495	fava_dn_rep_c1496	PsCam060095_1_AA	NA	NA	Medtr4g011460.1	2807970-2808770	chr4	TLC ATP/ADP transporter	CTAAGTCAATATATATTTGACAAATATGGTTGGGGAGTTGCTGCCAAGATCACGCCTACCGTCTTGCTTCTGACTGGAGT[C/T]GGTTTCTTTTCTCTCATATTGTTTGGAGGTCCAATTGCACCCGGTCTTGCATCGCTTGGAATGACTCCACTGCTAGCAG	X	X	X		X
fava_dn_rep_c1498_408	fava_dn_rep_c1498	PsCam000844_1_AA	LG7	72.1	Medtr4g075710.1	28953155-28954330	chr4	Ankyrin repeats (many copies)	GAAGTCAAAAAAATCATCGGAAGCAAAGCACTGGAAGACTCCACCGGCATGGAGTATCTCATCGAATGGAAAGACGGCCA[C/T]GAACCCTCCTGGGTCCCCGCCGACTTCATAGCAAAAGACGTTCTCTCCGAATACGAAAACCCCTGGTGGACCGCAGCAA	X	X	X		X
fava_dn_rep_c1500_521	fava_dn_rep_c1500	PsCam043439_1_AA	LG6	30.7	Medtr6g093220.1	35218236-35218502	chr6	Activator of Hsp90 ATPase, N-terminal	TTAAGAGTGAAAGGGGAGTGGATTATACAAGGAAATAAGAAGTTGGTTGGGGGGCATATAGATGTTCCGGAGATCTCATT[T/C]GGTGAACTCGATGACTTGCAGGTGGAAGTGAGACTTAATGAAGCATCAGATATCTCACCTCAAGATAAAATTGAAATAT	X
fava_dn_rep_c1506_938	fava_dn_rep_c1506	PsCam050168_1_AA	NA	NA	Medtr4g103550.1	42800552-42800759	chr4	CBS domain	GGTGCAGGTAGAATTGATAACATTATCACACAAGCCGCCGTGATTCATATGGTGGCAGAATGCGCCGGACTTCAGTGGTT[C/T]GAAAATTGGGGAACCAAGAAACTCTCTGACGTTGGTCTTCCTCTTGTGTCCCCAAAGCAAATCATCAAGGTTTATGAGG	X		X	X	X
fava_dn_rep_c15086_1277	fava_dn_rep_c15086	PsCam009568_1_AA	LG1	76.5	Medtr5g019050.1	7175259-7177172	chr5	Protein kinase domain	AATGTCCTTCGTTGAAGCTAACGCCCGAAAGGCGAATAACATTAGAATGGTTAACTTTGTTGAGAATTTGTATCTCCTTT[G/A]AAACATCTCCTTCTGTTTTCTTAATCACAGCCAAATCCCCGTTAATAACACCGCGATAAACACAACCTCTAATCAAAAA	X			X	X
fava_dn_rep_c1509_107	fava_dn_rep_c1509	PsCam051391_1_AA	NA	NA	NA	NA	NA	ADP-ribosylation factor family	AAGAGTGAGTGTCTCTTCTCCGGTTGTAGCTCCGGCAAGCGTGACGGTGACGGAAAATCTACCTGTTCAATTTTCCGTTG[A/G]GTAAAATGTTTCTGTTTGATTGGTTCTATGGAATTCTTGCTACGCTTGGTTTGTGGCAAAAAGAGGCGAAGATTTTGTT	X		X		X
fava_dn_rep_c1513_628	fava_dn_rep_c1513	NA	NA	NA	NA	NA	NA	Cupin	CTGGTTTTGTTTCATCTGCTAACGTTGTTTACATTAAAACACTTAACAAAGGTGATGTTATGGTTTTTCCTCAAGGGTTG[T/G]TGCATTTCCAAATTAACAGTGGCCGTTCTAATGCACTTGCTTTTGTTAGCTTTAGCAGTGCTAATCCTGGTTTACAGAT	X
fava_dn_rep_c1518_294	fava_dn_rep_c1518	PsCam051796_1_AA	LG5	22.4	Medtr7g109850.1	45003971-45004432	chr7	NifU-like domain	TCTACCTCCAACCAGAACCAGTCCTCTCCGGGATTATACTCCGCCAAGATATTCGACCTCACCGCTTCAAACGTCGACCT[C/G]GTTCTCGAAGATGTTCGACCATACCTCATCTCTGACGGAGGAAACGTCGACGTTGTATCCGTCGAAAACGGCGTCGTTT	X	X		X	X
fava_dn_rep_c1519_797	fava_dn_rep_c1519	PsCam056135_1_AA	LG2	21.3	Medtr1g031930.1	11247317-11247392	chr1	tify domain	AGGAGTAGGGCCTCTAGATGTTTTAGCAGTCAGGAATTCATCACTGCAAACTGAGTCACTCCCTGACTGTGGACCAGTAT[A/T]TGAAGAAACAGATAAAGGACTTGAAATAGCAGAGAAGGGTGGTATATTTACAGGTGGACTCATAGGCACGCCATCATCA	X	X		X	X
fava_dn_rep_c152_958	fava_dn_rep_c152	PsCam046153_1_AA	LG7	50.5	Medtr5g014080.4	NA	NA	NADPH-dependent FMN reductase	ATTACCCAGCTTGTTCACCACGGAATGATTTTCGTGCCAATTGGCTACACATTCGGTGCTGGGATGTTCGAGATGGAGAA[C/T]GTGAAAGGTGGCTCCCCATACGGTGCAGGTACCTACGCAGGGGACGGCTCGAGACAGCCTACCGATTTAGAATTGGCTC	X	X		X	X
fava_dn_rep_c1527_802	fava_dn_rep_c1527	PsCam000430_1_AA	NA	NA	Medtr5g014080.4	NA	NA	Iron-sulphur cluster biosynthesis	GAAATGTAAAATCGTGTTTATAGACATTAGTAACAATATTACGGTGATTGTTTCAAGCAATACTTCGGAATGTTTATAGG[A/T]CTTTATACTAACAAATACATTATAGGAATTGTCGGGAAAAAAACTACTGAAGTTGTCTGTTTTTATGTTTGCTTTGCTG	X	X	X	X	X
fava_dn_rep_c1531_269	fava_dn_rep_c1531	PsCam051445_1_AA	NA	NA	Medtr1g052175.1	21069121-21069385	chr1	Putative esterase	TGAACTTCCACATATACTTCCCACCTTCCGATTCCACTGATTCCCCCAAATTCCCAGTTCTCTATTGGCTATCTGGTCTC[T/A]CTTGCACCGATGAGAATTTCATTTTCAAATCCGGTGCTCAACGCGCCGCTTCTCAACACGGAGTTGTCCTGGTCGCTCC	X	X	X		X
fava_dn_rep_c1532_869	fava_dn_rep_c1532	PsCam043166_1_AA	LG4	0	Medtr4g134770.1	56489352-56489731	chr4	Glutathione S-transferase, C-terminal domain	CAGGCCGAAGCTGTACCACCTCTTCAATCTGCAAAGAAGCCTGCCCAGCCAAAGGACGAACCAAAGAAGCCTGCTCAGCC[C/G]AAGGACGAACCAAAGAAGCCTGCTCAGCCCAAGGACGAACCAAAGGCTGAAGAGGAGGCTCCCAAGCCCAAACCCAAGA	X	X		X	X
fava_dn_rep_c15338_257	fava_dn_rep_c15338	NA	NA	NA	NA	NA	NA	Albumin I	CTACAATCTTTCTTCTCTGTGTTGTTCTCTCCTTGGGCGCTTTAATTACATGATTTGGGTTCCACTCTAGGCTTCACTAT[G/A]ATAGGATACCTCTTCTGAGTCCTAGTGGTTGGAAAAAACACCAACTTATCTTCTCCTGCAGGAGACCAACTGTAACGAG	X	X	X		X
fava_dn_rep_c1534_993	fava_dn_rep_c1534	PsCam046184_1_AA	NA	NA	Medtr4g010000.1	2169587-2169626	chr4	Alpha/beta hydrolase family	TGGACCTGGATTCGCTCTACTCGAAGCTGCAAGAAAAGCTAATTTCAAAGGTACTTTCAGTGAAATAGCAGAAGGATTTG[C/T]GACTAACAGATGGGATAAACCTGTACTGCTTGCTTGGGGATTATCAGACAAGTACTTACCACAATCTATAGCTGAGGAG
fava_dn_rep_c1541_1316	fava_dn_rep_c1541	PsCam045240_1_AA	LG6	99.5	Medtr1g083330.1	37083811-37083888	chr1	ATPase family associated with various cellular activities (AAA)	TTTGAAGAGCTAGCTCGGTCCACAGATGATTTCAATGGAGCACAACTGAAGGCTGTCTGTGTTGAGGCTGGCATGTTGGC[T/A]CTACGCCGTGATGCAACAGAGGTGAACCACGAGGACTTTAATGAAGGTATAATTCAAGTCCAAGCAAAGAAGAAAGCAA	X	X	X		X
fava_dn_rep_c1547_1128	fava_dn_rep_c1547	PsCam050659_1_AA	LG5	103	Medtr7g011850.1	3282001-3282127	chr7	Uncharacterized ACR, COG1678	ATTGGGCCGTTTGACAAAAGAAGGATCACCGTTCGTTCGAAAATATGGACCCCGTCGAGCTTTTCTGTTGCGATTAACAA[A/G]CAACCTCTTTCGGGCTCATGGATTATATGGGCCCATTTGTCGCCCATCGTGATTAGTGATGGTTGATCCATAGCAGTGT	X	X	X	X	X
fava_dn_rep_c1548_518	fava_dn_rep_c1548	PsCam050481_1_AA	LG7	121.3	Medtr4g008200.1	1457080-1457181	chr4	GDP-fucose protein O-fucosyltransferase	GAAGCCGATGAATCTGAGATTTCCGACGGAACTAATATTTGTGTTTTACCAGAACCAATTCTCTTACCAGCTACGTTTGC[G/A]TACAATAGACCTGAAATTGCTGGTACGAAAACATCACTTTCGGTACTAATATAAAAGTCAATCACATTCTCCAATTCAG	X	X		X	X
fava_dn_rep_c1550_420	fava_dn_rep_c1550	PsCam051389_1_AA	NA	NA	NA	NA	NA	Gamma interferon inducible lysosomal thiol reductase (GILT)	CATGGTGAAGATGAGTGCTTGTTAGATACGGTTGAAGGGTGTGCTATTGATACCTGGCCTCAACCGGACAAGCATTTTCC[T/G]TTCATCTATTGTGTTGAGGATCTGGCGCATCAGGGTAGGCGCAAAGAGTGGGAATCTTGTTATGAGAAACTGGGTCTGC	X	X	X	X	X
fava_dn_rep_c1552_1310	fava_dn_rep_c1552	PsCam007048_1_AA	NA	NA	NA	NA	NA	WD domain, G-beta repeat	AAGAGAAGATCACCATCCCTGTTGTACTTGAGAAATGTCAATGGCCTCTCGTGGCCTTTCATCAAAATGGGCCTCATGAT[T/G]CTTTCCTGTCTCTCCTTGGCTAGCAGATAGCCTGAACGGAATTTCTCGCTGATTCTGGTGGCTGACGATCAACTGCGGT	X	X			X
fava_dn_rep_c1556_1890	fava_dn_rep_c1556	PsCam043323_1_AA	NA	NA	Medtr1g087920.1	39359963-39360143	chr1	AP2 domain	TCGTTGGGGAAATTAACCTTAGCTTTTTTACCTCGAATTTTTCGAGCTTCTTTGTCGTAAGCTCTAGCAGCTTCTTCAGC[A/G]GTGTTGAAAGTACCAAGCCAAACACGAACACCTTTTCTGGGATCACGAATCTCTGCAGCCCATTTTCCCCATGGACGCT	X	X	X	X	X
fava_dn_rep_c1558_1034	fava_dn_rep_c1558	PsCam050189_1_AA	NA	NA	Medtr5g020640.1	7907218-7907288	chr5	Aldose 1-epimerase	GCTAAGATTGGAAGTGTCCAGCTAGAGCCAGAACAAACTTGGACAGCTGTGCAGCATCTTACCATTGCATAATCAGTGAC[C/T]ATGGTTCTACGTTCGCTAAGTTTGGATTTGCATTTACTTTCAAATTCTCACTTCCCAGTGCTACTTGGCCGTAGAAATG	X	X	X	X	X
fava_dn_rep_c156_502	fava_dn_rep_c156	PsCam043025_1_AA	LG7	16.8	Medtr8g099060.1	41585177-41585396	chr8	Reticulon	GTTCTTGGTGGTGGAAAACCTGCTGATGTTTTTCTATGGAGAAATAAGAAGATATCAGCAACAACTCTTGGTGTTGCGAC[G/T]GCTTTCTGGGTTCTGTTTGAGTTACTTGAATATCATCTCCTGACTTTGGTTTCCCACTTAGCGATACTTGCTCTGGCTG	X	X		X	X
fava_dn_rep_c1564_489	fava_dn_rep_c1564	NA	NA	NA	NA	NA	NA	Probable lipid transfer	AATTGAACTTAACAATTTGGGACACCAACACCACAAGCTTCAGCAACCCTTCTTGAACCAGGAGAGTTAACGTATGGCTT[C/T]AAGATTGGGTTTTTGAGGTAACCACATAAGCATGACTTTTGATCATTCAATCTGCTGCAACATGTAGCAGATGGTGCAG	X
fava_dn_rep_c1565_730	fava_dn_rep_c1565	PsCam023755_1_AA	NA	NA	Medtr4g133090.2	NA	NA	Plant protein of unknown function (DUF822)	TCTATCCCTACGAATCTTCCACCCCTTAGGATTTCCAACAGTGCTCCGGTTACCCCACCTCTTTCTTCTCCAAGAAGTTC[G/A]AAGAGAAAAGCAGATTTTGAATCCATCTCTAATGGTTCCTTTAACTCGTCCTTTCGCCACCCTCTTTTCGCTACCTCTG	X	X	X	X	X
fava_dn_rep_c1574_697	fava_dn_rep_c1574	NA	NA	NA	Medtr4g131180.1	54724643-54724756	chr4	Aldehyde dehydrogenase family	CTCACTTCGAAGATTCCATTAGGAGTTATTTTAGCCATTCCGCCTTTTAACTATCCGGTCAATCTTGCTGTCTCGAAAAT[T/C]GCTCCTGCATTGATTGCTGGAAATTCTATTGTGCTTAAGCCTCCAACTCAGGGAGCTGTTGCTGCTCTGCACATGGTTC	X	X	X	X	X
fava_dn_rep_c1581_313	fava_dn_rep_c1581	PsCam042994_1_AA	LG3	46.4	Medtr3g088895.1	NA	NA	F-box domain	AAAGACTATGAAACACAACAACAACAAATGGCTGCTCATTTGAAGCTTAAGTCTCCAACACAAACATATCTATACACCAC[A/G]GGGGAGAGGGGATAAGGACAGGATAACAGCATCACACACTTCTCTGAGCCCATCAAAGGCACTTCCTTGAAGTCATGTG	X	X		X	X
fava_dn_rep_c1583_732	fava_dn_rep_c1583	PsCam045918_1_AA	NA	NA	Medtr4g079750.1	30872383-30872660	chr4	Methyltransferase domain	GGAGTAAGCTCAAGATATCTTGCAGAAAAGTTTCCTAGCGCCAAAGTCACCGGGCTTGATTTGTCACCGTACTTTCTATC[C/T]GTCGCACAGCATAAGGAAAAGAGAGGAACAACTAGAAAAAATCCTATAAAATGGATACATGCAAATGGAGAAGACACTG	X	X	X	X	X
fava_dn_rep_c1591_653	fava_dn_rep_c1591	PsCam007334_1_AA	LG6	23	NA	NA	NA	Ribosomal protein S7e	CCACTGAATTTCTTCTCAAGCTCCCGAACAAGCCTGACATGAATCTTGCGGAAACCTTTCCTGAGTCTGTAGGGGACATT[G/A]ATAAGCACAGCCTTGCGATTGCCAGACACATCAATTTGAACGGCTGAATTGATGTATAAATCCTTTAGCTCACTTTTAA	X	X	X	X	X
fava_dn_rep_c1594_701	fava_dn_rep_c1594	PsCam046540_1_AA	LG1	33.5	NA	NA	NA	Ubiquitin-conjugating enzyme	AAAATTATGACATTGCTGTTTTAATTGAACAGCTCAGACATGCATGATCATCCCATGGCATACTTCTGTGTCCAGCTGCG[A/G]GCTGTGGCCTCATACTTGGCCCTGTCCGTCTTGTACATGTGCGCAATTTCAGGCACAAGTGGATCGTCGGGGTTGGGGT	X	X	X	X	X
fava_dn_rep_c1599_1222	fava_dn_rep_c1599	PsCam050734_1_AA	NA	NA	Medtr8g107670.1	45523307-45523420	chr8	Pyridoxal-phosphate dependent enzyme	ATTCTCCGCACTTCTAAACTCCTTGTTGACCAAGATCCCACTCTCACTGGCAATCTGCTTGTTGAGCGTTTGATTGGAGC[T/C]CACCTTCACCTTATATCCAAAGAAGAATATTCACAGATTGGAAGTCTCACTCTTACTAACCTCCTCAAACAAAACTTGA	X	X	X	X	X
fava_dn_rep_c1601_1297	fava_dn_rep_c1601	PsCam004930_1_AA	NA	NA	Medtr0003s0560.1	312539-312697	scaffold0003	Serine carboxypeptidase	GAGTCCATGCAGTGGTGTCATTGGAAAATGGATTGATAGCTCTCCAACAGTTCTTCCTCTTTTACATGAATTCCTCAATA[G/A]CAGCCTCAGAGTTTGGATTTTCAGTGGTGATACAGACGGAAGGGTTCCTGTTACTTCGACTAAGTATTCGATTAAGAAG	X	X	X	X	X
fava_dn_rep_c1602_363	fava_dn_rep_c1602	PsCam051427_1_AA	NA	NA	Medtr5g019900.1	7548980-7549210	chr5	Protein of unknown function (DUF1195)	AAGGAAAACATGGATTCGTCGTTTCTCGGGAAAGGACGGTACAAATTCTGGGCATTAGCAGCGATTTTGCTTCTCGCTTT[T/C]TGGTCCATGTTCACCGGTACCGTTTCTCTTCGTTGGTCTGGGAATCTCAATTCGTTATCATCTGACCTAGATACCCCAA	X	X	X	X	X
fava_dn_rep_c1604_495	fava_dn_rep_c1604	PsCam045545_1_AA	NA	NA	Medtr0085s0010.1	25813-25845	scaffold0085	Cytochrome b5-like Heme/Steroid binding domain	AGTAGTAGTAATCGCAACAATGGCGGTTTCTTATGGAAGGATGGTTTAGTTAATGATTCTTCCAACTCTAAAATGGAGGG[A/G]ACAGTTGGTTCGTTGTCTTTCAGTGTAATCAGCACAGCAACTGAATCAAATCGAAGCGATTCGAAGAATTTACCTCAGA	X	X	X	X	X
fava_dn_rep_c1605_272	fava_dn_rep_c1605	PsCam011158_1_AA	NA	NA	Medtr4g121960.1	50350453-50350560	chr4	Ubiquitin-conjugating enzyme	ATTCCTAACGACAGCAAGGAGCTAAAAATCTTGATATAGAACCATAACATGCACAATGAAAACACCTAAGATTCATTCAT[G/A]AAAACTGCTCCATGTTCTGTAGATTTAATGAATTTCTTCAGCAGAAGAACCATAATTGCTATAGCAAGTCCAATAGCTG	X		X		X
fava_dn_rep_c1606_785	fava_dn_rep_c1606	PsCam059539_1_AA	LG6	23	Medtr6g085050.1	32052204-32052279	chr6	ATP-dependent Clp protease adaptor protein ClpS	GCTACCATTGTCATTACAATACTCTTATCTTTGCTATATTTGAAACCAAAATATTTATCTCCAAGAGTGATTGCATTGAG[T/C]AGTTGGTTGGGTGAAATGAGAGCAAATGGAGTAGTAATGTGTGATGAAGCTTTCATAGCTTTCATGGTTTTGGCAATAA	X
fava_dn_rep_c1610_278	fava_dn_rep_c1610	PsCam004971_1_AA	NA	NA	Medtr2g082580.1	34655773-34656061	chr2	Oxygen evolving enhancer protein 3 (PsbQ)	TTTCTTGGAAGCAAAACAAAGAAATCATCAGAAAGTGACTCAATTCACACTACAAGAAGAACAGCTGCAATAAGCTTTGT[T/C]TCTCTAATTCTTACAGGACAATTCAATGAGAAGATTTCACTAGCTAAGGATAATGGATTCTGGATTGAAGGTCCTATTC	X	X	X	X	X
fava_dn_rep_c1613_739	fava_dn_rep_c1613	PsCam043512_1_AA	NA	NA	Medtr4g016510.1	5040457-5040567	chr4	GDSL-like Lipase/Acylhydrolase	GCTTTACGGATGGAATTCATTTGTCGCGCGAGGGGAGCAAGATAGTTGTAAAAGAGATATTGAAAGTTCTCGAAGAATCG[A/G]ATTGGGAACCAAATCTACACTGGAAATCAATGCCAAATGAATTTGCAGAAGATTCTCCATATGATCCTGTTGCCGTGGA	X
fava_dn_rep_c162_386	fava_dn_rep_c162	NA	NA	NA	Medtr6g091630.2	NA	NA	Ribosomal protein L31e	ATAAATCAATCTTCATCATCTATGACCTTGGTGCCCAAACCTTTTAGCTCCTCCTTAGGAATTTCAACAACTGTAACAAG[G/A]GAGTATAATTCCTCCTTTGCATCTTCATCGTCGTTCCTCTTGCGCGCAATGCGTACTCTGACTCTCCTGGGAACACTTC	X		X	X	X
fava_dn_rep_c1621_218	fava_dn_rep_c1621	NA	NA	NA	NA	NA	NA	Alpha/beta hydrolase family	TCGGTCTGAACATCCTCAAAAACTCTCTGTTTTCCTTCGAACCCACGTTTCCCCATTTCAATGGCTTCTTGTATATCCAC[T/C]CCCTCGCCTTCTTCCCGATTACAACTCACTAAAACAACCTTCATTGCTGCAACTTCACTCCCTCTCTATCACAGAAGTA	X		X	X	X
fava_dn_rep_c1624_279	fava_dn_rep_c1624	PsCam021044_1_AA	NA	NA	Medtr1g053270.1	22337257-22337277	chr1	tRNA synthetases class I (W and Y)	CACCATTGAGTGTGAGTGCTGAGCAGAGATTTGAGATTGTTAGAAGCGTCGGAGAAGAGTGCATTCAAGATGAAGAACTC[T/C]TTAACCTCCTCGCCAAAAAACCCGAACCTATTTGCTATGATGGCTTCGAACCTTCTGGAAGAATGCACATTGCTCAGGG	X	X	X		X
fava_dn_rep_c1627_432	fava_dn_rep_c1627	PsCam007070_1_AA	LG2	56.7	Medtr1g075660.1	33526517-33526768	chr1	PAP_fibrillin	CTAGAAGATGCTGGAGGGTTAGTAGACCTCACAGATAACCTTGATAAATTGCAAGGAAGATGGAAACTGATATATAGCAG[C/T]GCGTTCTCCTCTCGTACTCTAGGTGGTAGCCGCCCTGGACCTCCCATAGGAAGGCTTCTTCCTATAACTCTTGGACAGG	X	X	X	X	X
fava_dn_rep_c1633_2711	fava_dn_rep_c1633	PsCam059424_1_AA	LG7	15	Medtr8g099410.1	41914995-41915201	chr8	Carbohydrate binding domain CBM49	AGCTTTACGGTCCAATCTGGGGACTAACAAAGTCTGGTGATTCATACACATTCCCAGCTTGGATTAACTCATTATCGGCC[G/A]GTAAAAGCCTTGAATTTGTCTACATCCATTCTACCTCTCCTGCAGATGTCTCAGTCGCGAACTACTTGTTGGCCTGAGA	X	X		X	X
fava_dn_rep_c1634_1652	fava_dn_rep_c1634	PsCam051686_1_AA	LG3	133.1	Medtr2g103590.1	44604045-44604240	chr2	Protein of unknown function, DUF393	TAACGATTATTTGCAACGTTGTCATAAACAAAGTCTCTGACAAACAGAGGCATGAAGTGAAGAAGAAAGGCTAGCTGAGG[A/G]AAGGGTAAGTCTATGTATTCCATTATCTTCAGCACAGCTTCTGACTTTATGTATGATCTATTAATTTCAACAAGAACAA	X	X	X	X	X
fava_dn_rep_c1636_607	fava_dn_rep_c1636	PsCam000477_1_AA	LG4	40.3	Medtr4g103800.1	42943598-42943699	chr4	Adenylate kinase, active site lid	TCAACACCAGGAGCCTTGGGAGGAGCAAACTTTGTATGGTAGGTTCTGCCACTAGGAGGGTGTATCCAGCGTCCAGTAAT[C/T]CTCTCCTCAAGGATTGCATCATCAATCGCAAAATTGAGCACTTTGTCAATTTTGGTACCTTGTTTTTCCAGCATCTCAT	X
fava_dn_rep_c1640_273	fava_dn_rep_c1640	PsCam051639_1_AA	NA	NA	Medtr0508s0010.1	10221-10288	scaffold0508	Ribosomal protein S8e	GTACAGCTTTCATTGAACATTTGAGGGCGGCCGGTGGTACAGTCACAAATGAGACTAGAAAAAACACAGGTGCGGGACTT[G/C]TCCTACAATCCTTGATCTGACTTTAAACAAGTAGAACAGCATTTATACAACCATCATTTTCTGGGTTGTTGGTAACCTG	X	X	X		X
fava_dn_rep_c1641_363	fava_dn_rep_c1641	PsCam033387_1_AA	LG3	4.9	Medtr3g115370.1	53951272-53951286	chr3	Catalase-related immune-responsive	AAAAGTCTTTCAAGTGATCCAAACAAACAATATCCTTTATCATACACTTTGCACATCTGCAACACTTGTGATGATTCAAT[G/C]TTTGACAACAAACTTAAATGCTAGGCCTCATGTTCAGATGAGATGCTAACTTTTGCCCAAGAGAACGATCAGCCTGAGA	X	X	X	X	X
fava_dn_rep_c1642_160	fava_dn_rep_c1642	PsCam011785_1_AA	NA	NA	Medtr3g094220.1	43063646-43063648	chr3	Ribosomal protein S26e	AGCCTCCAAGTTTCGCCAACAATGACGTTCAAGCGCAGGAATGGTGGTCGCAACAAGCATGGCCGTGGCCATGTCAAATT[C/T]ATCCGTTGCTCAAACTGTGGAAAATGCTGCCCTAAGGATAAGGCTATCAAGCGTTTTCTTGTGAGGAACATTGTTGAAC	X
fava_dn_rep_c1650_1284	fava_dn_rep_c1650	NA	NA	NA	Medtr2g079120.1	33154336-33155076	chr2	VQ motif	TTACATTGCTTTTTGGTGAGTTCATTGGAGATGGATTCTCTCTGTCATGATGAAATCTTGAGCTGATTTCCATTGATGAG[C/G]GGAGAAAGAGGGAGAGACTTCTCTCTCTGTCTCTCTTTCAAGGAGAATTGTGTGTAAAGGGAGAGAGAGGAAAAAAGGG	X	X	X	X	X
fava_dn_rep_c1651_540	fava_dn_rep_c1651	PsCam014233_1_AA	LG7	27.8	NA	NA	NA	Shikimate kinase	CCGTATTTAAATGGACGCTGTATATATGTTGTTGGAATGATGGGATCTGGGAAGACAACTGTGGGGAAGATTATGTCGCA[A/G]GCGCTTAGCTATTCTTTTTGTGATTGTGATACATTGATTGAGGAAGAGGTTGAAGGAAACTCTGTAGCTGATATATTCA
fava_dn_rep_c1652_1073	fava_dn_rep_c1652	PsCam007142_1_AA	LG7	65.5	Medtr4g079850.1	30900680-30900991	chr4	NA	ATACTGTCGAGGCTCATGACTCTGTTTAAGCTAAGAAACCCAGAAGGCACTTCCTTTGAAGGAGAAGGTTGAATGGGAGT[T/A]TTTGGTTGCTGAATCATCCTCTTGAAACGCGGGACGAAATCCTTGTTCCACATAAAGTCATCAGAAGCCAGAGGGTCAG	X
fava_dn_rep_c1655_1034	fava_dn_rep_c1655	NA	NA	NA	NA	NA	NA	NA	ATTTGCCGGTAGCAATGACGGTTTGAAGAACCAAAGCTTCGGCGACAGAGGAGAGAACCACGGCGTTGTTTGCGGAGGTG[G/A]GAAGTGGATGCTCGATTGCCGACATAGTGTTGGTGTGAGCGTGTGCTGCTAGCGAGAGTTGAAGAGTGTGTGTGCGGGA	X			X	X
fava_dn_rep_c1668_573	fava_dn_rep_c1668	NA	NA	NA	Medtr1g070190.1	30877540-30877607	chr1	HR-like lesion-inducing	AACTTGGCTCTTTTGGGGGCTCTGTTGTTTTTCATTGGGATGAAAAACTCCACTCCTAGAAGGCAACCAAAGAAGGCTCC[G/A]AAAACAAAAACCTATTAGATGCAGCATTGGAGGCGCTTCTTCAAAGAGTGTCTTGGATTGTTTCTTGGTTCTTCACGGT	X	X	X		X
fava_dn_rep_c1672_478	fava_dn_rep_c1672	PsCam001621_1_AA	LG3	96.6	Medtr3g010180.1	2322012-2322111	chr3	NA	AGCAAATGCAAAGGACCTAAGTATCTACCTAAGCCATGTTGTGGAGCATTTAAAGAGTTTGCTTGTCCTTACGCTGATGT[C/G]ATCAACGATTTAACCAACGATTGCGCTTCAACCATGTTTAGCTACATTAATCTTTACGGAAGATACCCTCCCGGTCTCT	X		X		X
fava_dn_rep_c1677_4045	fava_dn_rep_c1677	PsCam048314_1_AA	LG2	58.2	Medtr1g073690.1	32695563-32695784	chr1	RNA recognition motif (a.k.a. RRM, RBD, or RNP domain)	AGATGGCGCCAGTGTTTGTTGTTAGTTGCAGAAATATTAACTAGTTTCCTCTTGGTCTATGAATAGGAAACTTAAAGACA[G/A]AGACACTTGGGTTTAAAGTTTGTATTTTTAGCCCCCTTTTAAGTTCTTAGTAGACGCTGTTGCAGTTAGAGCGCCTCAT	X	X	X		X
fava_dn_rep_c1678_605	fava_dn_rep_c1678	PsCam040191_1_AA	LG4	97.8	Medtr8g020630.1	7270620-7271249	chr8	Cupin	TATGTGCTGGAATTGATCCACCTTCGGCTATGTCTAATCGTGCTGCGGAGATTCCAAGTCCGTTAAGAGCGGGAAAATCG[G/A]TGACAAAAGCCGAGGAGAGTGCAGCATTGAAGGAGTTTTTGGTGTTTCCGGCTACGAAGCCGTGGAAGACGAAATCGTC	X	X	X		X
fava_dn_rep_c1681_538	fava_dn_rep_c1681	PsCam025523_1_AA	NA	NA	Medtr3g089890.1	40860029-40860326	chr3	PsbP	ATTTCTGGACCAAATGCATTGATCACTTTGTCTGGAGGTCCAATTTTTTCTATTGTAGCATTATCACCAAGATCATCGGA[A/G]AATCTAAGAACAGGAGCAACTATAACAAACAGACGTCCTTCCTTAGGGTTGACAAATCTCAAATCTATCTCTGTGCCAC	X	X		X	X
fava_dn_rep_c1682_638	fava_dn_rep_c1682	PsCam051784_1_AA	NA	NA	Medtr3g107550.1	49605125-49605378	chr3	NA	GACTGGTCAAAGAAGGGATTTTAGGAAAGCCAGTAAACAATGATCCTTCATCAGCTGTCTATGTCTACCCAACAATGGTG[T/G]TTGCCATGATATGTGCCTTCTCATCCGTAAAGTATGACATGAAGAAGGTTTCTGCTAGGTCAGCAGCGCCTGTTCGGTC	X	X	X	X	X
fava_dn_rep_c1692_1319	fava_dn_rep_c1692	PsCam048102_1_AA	LG7	111	Medtr4g015630.1	4704184-4704665	chr4	Domain of unknown function (DUF3474)	TTTGTTGGACAGCTATGGCTGCTTTGCTTATAGGATTAGGATTCGTTATGGGTCCAATTCAATTACTTAAGCTTTATGGC[A/G]TTCCTTATATGCTTTTTGTCATGTGGTTGGATTTGGTGACTTATTTGCATCACCATGGTCACGAAGACAAGTTACCATG	X		X		X
fava_dn_rep_c1696_857	fava_dn_rep_c1696	NA	NA	NA	NA	NA	NA	linker histone H1 and H5 family	GCTGCTAAGGCTAAGCCAGCTGCAAAGGCTGCAAGGACCTCGTCGAGGACTACACCAGGGAAAGCTGCTGCACCTAAACC[A/G]GCGGCGAAGAAGGCTGCACCTGTGAAGAAGACTCCAGTGAAAGCGGCGGCGAAGGCGAAGACTCCTGTGAAGAAGGCAG
fava_dn_rep_c170_693	fava_dn_rep_c170	NA	NA	NA	Medtr7g021780.1	6948591-6950059	chr7	ATP synthase alpha/beta chain, C terminal domain	TTAGATGCTTCCGATTCATTTTTTGTAATAGGATCTTTTATGGTGTCAGGAGACACTCCAGATGGATTCTCAGTGGCCGA[T/C]GATGATGCCTTAAAAGGTTCAACACCAGATTTGCATTGTTTCTCGAACATCATCTGGAGGTACCTGCCTTGCTCTTCTA	X		X	X	X
fava_dn_rep_c1700_1018	fava_dn_rep_c1700	PsCam044320_1_AA	NA	NA	Medtr2g034480.1	13158862-13158931	chr2	Glycosyl hydrolases family 17	TCATGTTGGTAAAGGTACTCCAAGAAGGCCTTGGGCTACTGAGGCTTATATTTTTGCTATGTTTGATGAGAATCAAAAGA[G/A]TCCTGAATTGGAGAAACATTTTGGTGTGTTTTATCCTAATAAACAGAAGAAGTATCCATTTGGATTTGGTGGAGAAAGA	X	X	X		X
fava_dn_rep_c1703_220	fava_dn_rep_c1703	PsCam043435_1_AA	NA	NA	NA	NA	NA	Zinc-binding dehydrogenase	GATATTCTAAAATTACATCCTAATTGGTCTATACCACAACTCAAACATGATCAACTTCTCATTAAGGTTGTTGCTGCTTC[C/T]CTTAATCCTGTTGATTACAAGAGGATGCATGCTTTGTTCAAGGACACTGACCCTCATCTACCTATTGTACCAGGCTTTG	X	X		X	X
fava_dn_rep_c1705_1401	fava_dn_rep_c1705	PsCam006613_1_AA	NA	NA	Medtr6g008840.1	2460405-2460505	chr6	Nucleotidyl transferase	GTCTTTCTTTTCACTTCGTTGTGTTGGTTTGAACAGAGAGAGTGAGATTTTTGATATCAGCAATGGCGGCGAGAAGAACC[A/G]GTTTACCTCTGATGAAATACCTAAGAGTGCAGGTTGATACTCTTCCGCTCAACCACCAATCTCCTCTGCGTCTTCTTCC	X	X	X		X
fava_dn_rep_c1709_701	fava_dn_rep_c1709	PsCam053710_1_AA	NA	NA	Medtr3g100100.1	45987252-45987904	chr3	TPR repeat	GCTAGAGCTTCGTTGGCGAGGCTGTTGATGGCGGATCTGGATTTGTTTTTGGAAGATCTAGCTTGTGTGAGAAGCTGAGC[A/G]CCTCTTACGAAGTGACGCTTGGCTTTGATGCCGGTGCGGTTGCGGATTCGGAGTTTGGCGAGAAATTTCTGGGGAATAC	X			X	X
fava_dn_rep_c1711_970	fava_dn_rep_c1711	PsCam010911_1_AA	NA	NA	Medtr5g031300.1	13414745-13414845	chr5	Alcohol dehydrogenase GroES-like domain	AAGCTACCAGGAATGAGGACTACAAAATGCTCGTCCGCAACCATTGAGTCGGAGTAACCTCCATGTGTTACAGTTCCATC[A/T]CGATATTTCCCACCACAAGTGGTTGTATATTTGGGGCAGTAATTTTCAAGATCGTCGTCACAATTTTGGCATGATCGGC	X	X	X		X
fava_dn_rep_c1712_500	fava_dn_rep_c1712	PsCam052046_1_AA	LG3	55.5	Medtr3g083130.1	37505448-37505773	chr3	Aldo/keto reductase family	GCTGCATATGGTGTTGAACAGTCTGTTGGTGAAGCCATAGCTGAAGCACTTAAACTTGGACTCATTTCATCTAGAGATGA[A/T]CTCTTTGTTACTTCTAAATTGTGGGTTACTGATAATCATCCTCACCTCATTCTTCCTGCTCTGAACAAATCTCTCAGGA	X	X	X		X
fava_dn_rep_c1717_586	fava_dn_rep_c1717	NA	NA	NA	Medtr8g461390.1	21601202-21601449	chr8	SOUL heme-binding protein	TTCAAGTTCAAAGATGGAAAACTGTGTATGCAGCAGTTAGACAGTTTGGTGGATTTGTCAAAGATACAGACGTTGGTGCG[C/G]AAGCTGCAGCGTTGAAGGACAGTATTACTGGTACTAAGTGGTCGTCTGCTATTGATCAAAGCCGTAGAGCTGGTCATGC	X	X	X		X
fava_dn_rep_c1723_2097	fava_dn_rep_c1723	NA	NA	NA	Medtr1g063380.1	27975513-27975541	chr1	ATPase family associated with various cellular activities (AAA)	ATTTATATCCCCCTTCCAGATGAGGATTCACGCCATCAGATATTCAAAGCTGCCTTGAGAAAATCCCCCATTGCTAAGGA[C/T]GTTGACATCAGAGCTCTTGCCAAGTACACTCAAGGCTTCAGTGGAGCTGATATTACTGAAATTTGCCAGCGTGCATGCA	X			X	X
fava_dn_rep_c1729_300	fava_dn_rep_c1729	PsCam052236_1_AA	NA	NA	Medtr4g075500.1	28842871-28843260	chr4	NA	GTCATCATTGTATGCTCCAAATTCATCATCGTGAATCCCTTCTATAAACTCTTTCTTCCCGTTTTCTGTGAATCCCTTCT[G/A]TAAACTCTTTCTTCCCATTTTCTGAGGCTTTTGTTCAAATCAATTGATGGGTTACTACTATTGTAAACCCAGGGCTAAC	X	X	X		X
fava_dn_rep_c173_339	fava_dn_rep_c173	PsCam043522_1_AA	NA	NA	Medtr1g022385.1	7108607-7108698	chr1	Ribosomal protein L30p/L7e	GGATAATGAACCTTAGCAGAACCATGAGCCAAAATCTAATTCATCCTTCTAATGAGTTCGTTGATGTATTCTTCCCTGTT[G/A]CCGGCATCACCACCTTCAACATAATGATTTCTTTTCTTCTTCATGCCACCCAAGGGAGCTTTGAGCTTGAAAGGCCATA	X	X	X	X	X
fava_dn_rep_c1732_482	fava_dn_rep_c1732	PsCam052248_1_AA	LG7	118.4	Medtr4g005440.2	NA	NA	Eukaryotic family of unknown function (DUF1754)	CATCCAGGACCAACTTTAGGAATATCATAGTGCTCACTCATGTTAGCGAGATATTGATTGAAATCCTGAATCCTATCGCG[G/A]TGAGATTTGTTAGAAATCTTGGCCAATCTATGAACATCAAGTTGCTCCCTCTGTTCTATATACCGCCTCTCTGCTGGTG	X		X	X	X
fava_dn_rep_c1733_322	fava_dn_rep_c1733	PsCam043723_1_AA	NA	NA	Medtr7g113080.1	46543199-46543582	chr7	Rapid ALkalinization Factor (RALF)	CAACAAGGCGAAGAAGAGTTTCAGTTCGATAGCGAGATCAACAGGCGTATTTTAGCAACCACAAAGTACATCAGCTATGG[T/C]GCGCTTCAGAGGAACACTGTACCGTGCTCTCGCCGTGGCGCTTCGTACTATAACTGCCGTCCCGGTGCTCAGGCCAACC	X	X			X
fava_dn_rep_c1736_363	fava_dn_rep_c1736	PsCam042435_1_AA	LG3	90.5	NA	NA	NA	Mitochondrial carrier protein	GCAACTAATGCTTCTCCTATGTTTGTTGCTGCTCCAGCAGAGAAGAGCCATTTTCTTATTGATTTTCTCATGGGTGGTGT[T/C]TCAGCTGCAGTTTCCAAAACTGCTGCTGCTCCCATTGAGCGTGTTAAGCTTTTGATTCAAAACCAGGATGAGATGATCA	X	X		X	X
fava_dn_rep_c174_666	fava_dn_rep_c174	PsCam044419_1_AA	NA	NA	Medtr3g089065.1	40773453-40773660	chr3	Thioredoxin	GGACCACACCATGGTGCCCAAAAATCTACAAGCACAGGCGTTTCACCTCCAATCACAAGTTCATCCCAGCTTGAGTCATT[C/T]ACTACTTGAACTTCATTTACAGCTTCACGAGCATTGCAAACAAAACGAGATTTTCTATAAGCAACACCAGATGGAAGTG	X			X	X
fava_dn_rep_c1742_1164	fava_dn_rep_c1742	PsCam038792_1_AA	NA	NA	Medtr7g099850.1	40098931-40099051	chr7	short chain dehydrogenase	CTTCTTGCAGCAATGATGACATGTACATTTCTAAGAGCCAACACTCTTGTTGTCTCCAACCCAATACCACTTGCTCCTCC[T/A]GTGATAATTGCGGTAAGGTTGCTAGCATCAATTCCTTCAGTAACCTTCTCCGCAGTTGAAGCTGATCCAAACCCACTTG	X
fava_dn_rep_c1747_854	fava_dn_rep_c1747	NA	NA	NA	NA	NA	NA	NA	TTCCGTCTGGTTCGTCGTCTTCTCCGGGTAAGCGTCCTCCTCGGAGTCCTATGTGTACTAGGTTTCACCGGCGGCGGCGC[C/A]ACCGCGTCGCAAGGGTGGATCATGGCTGAGATCTGTTCGGGAGATGAATCGGCGATGGAGAATTGGTAGCCACGGAGGA	X	X	X	X	X
fava_dn_rep_c175_856	fava_dn_rep_c175	NA	NA	NA	NA	NA	NA	Ribosomal protein S21	CTCTCCCCCCAAACAAAGCCACAACCTCTCCTTTCTCACTTTCCATCTCACCACAACAACCAGCGCAACAAGATAATCCC[C/T]CTTGTTCTCAGCCGCAATGAAACCTCTTCTTCAGTTACATCTTCACCACCAGAGGACATGTCTTCCGATTTCACCTCAT	X	X	X	X	X
fava_dn_rep_c1755_1324	fava_dn_rep_c1755	PsCam023204_1_AA	LG3	60.5	Medtr3g078270.2	35268836-35269054	chr3	Permease family	CAATGGGGAGCACCTACATTTGATGCAGGCGAAGCGTTTGCCATGATGATGGCATCTTTTGTTGCTCTTGTAGAGTCTAC[T/C]GGAGCTTTCATTGCCGTGTATAGGTATGCAAGTGCAACACCATTACCACCTTCTATTCTTAGTCGAGGTATTGGTTGGC	X
fava_dn_rep_c1758_305	fava_dn_rep_c1758	PsCam005142_1_AA	LG5	99	Medtr3g078270.2	NA	NA	RNA recognition motif (a.k.a. RRM, RBD, or RNP domain)	CAAACTTATCTCCAAGAGCTACTGAGAATGACGTACACAATTTTTTTGGATACTGCGGTGTGATTGAGCGCGTTGACGTG[A/T]TAAGACACAGTGATTTTGATTCTACTGCATATGTGACTTTTAAGGAAGCTTATGCCCTGGGAACTGCATTATTGCTTAA	X		X		X
fava_dn_rep_c1764_170	fava_dn_rep_c1764	PsCam051652_1_AA	LG3	38.4	Medtr3g095670.1	43702647-43702806	chr3	Uncharacterised ACR, YggU family COG1872	AAAATGCCGCCGGCGAAGAAAGGGAAAACGAAGGCTGGATCAAAGGAAACGACTCCTTCTGAAAAACCTAACAATTTTCC[G/A]TCGTGTATTCGGTGCATGCCTCCTTCATCCGTCGCTATAACCATCCACGCTAAACCCGGTTCCAAGTCCGCGTCCATAA	X	X		X	X
fava_dn_rep_c1768_391	fava_dn_rep_c1768	PsCam023403_1_AA	NA	NA	Medtr0045s0110.1	57722-57809	scaffold0045	Protein of unknown function (DUF642)	GGTGCAACAGCTTTGAACTTGAAACTCACAGTTATGAATTTACCCTTCCCTTCAGATTTAAAAGGAACTTTAAAAGTGTC[C/A]TTTGCAGCAAATGCCTCAACCATCATTGATCCTTGACATCCGTTTTTCGCGTCTCCGACAGAGAATGTGATCTTGTAGA	X	X	X	X	X
fava_dn_rep_c1769_911	fava_dn_rep_c1769	PsCam045306_1_AA	LG1	67.4	Medtr5g025270.1	10254464-10256209	chr5	Retinal pigment epithelial membrane protein	GCCGCACGTGGATCCATAACCGCCGCACGTGTTTTAACCGGTCAGTATAATCCATCCAACGGCATTGGATTAGCGAACAC[A/T]AGCTTAGCTCTGTTTGGTAACCGTCTTTTCGCTCTCGGAGAATCCGATCTTCCTTATGAAATCAATCTAACCCCAAACG	X	X	X	X	X
fava_dn_rep_c1770_1171	fava_dn_rep_c1770	PsCam017210_1_AA	LG3	8.5	Medtr3g112150.1	52486913-52486924	chr3	CRAL/TRIO, N-terminal domain	GATAAAGGGCCGTGGCAAGACCCGAACATTTTAAAGATGGTTCTTAGTGGTAAAGTGCAATGTTTTAAACAAATAGTTGC[G/A]CTTTCCAGCGACGAGGGGAGGGTGATAGAATGTGATAAAACATCTTATCCAACGATAAGTGGCTGCACATCTACTGGAG	X	X	X	X	X
fava_dn_rep_c1773_619	fava_dn_rep_c1773	PsCam001641_1_AA	LG2	85.6	Medtr1g096340.1	43390077-43390145	chr1	mTERF	GCCAAAGTAAAATGGAGCTCAAAATCAAATCGGTCCACCAACCATTGGATATTGCATTCTACAGCACAGATAGACAATAT[A/G]ATCACAAGCAATGAAGATCGAAGTATGTGGGAAGCATGTAAACAAGCTCTTTGCGCGTTTAACTTGAGCGAAGAAGAAA	X	X	X	X	X
fava_dn_rep_c1776_836	fava_dn_rep_c1776	PsCam058066_1_AA	NA	NA	Medtr1g096340.1	NA	NA	NifU-like domain	TTTTCTTCGGTTAACTCAAGACCGGTCTCAGTATCAAGTATTTGCTCAACTTCTAAGATTTCTGGAATCTTATCGCGAAG[G/A]CGAGTTTCAATCCCCATCTTTAATGTCATTGTTGAGCTAGGACATGATCCACATGCTCCTTGTAGTTTGAGGATAACAA	X	X	X	X	X
fava_dn_rep_c1779_415	fava_dn_rep_c1779	PsCam006879_1_AA	LG1	60.4	Medtr5g030710.1	NA	NA	AUX/IAA family	AATGGTGTTGTTGATTTGAAGGAACGGAATTACCTGGGGTTGTCGGATTGTTCATCAGTGGACAGTTGTGATTCATCTCT[T/C]CCAAGCTTGTGTGGTGAGAAAAAGGGGAATTTGAATTTGAAGGCTACTGAGTTGAGGTTGGGTCTTCCTGGATCTCAGT	X	X	X	X	X
fava_dn_rep_c178_634	fava_dn_rep_c178	PsCam038886_1_AA	LG5	76.1	Medtr7g069070.1	25420036-25420179	chr7	SCO1/SenC	AGAACACAAAGTTGTCCTGCGTGCTTCTCAATTACTTTTGCACCTTCGTGAAGGCCGCGTGCAAGACCTCCATATGCCAG[T/C]GACTTCCTGAGCACAAGTTGCAAGGCAGTCATGATGTCCATTGGCTCACCTGGAATTCCAGGTGCGGCAGCAGCAACAG	X		X		X
fava_dn_rep_c1782_1459	fava_dn_rep_c1782	PsCam042613_1_AA	LG4	10.6	Medtr4g128020.1	53282695-53282775	chr4	Flavodoxin	TCACCTGCTGGAAAGGATGAATATGCAGAGTGGGTGATTGCCTCTCAAAGAAGTCTCCTTGAGGTTATGGCTGAATTTTC[C/A]TCAGCCAAACCTCCAATTGGTGTCTTTTTTGCAGCAGTTGCTCCTCGCTTGCAGCCAAGATATTATTCGATATCATCAT	X	X	X	X	X
fava_dn_rep_c1785_1166	fava_dn_rep_c1785	PsCam043074_1_AA	LG2	102.6	Medtr1g109200.1	49366577-49366732	chr1	Fructose-bisphosphate aldolase class-I	GGTGGACAATCAGAAGTTGAAGCAACACTAAACCTTAATGCAATGAACCAAAGTCCCAACCCATGGCACGTGTCTTTCTC[G/A]TATGCACGAGCACTGCAGAACAGTGTGCTTAAGACATGGCAAGGTCGCCCCGAGAATGTGGAAGCAGCTCAGAAGTCTC	X	X	X	X	X
fava_dn_rep_c1788_930	fava_dn_rep_c1788	PsCam013181_1_AA	LG1	4.4	Medtr5g096420.1	42162725-42162782	chr5	EF-hand domain pair	AATCAAGGTCACAACATCGTACTAGAGGAGCAAACAAATGCTTAAATCCCTCTATGCACTGCAACATGATATCTTTTGCA[A/G]CTCAAAATCAAAGCACTCCATAGCTTTTAACCATTTCCAATATTAGTTGGCCAAGCCCAAATGTCGAGATCTCGATGGA	X		X	X	X
fava_dn_rep_c179_483	fava_dn_rep_c179	PsCam011684_1_AA	NA	NA	NA	NA	NA	2Fe-2S iron-sulfur cluster binding domain	AAAGTTGTTGGTGGTGAAGTTGATCAATCTGATGGTTCTTTCCTTGATGATGACCAGATTGAAGGTGGTTTTGTTCTTAC[C/T]TGTGTTGCTTATCCTAAGTCTGATGTTGTTATTGAGACTCACAAGGAAGAAGAACTCACTGCTTAATTTTCCAATTCTC	X			X	X
fava_dn_rep_c1793_531	fava_dn_rep_c1793	PsCam057600_1_AA	NA	NA	Medtr5g091710.1	40018589-40018682	chr5	NA	CCTCTACAACATCCATTCAAATTCCCCTTCCCTCTGATTACTTATGTCAGAGAAAAATCATCTCTGCTTTGAGCAGTACA[A/C]ATAGATCAAAGCTGCTGCCCCAAAAACAGCCACCGTAGATCCCGCTCCCGCTGCTACAATCGGCCACTGCAACTTAACT	X	X	X	X	X
fava_dn_rep_c1794_404	fava_dn_rep_c1794	PsCam039007_1_AA	LG4	81	Medtr8g033390.1	12881699-12882151	chr8	D-isomer specific 2-hydroxyacid dehydrogenase, NAD binding domain	GAGTGCCATCGTCGAGGAATTCATGTTGCCGGAGCTGGAGGGCTTTTCTCGGAAGATGTGGCTGATATGGCCGTGGCGTT[G/A]CTCATTGATGTAATGAGAAAAATAACTGCAGCTGATAGATATTTGAGAACGCGGACAAACCTTTCTGACCCTTGGGATT	X	X	X	X	X
fava_dn_rep_c1795_243	fava_dn_rep_c1795	PsCam052390_1_AA	LG2	45.5	Medtr1g059660.1	25939877-25940170	chr1	NA	TAGATGCTTGAGTATACACCTGAGAGGAACAGGATTCAATCCCCATGTTCCTCTCCCTTCTCAGCACTCCCTTATTCCTA[T/G]TTTCCACAACAACATTCATCCTTCACCGGTGCTTCGCACCAGCTTCCATCTCACGGTGGTGGCGCCGAAAGCTTCAGCC	X	X	X		X
fava_dn_rep_c1799_284	fava_dn_rep_c1799	PsCam021265_1_AA	LG2	112.6	Medtr1g116170.1	52512504-52512638	chr1	NA	AAACGATACATCAACTTCACCAGATGGAAATGTAGAACGCTCTTCCAAGGAAGTGAATGTTTCTAGACGTCGATGTCTGA[C/G]TTGTTTGTGTTCAACTCCTTTTTTCATTTCATCCAACGCAACCGCTCTTGATAAACCTGCTGGCTGTAGAAATTGTGGC	X	X		X	X
fava_dn_rep_c18_1922	fava_dn_rep_c18	PsCam042861_1_AA	LG7	69.4	Medtr4g077970.3	29957869-29959137	chr4	HSF-type DNA-binding	ACATGGAAAAAGTTCACAAATTCATCGTTATGATCACAACCATGGTGAGAAAGAGCACACAGACTAGTCAAAATCCAAAA[C/T]ATAAGGAAATAGGAAATCAAAATAAAACTTCATTAGTTCTTTTGGCCCCCAAATAGAGTACAACATGAAACTGGTTGGG	X	X		X	X
fava_dn_rep_c1804_789	fava_dn_rep_c1804	PsCam000279_1_AA	NA	NA	Medtr2g031310.1	11734141-11734534	chr2	Tubulin/FtsZ family, GTPase domain	GTGTGTCATTCTTTGGGAGGTGGCACGGGTTCTGGTATGGGAACGCTTTTGATTTCGAAGATTCGAGAGGAATATCCTGA[T/C]CGGATGATGTTGACGTTTTCGGTGTTTCCTTCGCCGAAGGTGTCTGATACGGTTGTGGAACCGTATAATGCCACACTTT	X		X	X	X
fava_dn_rep_c1808_933	fava_dn_rep_c1808	PsCam052189_1_AA	LG1	0.8	Medtr4g077970.3	NA	NA	Acetyltransferase (GNAT) family	CCTATCTTACAGTTTTAGGCAGAATATTATTGAATTTGGTACAAGAGTCTTTTGGGGGAAATTGCATCTTGTATTATATT[C/T]TATTACTAAATAAGTAAATATAGCTTTTGCGTCATGGTTTTAGACTTCAACAAGGTGTTTGTTTGGGGTAAATAATTTT	X	X	X	X	X
fava_dn_rep_c1809_562	fava_dn_rep_c1809	PsCam050437_1_AA	NA	NA	Medtr3g013460.1	3620838-3621005	chr3	NA	CTTTTCCATGTGATCACTCAAGATAAAGTGTCCAGTCAAAACTTGAAGTATCTGGCTGAGTCTTAGGTTCATCTTTAACT[C/T]GAGGCACTTCTGCAGGAGAGTTTTCAGGTTGAAGAGATGCCGAAACATCAGGAGCCTCGGAGCTCTCAGGTTGTTGAAC	X	X	X		X
fava_dn_rep_c181_274	fava_dn_rep_c181	PsCam009817_1_AA	LG7	107.3	Medtr4g019790.1	6273423-6273743	chr4	Glutathione S-transferase, N-terminal domain	GGTGTAAGAGGAAGCCCATTTGTCCAAAGAGTGCAATATGCTCTAAGACTAAAGGGCATTGAGTACAGTTTCATTGAAGA[T/C]AATCTAAGAAACAAAAGTGAACTTCTTCTTAAGTATAATCCTATTCATAAGAAGGTGCCTGTTTTTGTTCACAATGGAA	X		X		X
fava_dn_rep_c1826_682	fava_dn_rep_c1826	PsCam042586_1_AA	LG2	99.7	Medtr1g107135.1	48483655-48483973	chr1	Glycosyl hydrolase family 65, N-terminal domain	TTGCAAAGTTTTCCACTAGCAAGTCAGGGTCATTATCATTTACAGTATCTTTGGATAGCAAATTACATCACAATTCACGG[C/T]TAAACAGCCAAAATCAGATAATATTGGAAGGAAGTTGTCCTGTCAAAAGGATCGCGCCACACCTCAATCCCAATGGCGA	X			X	X
fava_dn_rep_c1829_1214	fava_dn_rep_c1829	PsCam012936_1_AA	LG4	115.4	Medtr8g012420.1	3542736-3543058	chr8	Protein of unknown function (DUF760)	GTTAGGAGTTATAGTTGTGCACTTTTTAACAATGAAGGGTTTGATTCTGTTGAGAATGATGATGTTATTTTGACTTCATT[C/T]TCTAGTCTTAAAAGACTAGTCTTGGAAGCTGTTGCCTTTGGATCATTCTTGTGGGAAACAGAAGATTACATTGACAATG	X			X	X
fava_dn_rep_c1830_306	fava_dn_rep_c1830	PsCam021294_1_AA	NA	NA	Medtr1g018030.1	5159733-5160311	chr1	Acetyltransferase (GNAT) family	ACACGAGGCTCAGAATACAAAGCAATATTCGAAATTCCTCTCCCCACAAGATCCTCAATGAGCCTCTCCACAACAGCTTT[T/C]CCAAGCCCAATCCCTTGAAACGAAGGATCAACAACAACATCCCAAATAATCGCATTGAAAACACCATCCCCAGTAGCTC	X
fava_dn_rep_c1832_1831	fava_dn_rep_c1832	PsCam059305_1_AA	LG3	51	Medtr3g086580.1	39247615-39247829	chr3	Melibiase	CGTACATCGCCCCCATACATAAGGGGAGACTTCGCCATTGCCCATAAGGTCATCTGTGTCCGCTTCTCTTCTAGGTTGAG[G/T]TTACTATACCTACGTGGACCTGTATTTGAAGTCTGACAACTAGTAGGATCAGTTAGCCATCCAAATGGTAGCATGTCCA
fava_dn_rep_c1836_704	fava_dn_rep_c1836	NA	NA	NA	Medtr8g006995.1	1158917-1159751	chr8	Ribosomal protein L4/L1 family	GAGGCTTGCGATATCGACTGCGGTGGCGAGTGCGGCTGTGAATACTGTTGTGGTGGAGGAATTCGGAGCGGAGTTTGAGG[A/G]GAGTCCGAAGACGAAGGATTTCATTGCGGCTATGAAGAGATGGGGGCTGGATCCGACGGAGAAGGCTACATTTCTGATG	X	X	X	X	X
fava_dn_rep_c1838_892	fava_dn_rep_c1838	PsCam043013_1_AA	NA	NA	Medtr7g021620.1	6883342-6884304	chr7	NA	TCTGTTTTGGAACCTGTTTATGGTTTTGCTGCTATGAAGAAGAGTTATGAGTTGTTGAAGGGGAGGGTTAGGTATGCTGC[G/C]GTTTTGGTTTGTGGCTATTTGTTTATCTGTGGGCTTATTGCTGGGGTGTTTAGTGCCGTGGTGGTTCATGGCGGGGATG	X	X	X	X	X
fava_dn_rep_c1839_394	fava_dn_rep_c1839	PsCam052529_1_AA	LG3	105.6	Medtr2g080990.1	33932030-33932120	chr2	NA	AAAACGGCGTCGCTTCAATGGACACAATCTACTCCATCGTTTCAGAAGCAGCTCAAGCTATGGACACATCAGAATCAGTA[G/A]CTAAAATCAAGGTTGCTGGTGCTCCCAATTTGAAGGTGAAGCAGAACGGAAGGAGTATGAAGAGATCAAAAAGCGTACG	X
fava_dn_rep_c1857_241	fava_dn_rep_c1857	PsCam049682_1_AA	NA	NA	Medtr2g087890.1	37001502-37001918	chr2	Cytochrome P450	ACTATTTCTGGTTCCAGAAGCCAGAAAGCTTCTTCAGAACACGAATGGAAAAGTACAAAAGCACCGTGTTCCGTACGAAT[G/A]TTCCTCCAACTTTTCCGTTTTTCACCAGCGTTAATCCCAACGTTATTGCACTGCTTGATTGTAAGGCTTTCTCTCACCT	X		X	X	X
fava_dn_rep_c1861_614	fava_dn_rep_c1861	PsCam050187_1_AA	LG4	92.3	Medtr8g024600.1	9086528-9086653	chr8	NAF domain	TCAATGCGGTTGATTACTGCCATAGTAGAGGAGTCTATCACAGAGATTTGAAGCCGGAGAATCTTATGTTGGACACAAAT[G/A]GTGTTCTTAAAGTTTCAGATTTTGGATTAAGTACATATTCGCAACAGGAGGGTGAGCTTCTCCGCACGGCTTGTGGAAC
fava_dn_rep_c1867_1067	fava_dn_rep_c1867	PsCam021053_1_AA	LG3	84.5	Medtr3g462130.1	24779368-24779686	chr3	Proliferating cell nuclear antigen, N-terminal domain	AGAAGCGCCACCAGAGCAACATGGCTGGAATCCATAGCTTGAAGAGAGAAACCAGTAGACGAACAGTCGAAGTTCGCATC[G/A]TTCACCAGCTCCTTGATCGATTCGAGAACCTTCTTGAGCAGTGAACCTTGGACAAGACGGAGTTCCAACATCTTGACGG	X
fava_dn_rep_c187_3246	fava_dn_rep_c187	PsCam000893_1_AA	NA	NA	Medtr5g077510.1	33088913-33090241	chr5	U-box domain	CCTCTCGGTGCTAAATTATTCATCACCACATACTCGCAAGGATAACCTGTTGCTGCTGATTGAGGCGGAGGAGGTGGTAT[A/G]GGAATGGATTTCTTCCTACTCAGGAGTGATTTGCCATCCATGTTAGCCATCAGTTTATTCTTCACTGCTCTTAATCAGA	X	X		X	X
fava_dn_rep_c1874_627	fava_dn_rep_c1874	PsCam029458_1_AA	NA	NA	Medtr4g058950.2	21731062-21731294	chr4	Domain of unknown function (DUF588)	TACCGACTTGTCTGTGCGTTTACAATCGGCGATGGGGTAACTTCGACGCTTATGTTCGCGGCAGCATGTGCATCGGCAGG[T/C]ATCACGGTGCTCATCGATAACGATCTTGATAATTGTTCACATAACCATTGTGTGCAGTTTGAAACAGCTACAGGCATGG	X	X	X		X
fava_dn_rep_c1878_1087	fava_dn_rep_c1878	PsCam050788_1_AA	LG4	70.9	Medtr8g068830.1	28746735-28746887	chr8	Isochorismatase family	TCATTGAAAAGTATCTCAGGAGGGAAAAGTGTCTATAGAAGTTTGTTCTGTATTGATAAAAATCTCTAGCAAACAGACAC[G/T]TACGTCTTATTAATAAATAATGTTGTTGAAATGTGTTTATGCTGGTTGGTGTGCTTGTACATTACTGGGGTATTTGGCT	X	X			X
fava_dn_rep_c1889_484	fava_dn_rep_c1889	NA	NA	NA	NA	NA	NA	Protein of unknown function (DUF679)	CCAACTGGAACCGTCTTGGCATTCCAGATTCTGATTCCAGTGTTCACGAACAAAGGATCTTGTGACTCCGTCACACACAT[C/G]CTCACACTCGGACTCCTCCTCTTGCTAGCCTTCTCTGCCATCCTCGCATGTTTCACTGACACAGTCAAGTCATCAGATG	X	X	X	X	X
fava_dn_rep_c1891_1199	fava_dn_rep_c1891	PsCam044106_1_AA	LG1	9.1	Medtr5g093300.1	40737074-40737265	chr5	2-oxoacid dehydrogenases acyltransferase (catalytic domain)	CGTCTTTCTCTTTCCTTAGGAGGAAGTTGTGGCTCAGATGGAGAGTTTTGAGGAGCAGGTGCTTTAGGCTTCTCTTTCGG[A/T]GTAGTTTCAACTTTAGGAGCTTTCTTCTCCTCGGGTTCACTAGCTTTTGGAGTTGGCTTGGGAGCAGGTTTTTCAGGTG	X	X	X	X	X
fava_dn_rep_c1894_409	fava_dn_rep_c1894	PsCam001757_1_AA	LG2	53	Medtr1g045130.1	16942538-16942749	chr1	Eukaryotic initiation factor 4E	GGGATTGAACCGAAGTGGGAAGATCCGGAGTGTGCCAATGGAGGGAAGTGGACTCTTTCCACCAAAGGGAAGGGAAATCT[T/C]GATACCATGTGGCTCGAAACTTTGATGGCTTTGATTGGGGAGCAGTTTGGAGATTCCGAGGATATTTGTGGTGCAGTTG	X		X	X	X
fava_dn_rep_c1906_167	fava_dn_rep_c1906	PsCam025471_1_AA	LG2	27.2	Medtr1g047210.1	17818781-17818887	chr1	Thiolase, C-terminal domain	ATTTCGATTCGATTTTCACTCTTGAAAATGGACAAAGCGATTCACAGACAGAAAGTTTTACTTCAACATCTCAACCCTTC[T/G]TCATCGTCGATCCATGACAACGATTCGTCTTCCACCTCTCTCAATGCTTCAGCATGTTTGGCAGGCGATAGTGCTGCTT	X	X	X		X
fava_dn_rep_c1916_407	fava_dn_rep_c1916	PsCam050623_1_AA	LG1	40.2	Medtr5g068440.1	28969883-28969929	chr5	Metallo-beta-lactamase superfamily	TTGTCTTTCCATTTCCTTAACTCTCCTAAAGCTTCCACTGGTGAACTGCGCCCCACCTTCCCCTGGATTGCAGGTAGATC[A/C]GCCCTCATAAATGGATTGGTTTCCAACTCTTCCTCAATGGTAGAGGGAATTGTTGGTTGGCCAGCTTGCCGCTGATTCT	X	X	X	X	X
fava_dn_rep_c1917_752	fava_dn_rep_c1917	PsCam049352_1_AA	LG6	9.8	Medtr2g063080.1	26668844-26670502	chr2	Helicase conserved C-terminal domain	AAACCCCTTGCTGACAATTCATTTGTCACAAGAACTCTAACCTCGCCGTTCTTGAACTTCTTCAGAGTTGTCGACCTACC[G/A]AGCTTCCCGAGATCTCCGTGTAACTCTGCGGCTTTCACCCCACGGGCTTCCAGTTTGAAGACAACGTCCTTTAGCTGCT	X	X	X	X	X
fava_dn_rep_c1918_577	fava_dn_rep_c1918	PsCam043277_1_AA	NA	NA	Medtr5g031310.1	13427190-13427290	chr5	Alcohol dehydrogenase GroES-like domain	GAACACTTTGTGATTCGCATTCCTGATAGTTTACCTCTTGATGTTGCTGGTCCTCTCCTATGTGCCGGTATCACTGTGTA[T/C]AGTCCTCTTAGATATTATGGACTTGACAAGCCTGGAATGAATATAGGTGTTGTTGGTCTTGGTGGACTCGGCCACATGG	X	X	X	X	X
fava_dn_rep_c1922_285	fava_dn_rep_c1922	NA	NA	NA	Medtr2g436900.1	14430571-14431542	chr2	C2 domain	GCCACCACTCATATCCACCGCAACGGCGGAAAAAACCCTACCTGGAATTTTTCTGTCAAATTCACTGTCAACGAATCTCT[C/T]GCTAATCAGAATCGTCTCTCTCTTGAAATCAAACTCATCTCCGATCGCGCCGTCGGAGATACTGTGATCGGTACCGTTC	X	X	X		X
fava_dn_rep_c1925_739	fava_dn_rep_c1925	NA	NA	NA	NA	NA	NA	NA	CATTGTCCTATCATCTAGTTAAACTAGGCACCTAGGATCGGGTTTCTCTTTTCATCAATTTCAATGATTAGTAGATGTTG[C/A]GGATCTGATCCATTTGGACCCTGCGAGTAAAGTGTAGGAAGGTACGCGTTGTATGCTGGCAGGTAGCGCGAAACAAAAT	X	X	X	X	X
fava_dn_rep_c1933_479	fava_dn_rep_c1933	PsCam052561_1_AA	LG2	77.9	NA	NA	NA	NA	GAATTTCAATTCTTCGAGGTTTCAAGTAATGAAGACATGGATGCGTTTTTCAGATCCACTTTTCCGAAAAGGCCTTGTCC[T/C]TGTACATGAAAATTGATCAAATCAAACTCTCTGCAATTCAGTCTCGAACACTACCTTGGTGCTCGCTGGTTAAATTAAA	X	X	X	X	X
fava_dn_rep_c1935_1128	fava_dn_rep_c1935	PsCam000735_1_AA	LG3	105.2	Medtr2g080040.1	33778682-33779164	chr2	Mpv17 / PMP22 family	GGTAAGAAGCTTAGTGAGAGCAAAAGTACCAGCAGCAAGAACAATACTAGCATTAATACTCCTATCTAGAAGCTTCTCCA[T/C]ACTCTCCTCATTCTCATTACCAACCAAACCAGAAGAAGAAGGAAACCCTTCCAACGATAACAAACCCTCATTCGCTCCA	X
fava_dn_rep_c1936_1396	fava_dn_rep_c1936	PsCam006831_1_AA	LG5	68.8	NA	NA	NA	Protein of unknown function (DUF_B2219)	TATCAAGATCAAGATCTTGATCGACCATGGCTAAATTTTCAACCTACATCAACAAGAATGAGTAAGGCACAAAGGGAAGC[T/C]AAAAGAGCTAAAGTTTTTCTGAGTTCAAAGGAGAGAAATCATTTTCCTATAGTTTTGGATTCAATAAAAAGTGTCATTG	X	X	X		X
fava_dn_rep_c1937_443	fava_dn_rep_c1937	PsCam012866_1_AA	NA	NA	Medtr8g099575.1	NA	NA	EF-hand domain pair	GTTTCAACTTGCACTTTTTAGAAATAGTAGCAAGCAGAATCTACTTGCAAGCAGGGTATTTGATATGTTTGATATTAAGC[G/A]TAATGGAGTTATCGAATTTGGAGAATTCGTTCGCTCACTAAGCATTTTTCATCCAAGGGCATCCGAAGACAAGAAAATT	X	X		X	X
fava_dn_rep_c1940_677	fava_dn_rep_c1940	NA	NA	NA	NA	NA	NA	Pyridine nucleotide-disulphide oxidoreductase	AAACTAGTAGCCAAGAATCTAAAGCTATTGATAGAAGGAGGAGGGAAAGCACCAAAACTAGGAACTTACAAGGCACAAGC[A/C]CCAATGTCAATTGTTTCACTTGGAAGAAGACATGGTGTTGCACAATTCCCTTTCATGACAGTTGTTGGAAGGTTTCCTG	X	X			X
fava_dn_rep_c1958_937	fava_dn_rep_c1958	NA	NA	NA	Medtr4g126210.1	52483593-52484333	chr4	Domain of unknown function (DUF4408)	TGGACTTGCTGCGTTTTGAAGGACATGACTCGCTGTAAGAGAGACAGTTTCCGAACGAGTTGAGGCTGAGTGGACTCGGA[G/C]TCTGACTCGGGTTGAGTGTAATGTGTTTGTGGGTGTTGTGGTTCATGTTTGTTGAAATGGAAGGAAACGACTCGCTGTA	X	X		X	X
fava_dn_rep_c1962_533	fava_dn_rep_c1962	PsCam034468_1_AA	LG7	48.5	Medtr4g092750.1	36780551-36780682	chr4	Aldo/keto reductase family	ACGCCAAAATAGTTTGGATAGTGGATCTAACTTCTCTTATTGAACAGAAATAAAGAACATTCGTAACCGGAATGAGACAA[C/T]TGTGTGACGTCTTGATAGGCAGAGTTAGGCAGAAGGGAATCAACTCTGCTGGATTCCACTAGGCCATGACTGATTTTTG	X	X	X	X	X
fava_dn_rep_c1966_3680	fava_dn_rep_c1966	PsCam035356_1_AA	LG6	52.5	Medtr6g065580.1	24275983-24276120	chr6	BAH domain	AAGAGGACATTTAAGAAGTTTAGTTTCAGAGGCGTTGATCTCGATGCGCTCTTGGATATGTCCACTGATGAACTCGTCAA[G/A]CTCTTCTCAGCTCGTGCACGTAGAAGGTTTCAACGTGGTTTGACCCGCAAACCTATGGCACTAATCAAGAAGCTCCGCA	X			X	X
fava_dn_rep_c1970_238	fava_dn_rep_c1970	NA	NA	NA	NA	NA	NA	Skp1 family, tetramerisation domain	GACGAAGCTGTGGCTTTGGAATCGCAAACTATAAAACACATGATTGAAGATGATTGTGCTGATAGTGGAATCCCGCTTCC[C/G]AATGTCACCAGCAAGATTTTGGCGAAGGTGATTGAGTTTTGTAAGAAGCATGTTGATGCTGCGGCTGCTGATGATAAGC	X	X	X	X	X
fava_dn_rep_c1971_599	fava_dn_rep_c1971	NA	NA	NA	Medtr8g099575.1	NA	NA	RNA recognition motif. (a.k.a. RRM, RBD, or RNP domain)	GAACAAGCTGGAACTGTAGAGATTGCAGAGGTTGTTTATAACAGGGAAACTGACCAGAGTCGTGGCTTTGGATTTGTAAC[C/A]ATGAGTACGGTTGAAGAAGCTGAAGCTGGCGCGGAGAAATTCAACCGCTATGATTATAATGGAAGATCCTTGACTGTGA	X	X	X	X	X
fava_dn_rep_c1976_1167	fava_dn_rep_c1976	PsCam004824_1_AA	NA	NA	Medtr1g095490.1	42950059-42950094	chr1	Eukaryotic integral membrane protein (DUF1751)	TGTTCAACGTAACCAGCTGTAATGAGGTTCCACGCAAATGGTATTGTCCTGGCGGGAATGAGGGCGACGTAGGTGATAGC[A/T]GAAGGGAAAAAGTTGAGAACAAGGTGCGCTGCGACGAGGACGAGAGCGAGACCTTTGCAGAGTCGAGTGAATCCAGACA	X	X	X	X	X
fava_dn_rep_c1981_283	fava_dn_rep_c1981	PsCam043408_1_AA	LG3	108.9	NA	NA	NA	NA	TGCATTTAAACTACAAACTACAATTACTGAGCACCATGTTTGGCCTTGCTATGCTGACTAAGTGCACTGTCAGAGGTGAA[T/G]GTCTTGCTGCAGCTACCGCAAGAGAGATTTCCTGCAGACTTGGGAGATTTGGCTTCAGTGCTTGGAGTCTTTGCACCTT	X	X	X	X	X
fava_dn_rep_c1984_251	fava_dn_rep_c1984	PsCam000791_1_AA	NA	NA	Medtr2g076590.1	32063978-32065294	chr2	D-mannose binding lectin	CTTTTACACTTCTCACATTACTATTCTTATCATTCTCCACCTTGACAGCTCTTGCCACAGTTCCAAAAAATGAAACCTTC[G/A]AATTCGTAAACTCAGGTGAACTAGGACCATACATAGTAGAATATGGAGGTGACTACAGAATGATAAGCATATTCAATGC	X	X	X	X	X
fava_dn_rep_c199_315	fava_dn_rep_c199	NA	NA	NA	NA	NA	NA	EF-hand domain pair	AATGAAGTAGATGCTGATGGGAATGGTACTATTGACTTCCCTGAGTTTCTTAACCTCATGGCAAGGAAGATGAAGGACAC[G/C]GACTCTGAGGAGGAGCTGAAAGAGGCATTTCGGGTTTTCGACAAGGATCAGAATGGATTCATCTCTGCTGCTGAGCTTC	X
fava_dn_rep_c1998_671	fava_dn_rep_c1998	PsCam060246_1_AA	NA	NA	NA	NA	NA	linker histone H1 and H5 family	ACTTCGCAACAACAACTTTCTTCCCTGGTGTCGTCTTTGTCGACGTCTTTGCAACCTTTGCAGGCTTTGGTTTCACAGCT[G/A]CTTTCGGCTTAGCAACAGTTTTAGCCTTGGCAGCAGTTTTGGGCTTGATGGCAGCTTTGGGTTTTGCAGCGGCTTTGGG	X	X	X		X
fava_dn_rep_c200_788	fava_dn_rep_c200	NA	NA	NA	NA	NA	NA	NA	GAGCATCTACAGCTTCTTCTGCTGCAGCTGTTTCTGTTGGTTTTTCGGTTGTTTCTTCCGTTGGTACTTCGGTTGCGGTT[G/A]CAGGAACTTCGGATTCTGGTTGTTCTGTAGCAGGAACTTCAGTGGCTGGTTGTTGTTCTGGAATTGTTTCCTCTGTCTT	X	X	X	X	X
fava_dn_rep_c2003_726	fava_dn_rep_c2003	NA	NA	NA	Medtr8g099190.1	41719548-41719648	chr8	ATP synthase (E/31 kDa) subunit	ATTGTTGACCATGATGTCTATCTTCCACCTGCACCCAAGCATCACAATACTCACGCCCCCTACTGCTCTGGTGGGGTGGT[G/A]TTGGCTTCTCGTGATGGAAAGATTGTGTGTGAAAATACTCTTGATGCACGGCTGGATGTAGTGTTCCGCAAAAAGCTTC	X	X		X	X
fava_dn_rep_c2004_1593	fava_dn_rep_c2004	PsCam009657_1_AA	LG4	97.1	Medtr8g021130.1	7523211-7525568	chr8	Subtilase family	TGATAAGATTAAAGAGTATATAAGATCGAGTGAGAATCCGACTGCTACGATCGAGTTTAAAGGTACTGTGATCGGTGGTT[C/T]GGATTCGCCTTCTGCTCCTAGAGTTGCTTCGTTTTCTAGCAGGGGTCCGAATTATAGAACTTCAGAGATTCTTAAACCA	X	X		X	X
fava_dn_rep_c2011_907	fava_dn_rep_c2011	PsCam043384_1_AA	LG2	89.3	Medtr1g099520.1	44953489-44953710	chr1	Uncharacterized integral membrane protein (DUF2301)	GTGACAAGTCCGTTTTCACGTTCAATTCCCTCCCTGATAATGAAAAGAAAGCCTTGATTGAGAAATTGGAACAACAAAAT[T/C]CTCAGTATTAACTGCATCAGCTCTATACACCTTGAGGCGGAATCCTTCAACTTGTTGGAATATTTTTGAAAAGATGATT	X
fava_dn_rep_c2012_801	fava_dn_rep_c2012	NA	NA	NA	NA	NA	NA	NA	TCCTCTTCAGTTTTATCCTGGAGTTTTTGTAGTGAAGGGCTAACAAGGGTTTCACTCTGGGGGTGATCCTGAACCAAAGG[T/C]AGTACTACACTTTGTTGTTGTTGTGGCTTGCTACTACCATTTTCCTGAACCTTGCCGGTAAGTTTTTTGTGTTTAGAGG	X			X	X
fava_dn_rep_c2016_914	fava_dn_rep_c2016	PsCam016858_1_AA	LG3	134.6	Medtr2g104940.1	45233252-45233494	chr2	Major intrinsic protein	ATGTTTGCTGGGACAGCCACTGCTATTGTGAACCAAAAGACAAACGGGTCAGAGACTCTGATTGGATGTGCTACCTCTAC[C/T]GGTCTTGCCGTTATGATCATCATCCTCTCCACTGGCCACATCTCTGGTGCTCATCTCAACCCTGCAGTCACTATTTCCT	X	X	X		X
fava_dn_rep_c2022_681	fava_dn_rep_c2022	NA	NA	NA	Medtr3g110182.1	51183041-51183240	chr3	Auxin canalisation	GGGAAAGGTTACGAGGGAGCCGGGGCGTGTTAAAGGCGGCTCTATCGTTACTGCTTCTGTTGAAGATCCTAGTGGCTATA[G/C]GTTTGAGCTTTTGGAGAGAAGACTTACTCGCGAACCGTTGTGCCAAGTGATGCTTCGAGTAGGCGATCTTGATCGTGTC	X	X	X	X	X
fava_dn_rep_c2023_286	fava_dn_rep_c2023	PsCam043326_1_AA	NA	NA	Medtr7g118320.1	49109584-49110310	chr7	O-methyltransferase	CGGCATTTTCCAGGTCCTACAAAACTCCGATTCAGATTCTCCACTCTCCCCCGACGAAATCGCTTCTCGTCTCTCATGCA[C/G]TAATCCCGAAGCTCCGAAAATGTTAGATCGAATTCTCGCTCTTCTTGCTTCTCACTCCGTGCTTAACTGCTCTGTTGTT	X		X		X
fava_dn_rep_c2024_408	fava_dn_rep_c2024	PsCam037888_1_AA	NA	NA	Medtr8g036920.1	13451964-13453061	chr8	Leucine Rich Repeat	TCTTCCACAATGTCACTCACTCCGGCACCATGACCGGAAACATCTCGCCGGAGATTTGTAAACTCGACCAGCTCACCACC[G/T]TCGTTATCGCCGACTGGAAATCCATCTCCGGAGAAATACCCTCCTGCATCACCTCTCTTTCTTCCCTCCAAATCCTCGA	X	X	X	X	X
fava_dn_rep_c2025_869	fava_dn_rep_c2025	PsCam042222_1_AA	LG5	61	Medtr1g095600.3	NA	NA	eIF4-gamma/eIF5/eIF2-epsilon	ATTTCTGCAACAAGAGTCTTGTATTTCATGGAGTTGCCATTATCTTGATTGCCACTTACCTTAGTGGCCGCTTTCTCCTC[T/C]GCTTCATTGGTTGAGAGCATGACCATATCAGCTGTCACAGCACTTAGCTGTTCTTGGCTTCGTAGCCGAGCAGCCTCCA	X	X	X	X	X
fava_dn_rep_c2027_721	fava_dn_rep_c2027	PsCam045079_1_AA	LG3	63.1	Medtr3g076660.1	34458110-34458724	chr3	Elongation factor Tu GTP binding domain	TTTTGAATTCCTCTCAACAACAACCCCACATTGTCACCAGCCATAGCATCATCCAAAATCTTCTGGAACATTTCTACACC[G/A]GTCACTGTAGTGTTCCTTGTTTCCCTCAAACCAACAAGGTCAACAACATCCCCAACTTTAACAGTCCCTCTTTCAATTC	X		X		X
fava_dn_rep_c2030_878	fava_dn_rep_c2030	PsCam044986_1_AA	LG6	98.1	Medtr2g008050.3	NA	NA	Actin	TCAGCAATTCCAGGGAACATTGTAGACCCTCCACTGAGCACAATATTTCCATATAGATCCTTCCTAATATCAACATCACA[C/T]TTCATGATGGAATTGTATGTAGTTTCATGAATTCCAGTAGCTTCCATACCGATTAGAGAAGGCTGGAAAAGTACTTCAG	X			X	X
fava_dn_rep_c2031_1180	fava_dn_rep_c2031	PsCam043630_1_AA	LG7	57.5	Medtr3g058620.1	23315903-23316007	chr3	Ribosomal protein L19	GCACGGGATTGAGAAGTGAGCCTCGAAGTTGAGGCGGAGATTGAGGAAGATCGAATCAGAGAAGATACGAGTCTGCGTGA[G/A]GCCATCTTCAGAGAGAGAAAGGAGATGACTAGGGTTTGTGGAGTGAGCCACTGCACCCTGCGGCTTTACACTTTGTTAT	X	X	X		X
fava_dn_rep_c2032_1293	fava_dn_rep_c2032	PsCam000910_1_AA	NA	NA	Medtr2g026050.1	9400047-9400111	chr2	Mo25-like	TCCCGCTTGCTATCACGGATTTCGTTGCTGCGATCGAAGAATAGAAGAAGATCTGTGGTTTGTCGCACAATATCAATAGG[A/T]GTGCGTGGCTTTGGCTTAAAGAGACCCTTCATCTTCTCAGAATCAATGCTTCTTCTCTGGTTAGGGTTTCTGAATCAAC	X	X	X	X	X
fava_dn_rep_c2041_325	fava_dn_rep_c2041	PsCam043532_1_AA	NA	NA	Medtr8g027285.1	9580974-9581159	chr8	ORMDL family	TGAAATTTGATGGCTAATCTGTACGTGAAAGCTGTGCCACCTGCGGATCTGAACAGGAACACGGAGTGGTTTACGTATCC[T/C]GGCGTTTGGACTACCTATATCCTTATTCTGTTCTTTACGTGGATCCTTGTGCTGTCTGTGTTTGGGTGTTCGCCTGGAA	X	X		X	X
fava_dn_rep_c2042_464	fava_dn_rep_c2042	PsCam043316_1_AA	LG3	88.4	Medtr3g051740.1	20484302-20484485	chr3	Endoribonuclease L-PSP	CCACCTGCATTATTGACCTGATTCTACTGAAAAGAGTCATCCATGTATACGACTGGAGCTCAGAGTGCTGCTACACACTC[A/T]ATTTCAATCTTGGCATCCATCGGCAAGGCAGCTACCTGATACGTCGCGCGAGCTGGGGCAGGTGAAGGAAAGTATTTGG	X	X		X	X
fava_dn_rep_c205_336	fava_dn_rep_c205	PsCam009771_1_AA	NA	NA	Medtr5g082070.1	35230848-35231184	chr5	Major intrinsic protein	TTCATAGCCACTTTCCTTTTCCTGTATATAACCGTTTTAACCGTTATGGGTGTTGTTCGAGAAAGTTCCAAATGCAAAAC[G/T]GTTGGTATTCAAGGAATCGCTTGGGCTTTTGGTGGCATGATCTTCGCTCTTGTTTACTGCACCGCTGGAATCTCAGGGG	X	X	X	X	X
fava_dn_rep_c2053_1574	fava_dn_rep_c2053	PsCam006718_1_AA	NA	NA	NA	NA	NA	NA	AACTACTGGAATAATCACCCACAACTCATCTGGGGATTACTCGGCTGGTGGGGAACCTTAGGCAGCGCATTCGGTACTTC[C/G]AGCGTACCAGGATTAGGATCAAGCCTCAGCCTGCCACAAGCACTTTCCAACACAAGAACTGACGGGCTTGGAGCACTAT	X	X	X	X	X
fava_dn_rep_c2055_934	fava_dn_rep_c2055	PsCam050413_1_AA	LG2	57.7	Medtr1g075320.1	33344859-33344956	chr1	Peptidase family M20/M25/M40	CTGGAGGATGAAGGCATATCTATAGGCATAGTCACTGCCATTGCAGCTCCAGCAAGTCTAAGGGTTGAATTTGAAGGCAA[T/C]GGTGGCCATGCAGGTGCCGTCCTCATGCCTAACAGAAATGATGCTGGTCTTGCAGCCGCTGAATTAGCTCTGGCTGTTG	X	X	X	X	X
fava_dn_rep_c2060_2252	fava_dn_rep_c2060	PsCam048838_1_AA	NA	NA	Medtr5g057990.1	23929892-23930121	chr5	Glycosyl hydrolases family 31	CCAGTGCTCGAGCAAGGAAAAACACAAGTGAAGGCATTGTTTCCTCCCGGTAGTTGGTATAGTTTACTTGATTGGACTCA[T/C]ACCATAACATCGAAAGGCGGAACATATGTTACACTCGATGCACCTCTTCATGTGGTGAATGTCCATTTATATCAGAACA	X	X		X	X
fava_dn_rep_c2061_657	fava_dn_rep_c2061	PsCam001109_1_AA	NA	NA	NA	NA	NA	Salt stress response/antifungal	TAAGGTTGGTGTGAATAATAATGATACATTATATGGTCTTGTTCAATGCACACCTGATTTGTCTAAAACATCTTGTGATG[A/G]TTGTTTGCTTCAATCTATCAAAGAAGTTCCAAATTGTTGTAACAATAAGATAGGGGGTAGAGTTCTTAGACCTAGTTGT	X
fava_dn_rep_c2063_369	fava_dn_rep_c2063	PsCam051169_1_AA	NA	NA	Medtr2g008050.3	NA	NA	NA	TGGTATTTGGATGTATGCGGCATCACAGACAAAAGGGATATCGGCATACATACCAACAAGGGCGCACCTAATGCACTCTA[C/T]GGTAGTAAAGAGAAAAAGAAAAAACGCAGTAGTCCAGAAATGCATTCCAAGTTGACCCCAATAGAACGAAGGTGGCATC	X	X	X		X
fava_dn_rep_c2066_299	fava_dn_rep_c2066	PsCam052260_1_AA	NA	NA	Medtr7g100010.2	NA	NA	Clathrin adaptor complex small chain	TGTTCATTTGTTGAGCATCGCAACTACAGAATTGTATATAGACGCTATGCATCTTTGTTTTTCCTGGTTGGGGTTGACGA[C/T]GGCGAGAATGAACTTGCTATTTTGGAATTTATCCATCTCTTAGTCGAAACCATGGATCGACATTTTGGCAACGTGTGTG	X
fava_dn_rep_c207_674	fava_dn_rep_c207	PsCam011280_1_AA	NA	NA	Medtr2g043230.1	18824410-18824586	chr2	Chaperonin 10 Kd subunit	AAACCACCAGAGGTTTTTTCCTCGGCTTTTTCAATCTTTATCAGGACTCTATCGTTCAATGGTTTAAGATCCTTGATGTC[A/G]CCAGTTTCAAGGATGCCAACAATGTCATCATCCTTCACGATAAGATGCTTCTCACCATTGAAATCCACCTCAGTACCTG	X	X	X		X
fava_dn_rep_c2077_193	fava_dn_rep_c2077	PsCam049971_1_AA	LG3	70.8	Medtr3g072500.1	32601349-32601577	chr3	EamA-like transporter family	ATTGATAAGGTTAACAATGGTTCATTACTTCGTAAGATGAAACCTTACCTTGCTATATTGTCTCTTCAATTTGGTTACTC[A/G]GGGATGTACATCATTACTATGGTTTCTTTCAAACATGGTATGAGTCATTGGATTCTCTCAGTGTATCGCCATGTTGTGG	X			X	X
fava_dn_rep_c2078_867	fava_dn_rep_c2078	PsCam052016_1_AA	NA	NA	Medtr1g054315.1	23386143-23386454	chr1	Probable N6-adenine methyltransferase	TAGGAATGCTTCAAATCTGACGGTAAGTCCTCGGGGTGATTGTAGTCATAGAATGTGTAATCACTTCCATATTGCTCAAA[A/C]CGTTTGTCGTATTCAAGAAGTTGCACAGAAACATTTGGATCCATTTTCTTAAGATAAGCATAGAGGGTAGGGCAAGCGA	X	X			X
fava_dn_rep_c2081_827	fava_dn_rep_c2081	PsCam051160_1_AA	LG7	56.4	Medtr4g087110.1	34133219-34133688	chr4	2OG-Fe(II) oxygenase superfamily	CATTATCCTCCATGCCCTTATCCTCACCTTGCTCTTGGCGTTGGAAGACACAAAGATGCCGGTGCCTTAACTATTCTTGC[T/A]CAAGATGAGGTTGGAGGACTCGAAGTTAAGCGAAAATCAGATCAAGAATGGGTTCTTGTCAAACCTACTCCCGATGCTT	X	X	X	X	X
fava_dn_rep_c2083_144	fava_dn_rep_c2083	PsCam043809_1_AA	NA	NA	Medtr3g053540.1	21293184-21293273	chr3	Ubiquitin-2 like Rad60 SUMO-like	GAAGACGAACGAACAAGAACGATGTCTGGCGCTGCACCCACTCCCAACACTGAAGAAGACAAGAAACCTAACGATATCGC[G/T]CATATCAATTTGAAGGTCAAAGGCCAGGATGGAAACGAAGTTTTCTTTAGGATAAAGAGGAACACTCAGCTGAAAAAGC	X
fava_dn_rep_c2094_482	fava_dn_rep_c2094	PsCam046374_1_AA	NA	NA	Medtr4g094260.1	37371720-37371767	chr4	RNA recognition motif. (a.k.a. RRM, RBD, or RNP domain)	ACTCCTGAAGAAGTGCAACAGCATTTCCAGTCGTGTGGAACAGTAAACCGAGTCACCATTCGCACTGATAAGTTTGGCCA[G/A]CCCAAAGGTTATGCTTATGTAGAATTTGTTGAAGTAGAAGCTGTTCAAGAGGCTCTTTCCCTGAATGAATCTGAACTGC	X	X	X	X	X
fava_dn_rep_c2095_372	fava_dn_rep_c2095	PsCam043669_1_AA	LG6	13.8	Medtr2g450100.1	22099652-22099859	chr2	Protein of unknown function (DUF1068)	CCTGCTCTTTACTGGAGATTCAAAAAAGGCATCACTCTTCGCTCCTCTAACTCCAAACTCTCTTGTCCTCCTTGTATCTG[T/C]GATTGCCCTCCTCCTCTCTCCCTCTTCCAACTCGCTCCTGGGCTCGCCAATCTCTCTGTCACAGATTGTGGAGGCAATG	X	X	X	X	X
fava_dn_rep_c2097_347	fava_dn_rep_c2097	NA	NA	NA	NA	NA	NA	Mago nashi protein	GGTACAAAGTTAATCCATCCAAATCGGGTTTTCCTGTTCATCACCAATACAAATGTCAAACTTCATAGCTAAAAGTGAAA[A/G]TTGTTTAAAGAGTGCACATTCCTACGAGGACAAACTCAAATAATGGTAAACATCTTATATAGGTTTGATCTTGAAGTGA	X	X	X	X	X
fava_dn_rep_c21_1506	fava_dn_rep_c21	PsCam055875_1_AA	NA	NA	Medtr7g013810.1	4045473-4047455	chr7	Glycosyl hydrolase family 81	GGTGTGCTAGCATGAGTAAATCACCGGAATTTTGAGTCTCCCATTTATAAACTAAACCGAATTTATTCTCGATCTTCGCA[T/G]AGCCCGAAACCGGATAACTCGAGCTGAATTCATCGAGAATTTTCTCATTATTCGAATTAGAAACACTTGCAATACGAAT	X	X	X		X
fava_dn_rep_c210_601	fava_dn_rep_c210	PsCam014211_1_AA	LG1	3.4	Medtr5g096670.1	42279435-42279462	chr5	Fructose-bisphosphate aldolase class-I	GACAGAAATACAATCCCTGGTACCGCAGCTGGGACAGTTCTGCGCAACGCAGTAACTGTGTACTCGCCAATCACCTCAGG[T/G]GATACCTTTGGGCTATCAGAACCGGGGGTGACCATGTTGGGCTTGAGAAGAGTTCCTTCAAGAAGGACATGTTGATCAT	X	X	X	X	X
fava_dn_rep_c2106_128	fava_dn_rep_c2106	NA	NA	NA	NA	NA	NA	Peroxidase	CGTTTGACTACTCCGTCGTCGTTTTTACTTTCTTCTACCCGATCTAGCAGCGATCATCTTCTCCGGCAAGTCGGCGGCGC[C/T]CGAGTCAACACACTCCGGCGGAGAAAAGCAAACTTTGACTCGAACAATTCACTGAGTTGAATCGCGATTTCGACAACAC	X	X	X	X	X
fava_dn_rep_c2115_1764	fava_dn_rep_c2115	PsCam036258_1_AA	LG2	20.3	Medtr1g008140.1	747188-748182	chr1	Plant invertase/pectin methylesterase inhibitor	ATCACATTTGAGAACTATGCTGGACCGGAGAAGCACCAAGCGGTGGCGCTCCGTGTCGGAGCCGATCACGCGGTGGTGTA[C/T]CACTGCGACATTGTGGGGTATCAAGACTCGTGCTATGTACACTCTAACCGTCAATTCTACCGTGAATGTAGCATCTATG	X	X	X	X	X
fava_dn_rep_c2120_1706	fava_dn_rep_c2120	PsCam045090_1_AA	NA	NA	Medtr7g089120.3	NA	NA	Tubulin/FtsZ family, GTPase domain	AGTTCAGCGCCTTCAGTATAGTGACCTTTCGCCCAATTGTTACCGGCGCCGGACTGACCGAAGACGAAGTTATCCGGACG[G/A]AAGATCTGGCCGTAAGGACCGGTTCGGACACTGTCCATAGTACCAGGCTCCAGGTCCATGAGGATGGCGCGTGGAACGA	X	X	X	X	X
fava_dn_rep_c213_716	fava_dn_rep_c213	PsCam013294_1_AA	NA	NA	Medtr7g089120.3	NA	NA	Cofilin/tropomyosin-type actin-binding protein	TTTCTAGTTTGTGGAGTGGTCATAATATCTCATGATTTGTGATTTATGCCTCCTCTATGTTGGAGTGGCATTTTAGTCTT[A/G]TGCTTATCTATCAGTTGAATTTGTAACTGTTTGGTGTGATGAAACAAAAATTGGGGTCCTGTTTTACTTAAAAAGGCTA	X	X	X	X	X
fava_dn_rep_c2135_208	fava_dn_rep_c2135	PsCam052710_1_AA	NA	NA	Medtr1g112480.1	50918684-50919001	chr1	NADH-ubiquinone oxidoreductase B18 subunit (NDUFB7)	TCGAGGATCAACGATGGAAGTGGAAGGTTCATCGAAGAAGATGATAGCGACACAAGAAGAAATGGTGGAAGCTAGGGTTC[C/T]GTTAGCGTACAGAGATCAGTGTGCGCATTTGCTCATCCCTCTCAACAAGTGCAGACAATCGGAATTCTATCTCCCATGG	X
fava_dn_rep_c2147_336	fava_dn_rep_c2147	PsCam049490_1_AA	LG7	10.2	Medtr8g102460.1	43126168-43126515	chr8	Hexokinase	TTAATTACCCTGACAATATAACATTAGGATTCTTCTACTCCCAAATACAGGGAATGTGAAGCTGCTAGAAGTGCGGCTCC[G/A]ATGCCTGAACCATCATTAGCATGCTCAATGACAACTGTTTCAGCGGCTTCATCTCCAAGCAATTCCTTCAGTGTATTCT	X			X	X
fava_dn_rep_c2150_391	fava_dn_rep_c2150	PsCam044860_1_AA	LG6	98.5	Medtr2g008220.1	1361040-1362458	chr2	UDP-glucoronosyl and UDP-glucosyl transferase	CAGAAAACACCATGGACATTCAACCAAACATGAACCGTTACCTTAAACTAGCTTACGAAGGACTAGAAAACGATGTCACC[C/G]AGATTCTCAAAACCTCCAAACCTGATTGGGTTTTCTACGATTTCGCTTCTGGTTGGTTAGCACCAATAGCGAAATCGCT	X			X	X
fava_dn_rep_c2154_2517	fava_dn_rep_c2154	PsCam024862_1_AA	NA	NA	Medtr2g036650.1	15871233-15871329	chr2	E1-E2 ATPase	GACAATCCCGATGAATTGACTGCTGCTTTGTATCTACAAGTTAGCATAGTCAGTCAGGCTTTGATCTTCGTGACTCGTTC[G/A]CGTAGCTGGTCTTATGTTGAACGCCCCGGGATGCTGTTACTGGGTGCTTTCCTCATTGCTCAACTGATTGCTACATTAA	X	X	X	X	X
fava_dn_rep_c2155_388	fava_dn_rep_c2155	PsCam043659_1_AA	NA	NA	Medtr3g099570.1	45643343-45643508	chr3	Plastocyanin-like domain	ACAATTGGTGCTGATTATAGCACATGGGCTAGTGACAAAACCTTTGCAGTTGGTGATAGCCTCGTGTTCAACTATGGAGC[A/T]AGTGGGCACACTGTGGATGAAGTTAAAGAAAGTGACTACAAATCATGCACATCTGGAAACTCAATTAGTACAGACAGTA	X	X		X	X
fava_dn_rep_c2156_671	fava_dn_rep_c2156	NA	NA	NA	NA	NA	NA	Domain of unknown function	TTTGCTGTTTTTATGGTCACACCAGACGTCATTTGGCAATCTCACTTCGGTGTGTTAGGTATTGCTATTATTGTTTGGGT[A/T]TCGCTTGTTGGAATTCTTGCTTTTATTTTAACTCTGCGTCTTATTGTAAGGGGTGTCAATAAAGTTTACAACTTCATGG	X	X			X
fava_dn_rep_c2163_1430	fava_dn_rep_c2163	PsCam042795_1_AA	NA	NA	Medtr5g035590.1	15482439-15482507	chr5	Leucine Rich repeat	GCCTGTTGTGGTTGAACATCTACATGAATGACATTGGTGATGAGGGTGCAGAAAATATTGCAGACGCTTTAAAGGAAAAT[C/A]GGTCATTAACGACATTAGATCTGGGGGGAAATAACATTCATGCTGTTGGAATTGGTGCTGTTGCTAAAGTTTTGAAAGA
fava_dn_rep_c2165_982	fava_dn_rep_c2165	PsCam051602_1_AA	NA	NA	Medtr7g023060.1	NA	NA	GDSL-like Lipase/Acylhydrolase	GGTGGCAGGAAATTTTGGCTTCACAATACCGGACCGTTTGGCTGTCTTCCTAAATTAATCGCACTGTCTGACAAGAAAGA[C/T]CTCGATTCATTTGGATGTCTTTCTAGTTACAATTCTGCTGCAAGATTGTTTAACGAAGCGCTGTATCATTCGAGTCAGA	X	X			X
fava_dn_rep_c2168_576	fava_dn_rep_c2168	PsCam038807_1_AA	NA	NA	Medtr4g059720.1	22034628-22035380	chr4	Fasciclin domain	TCGCTGTCAGTAGATTTCTTCTTAGTCGATGTCTTCGCCTTTTCAGGCGCTGGAGCCGGTGCAGGAGGCTTAGCAACAAA[G/A]AAGTCCCGAGGAAGGAGCACCTTATCTACCTGGTAAACCGCGAGCTGGTGATCGGTGTAAACAGTTCCACCAAGAGTGA	X	X	X	X	X
fava_dn_rep_c2169_435	fava_dn_rep_c2169	PsCam033960_1_AA	NA	NA	Medtr8g009880.2	2452009-2453214	chr8	Protein of unknown function (DUF568)	AATGTGAAGTTACAGAAATCTCCATTACTCTCTCGACCTTTGGACATCCGCCTTGTCTCTTCCACTGCAGCCATGTATGG[T/G]GGCAAAATGGCCACCATACACAACGGTGCTGCCATCCAAATCTACGCCACAATCAAACTTGAATTAAACAAAACTAAAA	X	X	X	X	X
fava_dn_rep_c217_850	fava_dn_rep_c217	NA	NA	NA	Medtr7g114240.3	47131306-47131381	chr7	Copper/zinc superoxide dismutase (SODC)	TATGATGGAGTTTGTTCCAGTGAGAGGGATATGGTTGTCAGTAATGGTGAAGCTTACAGTTCCATCATCACCAACATTGA[C/T]ATTTCCTAAATCACCAGCATGTCTAGTCTCATCCTCGGGTGCACCATGTTCCTTCCCATTAGGATTGAAATGTGGTCCA	X	X		X	X
fava_dn_rep_c2180_349	fava_dn_rep_c2180	PsCam001999_1_AA	LG1	81.4	NA	NA	NA	NA	TTCAATCCAACTCTCAAGCTTTTCCATCCTCGCAGGGAGTAGTGGATGCAGAAGATGAATTTGTGGAAACTCAGTATTAC[A/G]ACGAGTTGTTGTCGATTGATAAACAACATCATGCGACAGGAAGTGGGTTTATAAAAGCGGTTAGAGAAGGAGATGAAAG	X
fava_dn_rep_c2183_1211	fava_dn_rep_c2183	PsCam030944_1_AA	NA	NA	Medtr4g083570.1	32572171-32572767	chr4	ZIP Zinc transporter	AAGACGGATAGCGACGAGTCAAAGCTTCTCCGTTATCGTGTAGTCGCCATGGTATTAGAGCTTGGAATAGTAGTTCATTC[G/A]GTGGTGATAGGACTTGCCATGGGATCTTCCAATAACACATGCTCCATAAAAGGTCTAGTTGCTGCACTTTGCTTCCATC	X	X	X		X
fava_dn_rep_c2184_372	fava_dn_rep_c2184	PsCam023324_1_AA	NA	NA	Medtr2g065470.1	27456907-27457019	chr2	Glyceraldehyde 3-phosphate dehydrogenase, NAD binding domain	GGAACTTCATTTCCATGTGATCCATTAGTCTTACAGAACTGCAATGCCCGGGGCATTCAGCCTATCAGCGCTACAGCAAC[G/A]GAAATCCCTCTCCCTGTGCAAAAATCAAGCAGCACTGAGAAGACCAGAGTTGGAATAAATGGTTTTGGTAGAATTGGAA
fava_dn_rep_c2185_630	fava_dn_rep_c2185	PsCam043368_1_AA	NA	NA	Medtr7g032930.1	NA	NA	Proteasome subunit	TACCAAGGTCATGTCTCAGCTGCATTAGTTCTTGGCGGGGTTGACATCACTGGACCACATTTACATACTATCTATCCACA[C/T]GGGTCAACTGACACCCTTCCATTTGCTACAATGGGATCTGGTTCACTTGCTGCAATGTCTGTATTTGAGTCTAAATACA	X	X	X	X	X
fava_dn_rep_c219_916	fava_dn_rep_c219	PsCam021362_1_AA	LG4	112.5	Medtr5g006440.1	920177-920235	chr5	Ribosomal S3Ae family	ACATCAACATGGGCTTCTATAAGAGTTTGCCATTTGCGAACCAATGACCTGAGCTTGTCAGTTGTGAAATCCATACCCCA[G/A]AAGTTGGTGAGGAGGTTTTTCCCCTGAACATCTTCAGCCCTAAGCCTGATCTTCCTGAAAGCATTGTCTTCATCTGCTT	X			X	X
fava_dn_rep_c2198_741	fava_dn_rep_c2198	PsCam048405_1_AA	NA	NA	Medtr8g092450.1	38651197-38651415	chr8	PCI domain	GGAAAAGAAAAAGCCCAAAGAAGGCGATAATATGGTTGAAGAGGCTCCTGCAGACATTCCATCTCTACTGGAGTTGAAGC[A/G]GATTTATTATGAACTAATGATTAGGTATTATTCCCACAACAATGAATATCTTGAAATTTGCCGTTGCTACAAGGCAATA	X	X	X	X	X
fava_dn_rep_c2199_295	fava_dn_rep_c2199	PsCam018545_1_AA	NA	NA	NA	NA	NA	Glutathione S-transferase, N-terminal domain	TAACAAATTCACACCATCTGCAACTCCCAACCTACTATTATAAATTTGTAGTGTAAAACTATTTCAAGCATTCCACATAA[T/C]GTTTGCAACTCTCACTTCATTGACTAGTAAACTATAGTACTGTCACAAACAACTGCATCTTTTGTTACTTCTGCCCCAA	X	X	X	X	X
fava_dn_rep_c2215_225	fava_dn_rep_c2215	PsCam048561_1_AA	NA	NA	NA	NA	NA	Protein of unknown function (DUF3223)	ATGGATTCAATATCCAGATGGCGATTATTAGTGAACTCCATAAATTTCTGTAGTTTTTATTTTCCATGCTATCAGCAGTC[G/C]GAGAACACGAAAAACGGAACTTAAAATGGTACAACAATCAGAAGATATTAACTTGAGAAACCACGACTCCGGTTTCTGA	X	X	X		X
fava_dn_rep_c2218_464	fava_dn_rep_c2218	PsCam049819_1_AA	NA	NA	Medtr7g022190.1	7105772-7105894	chr7	WD domain, G-beta repeat	AGGAATTTTGAGAACATTCTCACATCTGGAGAGACTGCAGACAAGGATTGCAAAGAAGTGGAGAAGGGGGACAGATACTA[C/T]GAATTCTTCTATAATACAAGGGTGGTTAAGCCTACCATCCTTCATTTTCAGCTGAGAAACTTGGTATGGGCTACTTCAA	X
fava_dn_rep_c222_1333	fava_dn_rep_c222	PsCam037128_1_AA	LG4	96.5	Medtr8g021310.1	7645422-7645618	chr8	Lung seven transmembrane receptor	GGTTCGGCTTATGGGGGTCAAAGGGCTGTTTGTTGCACTGGTGATCTGGCTAAACTCGGTGTGTGCAATGAAGGACAGGT[C/T]ATTCATCGTCCATCTACTGTGAATTCGGATTGGCCTCAAGTTTATGGCGTTGCTTTTGAGATGGACGATGAAGTAGCAG	X	X			X
fava_dn_rep_c2220_593	fava_dn_rep_c2220	PsCam000780_1_AA	NA	NA	Medtr2g069210.1	28743187-28743716	chr2	non-haem dioxygenase in morphine synthesis N-terminal	GCCAATATTAACAACAAGAGCCTCAGAGATTGGAGGTACATCGACCCACTTGTCCTTGTGAAGAACTTGAAGGCCACCGA[C/T]ATGATCTTGGAGAAGCACAGTGAGGAAACTACCATCAGAGTGTTTGGTGGTTCCCATTGTTAATTCTGGTTCGGGACAA	X	X	X	X	X
fava_dn_rep_c2238_285	fava_dn_rep_c2238	PsCam001799_1_AA	NA	NA	Medtr1g079890.2	NA	NA	Integral membrane protein DUF106	ATTCATCACCAGATTCTACATCGCGGTTTTAGAATAATGGCGGAAGATCTGGTGCTGGATACTGCAATCAGAGACTGGGT[C/G]TTGATCCCTTTATCTGTTGTTATGGTTCTAATTGGTGTGCTCCGTCATATTGTTTCCAAGCTTATGCGGTCTACTCAAA	X	X	X	X	X
fava_dn_rep_c2247_1756	fava_dn_rep_c2247	PsCam000690_1_AA	NA	NA	Medtr4g131160.1	54718806-54719216	chr4	Helix-loop-helix DNA-binding domain	ACGAAAAAGAAAGCTGTTCCTCGGAAAGCTGCTGGACAAGCTTGGGAGGATCCTATACTTGCAGAGTGGCCTGAAGATGA[T/C]TATCGACTCTTCTGCGGTGATCTTGGTAATGAAGTCAATGATGATGTTCTTTCGAAGGCATTCACACGATTCCCTTCCT	X		X		X
fava_dn_rep_c2252_619	fava_dn_rep_c2252	PsCam021037_1_AA	LG3	126.6	Medtr2g098950.1	42375015-42375428	chr2	pfkB family carbohydrate kinase	AGATCAGCGCATTTGAAGGCATTGGAAGTTGCCAAAGATGCTGGCTGTCTTCTTTCCTATGATCCCAACCTCCGACTACC[A/G]TTGTGGCCTTCGGCTGATGAAGCTCGCACTCAAATATTGAGTATATGGGAAAAGGCTGATTTGATTAAGGTTAGTGATA	X	X	X	X	X
fava_dn_rep_c2254_1186	fava_dn_rep_c2254	PsCam042504_1_AA	LG6	97.2	Medtr2g008960.1	1708845-1709616	chr2	NA	AATGGAAGCCATGTCTGTAACATCTTTAACTTTACCTGCATGCACTGCTTTATCTTGCTTTCCTCGATTTCGTCCATGCC[G/A]AAGTCATTGGCTTCTTTGAATAGGAACGCAGTAAGTTTGACAAGTGAAGTCTGTAAACGAGCGTCAGCCGAAAGAGCCA
fava_dn_rep_c2256_353	fava_dn_rep_c2256	PsCam029289_1_AA	LG4	73.4	Medtr8g063940.1	26823098-26823287	chr8	Spermine/spermidine synthase	TGCTGGACTTTAACCGCGCTATGAGCTCCTTTGAGCTCTTGAGAATCTTCTCAATTTTCTTTGGAACCAATCTTCCTCTT[T/C]GCAAACAACGGCAAACAGAAAGCTGCTGTATGAATCTCAGGGTTGTAGAATTTGAGTGGCCTTGGTGATTTTTCACACT	X	X	X	X	X
fava_dn_rep_c2258_301	fava_dn_rep_c2258	PsCam046025_1_AA	NA	NA	Medtr5g089370.1	38844507-38844914	chr5	Synaptobrevin	GGTGGTTCTGGCGGAGTTCACTGGAACCACCACAAACGCGAGCGCAATCGCGCGACAGATTCTCGAAAAGATCCCCGGGG[C/A]AAACGATACTCATGTATCGTATTCTCAAGATCGTTACATCTTTCACGTGAAACGGACCGACGGACTCACCGTTCTTTGT	X	X	X	X	X
fava_dn_rep_c2269_553	fava_dn_rep_c2269	PsCam001835_1_AA	LG3	2.5	Medtr3g116380.1	54427468-54427524	chr3	BURP domain	CCATGAAATACACACTTGACCAATGCAACTTTGAACCTATGGAAGGGGAAACAAAATTCTGCGCAACATCGTTAGAATCT[T/C]TATTCGATTTCGCAAACTCCATGTTTGGTTCAAACTCAAACTTCAAATTCTTGACCACAAAACATGTCACAGAATCCAC	X	X	X	X	X
fava_dn_rep_c2274_1595	fava_dn_rep_c2274	PsCam023193_1_AA	LG7	96.2	Medtr6g011380.1	NA	NA	Major intrinsic protein	TTGTTGTAACCATCATGGATAAAGTTGGCACCACCACCGTACCTGTCAAAGAAGGATTTTTGGAAACCTTTGGCTAGTCC[A/C]GTACCACAGATTGCACCTGCACACTGTGCTGCCATGTAGAATACTGCCCTTAACAATGACACTTTTCGCCCCACGAATA	X	X	X	X	X
fava_dn_rep_c2278_599	fava_dn_rep_c2278	PsCam018284_1_AA;PsCam052296_1_AA	NA	NA	Medtr1g023630.1	NA	NA	Core histone H2A/H2B/H3/H4	ACCATTATGCCCAAGGACATTCAACTTGCACGCCGTATCCGTGGTGAACGAGCTTAGGGTTATGTGGTGTTAGTGTTTTG[G/A]GAATTTAGGGTTTTAATGGATTTGAGTTTCTTTTATGCGTTGTATAGTTTGTTAAAGTCATTGATCATCTTTTTGCTAA	X		X	X	X
fava_dn_rep_c2282_1370	fava_dn_rep_c2282	PsCam059451_1_AA	NA	NA	Medtr4g096770.1	38502894-38503407	chr4	CobW/HypB/UreG, nucleotide-binding domain	ACAGCAGCGAGACTGTAACGATCCCTTAGGTTTTGACAAAGGGCTAACATCAAAGCGGTTTTGCCAGTACCAACGGGTCC[G/A]CCAATGCCGACGGTGAAAGCTCTTTCATTGAAATCTCTGTTGATGAGAGGTTGAGCTCTTCTGCTGAAGAATCCAGGTG	X	X		X	X
fava_dn_rep_c2284_620	fava_dn_rep_c2284	PsCam000818_1_AA	NA	NA	Medtr1g023630.1	NA	NA	NA	TCTAACTCTGACTGGGAAGGGTGTGCTGGCAATGTTGCAGGTACAAGCAAAGGGGCCTGGACTGGCCATGCTGGAGCAGG[T/C]GCGATCTCGGTTTTTTCAGCTACATTATATTGGGGCTTTTCAGTTTCTTTTGCCACCTTACGTTTGACCCTTCTAGTTT	X	X			X
fava_dn_rep_c2288_530	fava_dn_rep_c2288	NA	NA	NA	NA	NA	NA	Signal peptide peptidase	GCAGCCAAAAATCCAATTACAGCAGGTACAATATACAAAAGTGCGGGCTGAGCAGCCTGAAACCAGTTCATCACAACAAT[T/C]GTAAGGACCACGCCAAAAGTGTATCCTAAAAATGCACTCTTGAAGTACTGGGGTGGTTTTCCTCTAGACACATCAAACC	X	X	X	X	X
fava_dn_rep_c2296_841	fava_dn_rep_c2296	PsCam049925_1_AA	LG6	50.7	Medtr7g055650.2	NA	NA	Peptidase family M48	GGGTATGCTTCGGAGAATACTACTGTGAGTGAAGAGAATGGGAGGGAGACACTTAGTGCATTGACGGATAATGAAGGGAA[G/A]GTTGAAGGGAATTGGCACCGAGAGGACGAGGTTCTTGATGACAATTGGGTTCATAAGAGTAGGAAAAAAGGTTCGCAGC	X	X	X	X	X
fava_dn_rep_c2297_1260	fava_dn_rep_c2297	PsCam051714_1_AA	LG7	114.2	Medtr4g013100.1	3524808-3525233	chr4	D-isomer specific 2-hydroxyacid dehydrogenase, NAD binding domain	ATATCAATCTTATCAACACCAACGCTGAAGCTCGAAACGATTTCCAGCTTCGGCAGCGAGTCAATGAATTCAGAATCGGC[G/A]CCGGCGCCCGAGCTTCCGACAACGGCACGGATCGACGGGGCGTGTTGAGATAAGAGGGTCGATTTTTGAGGGAAATCCC	X	X	X	X	X
fava_dn_rep_c23_514	fava_dn_rep_c23	PsCam021714_1_AA	NA	NA	NA	NA	NA	Ribosomal protein L6	TCGTCCTTCACCTTCTCAGATCGAACAATTGAAACTCCATCAAGCAAATCCACTTTCCTCACCTTCTTCTCACCGAGAAA[G/A]TTACGGATCTCGATGGACTTGTTCTCATTGGTAATGCTAGCGTTGATTGGGAAATGAGCATACACAAACCTCATCTTGT	X	X		X	X
fava_dn_rep_c230_771	fava_dn_rep_c230	NA	NA	NA	Medtr1g064540.2	NA	NA	Vacuolar (H+)-ATPase G subunit	GCACGATATTCAGCAATCTCCTTTTCAGCCTCTTCTTTGGCCTGTTTCAACCTAGCCGATTTTTCGTTTTTCGCAGCATT[T/C]ACAATCCGTTGTGCTTCTTGTTCAGCAGCCAACAATTGCTGAATTCCTCCTTGACCCCTATTGGATGCCATTCTCTATG	X	X	X	X	X
fava_dn_rep_c2302_1389	fava_dn_rep_c2302	PsCam049884_1_AA	LG6	25.3	Medtr6g088500.1	32865023-32865208	chr6	short chain dehydrogenase	TCAAGCTCTTTGACAGTTGCTTGCACCGACTCGGGGCTTCGAGATGTAACTATTACACGATCTCCCGAAAGAAGAAACTC[T/C]CGGGCCAAGGCTTTACCTAATCCCCTTGTACTTCCAGTTATGACAACATTTCGCGGACCTTCGCGACAATAATCATCCA
fava_dn_rep_c2303_866	fava_dn_rep_c2303	NA	NA	NA	NA	NA	NA	O-methyltransferase	GGAGAGGAGAGAGTAACCAGTGAAGACACCAATTTCCAATGTATTTTTTGCATTGATGAGCTTAATCAACATGCTTAAAA[A/G]TTGTCCTTCATCGGCCGGTGTAGCCATAAGGTTCCAAGGATGTTTTTCTGTCATTTCACGAAGCTCCTTCAAACATGGG	X	X	X	X	X
fava_dn_rep_c2304_735	fava_dn_rep_c2304	NA	NA	NA	NA	NA	NA	Extensin-like protein repeat	GTGGAGAAACCTCCAATCTACAAGCCACCTGTAGAGAAGCCACCAATCTACAAACCACCTGTATACGAGCCTCCAGTTTA[C/T]AAGCCACCTGTTGGGAAGCCACCGATCTACACGCCTCCATTCTAGAAGCGACCTCACAATCCAACAGATGATGTTAGTC	X
fava_dn_rep_c2307_922	fava_dn_rep_c2307	PsCam042424_1_AA	LG3	84.3	Medtr1g064540.2	NA	NA	ThiC family	GTAAGTTCTATAGAAGAGGAAGTTTACAAGGTTCAGTGGGCGACCATGTGGGGAGCTGATACAGTCATGGATCTCTCAAC[C/A]GGTCGCCATATCCATGAAACTCGAGAGTGGATCTTACGGAACTCTCCCGTACCAGTTGGGACTGTACCTATTTATCAAG	X	X		X	X
fava_dn_rep_c2311_508	fava_dn_rep_c2311	PsCam006973_1_AA	LG1	29.9	Medtr5g076620.6	32686009-32686179	chr5	Squalene/phytoene synthase	CCGAAAAGCAAGAGTTTATTTAGTCATGTCTGTGACATTATTACGAGTTGCTTCTTCCCCTAGCTTAGAGGTATCCAATT[C/T]GACTGGTTTACTTGATTCTTTCGGGGTTGTGAAGGTTGTAGTTTCGTCAAGGTTCTTGTGTAGGGACTTTGTGTCAGTT	X
fava_dn_rep_c2321_1229	fava_dn_rep_c2321	NA	NA	NA	Medtr8g027975.1	10298237-10298415	chr8	Mitochondrial carrier protein	GGAGATGGAAGAGGCAAAACCCCACTTGAATATAGTGGGATGATTGATGCATTTAGGAAAACTGTTAGGCACGAGGGATT[C/T]GGTGCATTATACAAGGGTCTGGTTCCAAATTCTGTAAAGGTGGTCCCATCCATAGCACTTGCGTTTGTATCATATGAGA	X	X	X	X	X
fava_dn_rep_c2327_737	fava_dn_rep_c2327	PsCam029358_1_AA	NA	NA	Medtr3g090490.1	41056359-41056592	chr3	AhpC/TSA family	CTGGTTTATCATGGTCAGTATGATGATTCAAGGCCAAGTAATAATAACATACCAGTTACTGGAAGAGACTTGAGCTTGGC[G/A]ATAGATCGTGTTCTGAGTGGCCAGCCAGTACCATCAGAGCAAAAACCTAGTGTTGGATGCAGCATAAAGTGGCACCAGT
fava_dn_rep_c2331_905	fava_dn_rep_c2331	PsCam043189_1_AA	LG2	24.1	Medtr1g030580.1	10605197-10605402	chr1	EamA-like transporter family	ATTGCAACTTTGATATTTGAACGTGACATGAGTGTATGGTCATTAGGGTTTGACTCTAGGCTTCTTGCTTGTGTTTACTC[T/C]GGTATTGTGTGCTCTGGAATGGCTTACTATATTCAAGGTGTTGTGACTAGGGAACGTGGACCTGTGTTTGTTACTTCTT	X	X	X	X	X
fava_dn_rep_c2333_407	fava_dn_rep_c2333	NA	NA	NA	NA	NA	NA	VQ motif	ACATCTTCATCAAAACCCTCGTATGAGGTTCCTCCACCAGGTTTCACCATTTGATCATCAGAATCCACGAGAGGAGGCAC[T/G]GTCAAAACCGTGTGATCATTTTTATCACAATCCGTTCTAATATTCTCACTTGCAGAGTCAGGAACGCTGTTATCGCCAA	X	X	X	X	X
fava_dn_rep_c2334_387	fava_dn_rep_c2334	PsCam012976_1_AA	LG7	74.9	Medtr4g070320.1	26483584-26484060	chr4	Helix-loop-helix DNA-binding domain	GACGAGTCAAAGATTTCGGGTAAAGATGTAGACGTGGGGATACTAATGTTCCTCCAAAGCCCGATTTCCGAAGAGATTAT[T/C]CCCATATTGTTTATTAATCCACCACAACTTGAAACTAGTTGTTGTGCTGAATTAAATTGAAGATATGTAGTAGGGTTAG	X	X	X		X
fava_dn_rep_c2339_115	fava_dn_rep_c2339	PsCam024843_1_AA	LG7	75.5	Medtr4g069240.1	26022976-26023023	chr4	Oligosaccharyltransferase 48 kDa subunit beta	ATAGACTCTGAACCAGAGTCACAGTGTTGCATTGCTCTCAAATGGCGAAACTCATCTTCCTCTTTCTAACCCTCATTCCA[A/G]TTCTCTGCACTTCATTCTCCCCTGATAAACCCTCAGATCGTCGCATCCTCGTCTTAGTCGACGACTTCGCCGTCAAATC	X	X	X	X	X
fava_dn_rep_c2341_472	fava_dn_rep_c2341	PsCam051061_1_AA	LG3	68.45	Medtr3g070050.1	NA	NA	LIM domain	CAAGATTCTGGAACGGAGGCTGCTGCACGTTTGATTGATGCAGACTTGATCAGATGATTATAGCTCCCTTTCTCCTTAAA[G/A]AGCTGAGAGAAATGGTGCTTGCAATACAAAATTCCCTCAAGGGCTGCATAATTTGATGGAGTTATAGGACAACCACCGT	X	X	X		X
fava_dn_rep_c2342_407	fava_dn_rep_c2342	PsCam010736_1_AA	LG7	37.5	Medtr8g083090.1	35156650-35157360	chr8	S-adenosyl-L-homocysteine hydrolase	AAAGAGCAGGACATCACAAAACTAGGGTGTCCAGTGGCACATCCCAAGTTCATCAAACGACCCTCTGCCAATACAATGAT[G/A]CCAGTGTTTGTCTCAGGGAATAACCACCTGTCAGTTTGAGGCTTGATGGTGATACGCTTCACACCAGGGTAGTTCTCAA	X		X	X	X
fava_dn_rep_c2347_1134	fava_dn_rep_c2347	PsCam013944_1_AA	NA	NA	Medtr8g096700.1	40578504-40578512	chr8	Heavy-metal-associated domain	TCCTCCGGTTTTTTCTCCTCCGTGGCCTTCTCACCTTCTTTCTTCTCTTCTTCTTTCTTAGGTTCTTCAGGCTTTTTCTC[C/T]TCCACTTTAGTTTCTTCTGGTTTCTTTTCTTCCTCTCCCATTGATTTAGTGTAACTGAACTCAAAGGTTAGAGTGAGAT	X	X		X	X
fava_dn_rep_c2349_720	fava_dn_rep_c2349	PsCam051608_1_AA	LG4	42.5	Medtr4g101820.1	42120702-42120908	chr4	Heavy-metal-associated domain	TCCATACTTACTTGAGCCAGGCGAACAACACCAAAAATATCCGGGCCTTTGAATTCGGAAACAGCCGCAGATATTAAGAA[G/A]TCTTCCGGCACTCCTTGTCCGATTAACCGAGCTTTTCTACCAGTTTGCTCCAAAGCTTCAGTCATAACTTTTACTGGCG	X	X	X	X	X
fava_dn_rep_c2350_1110	fava_dn_rep_c2350	PsCam045330_1_AA	LG5	96.8	Medtr7g017900.1	NA	NA	6-phosphogluconate dehydrogenase, C-terminal domain	CCCTTCATGCCGGTTTTGTCGAGGACCTTGTCAACAAGATATCCATCACCTTTATCGTCCTTAATTCCGAATATATCTGC[G/A]GTGATTTCAATCAAGAAACTCAGAAGTTCTCCCTTGTTCCATTCTGTAAATGCACTTTGTAGTTCTTCATTTGTCAACT	X	X	X	X	X
fava_dn_rep_c2351_908	fava_dn_rep_c2351	PsCam057974_1_AA	LG2	30.3	Medtr1g078300.1	35061143-35061919	chr1	Ubiquitin carboxyl-terminal hydrolase, family 1	CCAAGGCTGATAGGACCCTCCTTCAATCCATCAAGCTCATAAAGTACTCCATCAACAGGTAGATAGCTTATAAAGTGGTA[A/G]ACATCATCGTCTTTACCAGCAGCCTTTTGCTCGTCAGGGACAAAAGGTTCTGGCCTTGCAAAGCTATTATGGGCTGTAC	X	X	X	X	X
fava_dn_rep_c2352_488	fava_dn_rep_c2352	PsCam045897_1_AA	LG2	99.7	Medtr7g017900.1	NA	NA	Transcriptional regulator of RNA polII, SAGA, subunit	GGGAAATTGGTTAGTTCGAAGATCAGCAAGACTGAGTTTGACAAGATTTGTATCATGACGATTGGGAAGGAAAATATCGC[T/G]CTTCACAATCAACTCATTAAGGCAATTCTCAAGAATGTTTGTTTGTCTAAAGTCCCACCTGTTAGAGGGAATGCAAAAA	X	X	X	X	X
fava_dn_rep_c2354_194	fava_dn_rep_c2354	PsCam023272_1_AA	NA	NA	Medtr3g024510.1	7612329-7612593	chr3	GDSL-like Lipase/Acylhydrolase	CCAAAATTACACTTAAATTCTTACACACCTTTAAAATAAACAACTCATTATACAACAATAGTAAAGTGCCACCATTACAA[G/C]ACTTTCATCATAGTTGAGCCAAACGATTGATATCAATAGGATAAGCATCTGATCCAGATTGAGCATTATAAGCTCTCTT	X		X	X	X
fava_dn_rep_c2357_1177	fava_dn_rep_c2357	PsCam044244_1_AA	LG4	104.7	Medtr8g015220.1	4935330-4935408	chr8	Family of unknown function (DUF706)	TGACCAAATGAGTTGCCCTGTGGCAGAACAAATCCACCGTCCAAAACAAGTTCTGTCTCATTCTCGCTCACTGTCTTTGC[C/T]TCTACATCAGATCCAAAACAATCATGTTGATCAATGAGAATAGTCATGTTTGACTGTGAGAAAGTTGAAGAAAAAAGAA	X	X	X	X	X
fava_dn_rep_c23646_160	fava_dn_rep_c23646	NA	NA	NA	NA	NA	NA	NA	GTTGACGAGACGCTCCGTGCAAGTTACCGTGGTTCTAGTCCTGCTTTGGCTACTCCTACAAGAGTTAGAAGTGTATCAAG[A/G]CTTGGTAGAGACGAGAGCTTGGTTTCCAGGTCTCCATCTGTTAGAGAGGGCTCCAATCCTCCCTGGTGAATTGTTGTAA	X
fava_dn_rep_c2367_1795	fava_dn_rep_c2367	PsCam010765_1_AA	LG7	13.1	Medtr8g100085.1	NA	NA	Protein tyrosine kinase	GCAAAGCCTTCAATCTTCGCTACTTCTTAAGCATCAGAGACTCCAAATCAACCCACCTTGAGACAGAGAAGTTTGAATTG[G/A]GAATGAAAAGATGATGAATTTATAGAGAGTGAAAAGAGATCGAAGAAGTGAAATAGATATAGACAAGATTGAGTTCTTC	X	X		X	X
fava_dn_rep_c2368_918	fava_dn_rep_c2368	PsCam033553_1_AA	NA	NA	Medtr7g107400.1	43825006-43825135	chr7	Ribosomal protein S2	CATACATGGACTGATGCTGCTCCACAACCCATTCCAGCAGTTCCTGCTGTAAACTGGACAGCCCCAGAAGCTGTTGCAGG[G/A]GACTGGGGTGAAGCTGTTCCTCCACCACAACAAACAGGTGCTCCCGTAATTGAATCTATCCAAGCGACTGGTTGGGAAT	X	X			X
fava_dn_rep_c2377_335	fava_dn_rep_c2377	NA	NA	NA	NA	NA	NA	N-terminal domain of CBF1 interacting co-repressor CIR	AAAAAGCTCGATGAACTTCGTAAACAGATTCAAGAGGAACGTGAACGTAGCGAGTTTCGTCAGCTTCAGGAAAAAGCTGG[T/G]CTCGTCCCTCATCAGGAGAGATTGGAGTTTTTGTATGATTCGGGGTTGTCTGTTGGTAAGACTTCTGAAGGGTTCAAGG	X	X	X	X	X
fava_dn_rep_c238_405	fava_dn_rep_c238	PsCam011281_1_AA	LG1	0.6	Medtr5g098785.1	43260915-43261067	chr5	Chlorophyll A-B binding protein	TTTCTTGTCAAGGCAGCTGCTACTCCTCCTGTCAAGCAAGGTGGAGTTGATAGACCATTGTGGTTTGCATCAAAGCAAAG[C/T]CTTTCTTACTTGGATGGAAGCCTACCAGGTGACTATGGATTTGATCCTCTAGGACTATCAGACCCAGAAGGAACAGGAG
fava_dn_rep_c2387_1824	fava_dn_rep_c2387	PsCam039518_1_AA	NA	NA	NA	NA	NA	Glutathione S-transferase, N-terminal domain	GCAGGATCTTTATGACGCATAAGAAATCAGAGTACATTCCATTTGAACTTAAATACAAACAACAAAACAACTCACAAGGA[C/G]AAGTACTTAGACAAATTCCCTTACAAGTTCAGAGTCTCGCTCTATATTAATCTATTTTGATGCTGCAGCAGCAAGGCTT	X	X	X	X	X
fava_dn_rep_c2388_2646	fava_dn_rep_c2388	PsCam038566_1_AA	NA	NA	Medtr2g022320.1	7698540-7699796	chr2	Xylanase inhibitor N-terminal	ATGGAGTCAGCTAGTTGGTTGATTATGTTGGCACCGCATGTGTTGTTTGAGCAACCTGGTTTGAAAGGGCCATTGCAGCT[A/G]GTGCAACCAGCGCTACCGTTGCAGAGTTTGGACTCGCAAGGGAGGGGAGTGTAGGTTGAAGAAGTATAGTTTTTGTTGC	X	X	X	X	X
fava_dn_rep_c2395_1024	fava_dn_rep_c2395	PsCam017275_1_AA	NA	NA	Medtr8g100085.1	NA	NA	Protein kinase domain	CTCCCAGCAATGCAAAGCGTTCACACCGCACTCGTTAATCTCGGACTCCAGAAACAAATCACCGTCACAACAACTCATTC[C/A]TTAGCCGTTCTACAAACTTCTTATCCTCCGTCTTCCGGAACGTTCCGTCCTGACCTAGCTTCATGCCTAGCTCCGATCC	X		X	X	X
fava_dn_rep_c240_1127	fava_dn_rep_c240	PsCam023568_1_AA	LG7	58.8	Medtr4g085590.1	33454391-33454483	chr4	O-methyltransferase	AACTACCATAAGAGGTTGATTGATCTTGTGAAAGTGGGAGGTGTGATCGGCTACGACAACACCCTATGGAATGGATCTGT[G/T]GTCGCACCTCCTGATGCTCCTCTCAGAAAGTATGTTAGGTACTACAGGGATTTTGTTTTGGAGCTTAACAAGGCTTTGG	X	X	X	X	X
fava_dn_rep_c2425_740	fava_dn_rep_c2425	NA	NA	NA	NA	NA	NA	Hsp90 protein	TCCTTGATGATGGGGTGTCTAGGATTGATCTCAAGAACCCTCTTGCCACGCATGTAAGCTTGCCTTTTGGCATCTGACAA[A/C]GTTTGAGACTGCATAATTCTCTCCATGTTTGCACTCCAACCAAACTTTGATGTCACAACCACACAAGGAGTGTTATCCA	X	X	X	X	X
fava_dn_rep_c245_412	fava_dn_rep_c245	NA	NA	NA	NA	NA	NA	NA	AAGATTGTTAATCTGGACGATCACATTGCACTTGCGTGCGCTGGACTAAAAGCCGATGCTCGTGTTCTTATTAACCGGGC[G/T]CGAGTTGAATGTCAAAGTCACAGGCTTACCGTTGAGGATCCTTGCACTGTGGAGTATATAACCCGTCACATTGCAGGTC	X	X	X	X	X
fava_dn_rep_c2471_2477	fava_dn_rep_c2471	PsCam012929_1_AA	NA	NA	Medtr1g015970.1	4139044-4139143	chr1	Glycosyl hydrolases family 32 N-terminal domain	CCTTTCCATGCAGTTGAAGGGTCTCTGAATTCACACTCTTCGACTCCACTAGGTGCTGTCATCAATGGATTTTGATGGTG[C/T]TTTTCCCATTCCTTTAAGTAAGGGTCAGATGGATCTTTTGGCATAGCTAAGTTTTGAACTTGATGTCTTTTTTCATTGA	X	X		X	X
fava_dn_rep_c2474_1746	fava_dn_rep_c2474	NA	NA	NA	Medtr8g100085.1	NA	NA	NA	CTACCCTACACTACCAAGGGTGGCACCAATGTTGTTTGGTCTACTATCCTTAGTTTGAGATTGTTTTTGTTTCTGGTCTA[C/T]GTTGTATTATGTGTAGTTTAATGTGAATTATGAGTCTTTTTTTTTTTTGTGGTGTAAAAGTGTATCATTCATACTGCAT	X	X			X
fava_dn_rep_c249_1871	fava_dn_rep_c249	PsCam051649_1_AA	LG3	91.7	Medtr3g020670.1	5992633-5992676	chr3	Enoyl-(Acyl carrier protein) reductase	TGAACAAAATAAACATTTTCCGGATCATGGAAAGAATCACAGAGCTTCTGTCCAAGGTCGTCTTGGACATCGGCTATACA[G/T]ACTTTAGCACCGTGGGAATGGAACAAGCGAACGATACTTTCTCCAATCCCGGAGGCTCCACCGGTGACCACAGCCACTT	X	X	X	X	X
fava_dn_rep_c2519_1123	fava_dn_rep_c2519	NA	NA	NA	NA	NA	NA	Phosphopantetheine attachment site	TCAAAACAAAAGTAGTTGAGGCGTATGAGAGAGAAGGAAGTCCTTATTACTCAACGGCGAGGCTTTGGGATGATGGAATT[G/A]TTGATCCAGCTGATACAAGAAAAATAATTGGTCTATGTGTTTCAGCTTCCCTGAACCGTCCCACAGGAAATACCAAATA	X	X	X	X	X
fava_dn_rep_c253_1174	fava_dn_rep_c253	NA	NA	NA	NA	NA	NA	CAAD domains of cyanobacterial aminoacyl-tRNA synthetase	AGCTGCTCAGCTGAGGTAGCAACTGGATCAACCGGTGCTGTGGCTGTCTCTGTGGTGGTACTGGAAACCTTGGACATAAC[G/A]TTGCGAGCAATCTTTCGACAGAATGCTGGGGTTTTCCATGGACGAGTTTGAGTTTGAGACTGCACAGGTGGAGGAAGAG	X	X			X
fava_dn_rep_c2532_284	fava_dn_rep_c2532	PsCam014157_1_AA	NA	NA	Medtr3g006290.1	622602-622982	chr3	Rhodanese-like domain	AGCATCAATAACAATCAGTCTATGTTAAATTCCCAAAAATAATCTGATTAAAATAGTTCATAAACCCATCTAACCATGGC[G/A]AGGATACTTGATCAACTCAAGAATACTTCAATTCCCCTTGCCTTGCAAATCCATGTCACGATAAATGTGCCATTTCCTG	X	X		X	X
fava_dn_rep_c255_917	fava_dn_rep_c255	PsCam044552_1_AA	NA	NA	Medtr3g075380.1	34310316-34310648	chr3	Peptide methionine sulfoxide reductase	AGTCTTCACAACTCCTACAACTCGCTGAAAAGCCAGCTCCACACCCCAGAAACAACCGGCACCAAACTCAGCAAACTCGT[G/C]ACCCGTGATGGCCGGAGTATCCAAATCCGGGTCAAAAGCAGGGCTGTGGTTTCCGTCGCCGCTTTCACTCGTAGCCATT	X			X	X
fava_dn_rep_c2559_2670	fava_dn_rep_c2559	NA	NA	NA	NA	NA	NA	Exostosin family	CCCTCCGCCGTGAAGTGGTCGGAAATCTCAGTTACGGTGGCGGAGAGGGATGTTGGGAGGCTGGCGGAGATATTGGAAAA[T/C]GTGGCAGCGAGTAATCTTAGCGTCATTCAGAGGAAGTTGTGGGACCCATGGACAAGGAAAGCACTGCTTTTTAGTAGTA	X
fava_dn_rep_c2561_866	fava_dn_rep_c2561	NA	NA	NA	NA	NA	NA	NA	GAGGTTCCAAAATCACCAGAAAAGAGAGAACAAGATCATCAGGAGGTCCCAAAATCACCTGAAAAGAGAGAACAAGATCA[T/C]CCGGAGGAGATTCATATTATTTCCCCTGGAGATGACGACTGCTCAAATGGAATGAAAAAATGGATCATGGAATACCATC	X	X			X
fava_dn_rep_c2577_1562	fava_dn_rep_c2577	PsCam011477_1_AA	NA	NA	Medtr1g014230.1	3061086-3061088	chr1	Enhancer of rudimentary	ATCAAAGGATAGCCCACATAACAAATAAGTTCTTCCCTTGGTGATTTCCTTTACATCTATTTGCTAAAACTTTGGGGTTC[A/T]ATCAATGAGCCAATTTCTTCAAATGTTGAAAGGTCTGTTGCTTAATCCACTCTCGGTCATACGGCAAGTAAGCAAGAAT	X	X		X	X
fava_dn_rep_c259_897	fava_dn_rep_c259	PsCam043476_1_AA	LG3	0	Medtr3g118210.1	55341411-55341939	chr3	Ribosomal protein L3	GTGCCCATGACTCCAACGCCTGCGTCCAAACTCATGACAACCACTCTTCGTTTGGGTCTATCGTGTTGTTGTTGAAATTT[G/C]AGGAATTGAGAAGAGGGATTCTTGGAAATAGAAGTTGAGAATGAAAGTGAAGTAGTAGAACGCGAGGAAGGTAATGAAA	X	X	X	X	X
fava_dn_rep_c26_557	fava_dn_rep_c26	PsCam029292_1_AA	NA	NA	Medtr5g035810.1	15589048-15589101	chr5	SAM domain (Sterile alpha motif)	TCAGCTGGGAGTAAGCGGTCTGTGAGAGACAGAATTGGAAATAATGCAGATAGTTCCATGTGGCATGGGAATGGGCTCGG[C/T]GGCAATAAAAGACAGCGAGGAGATGTAAGCTTGCAAAAGGGACAAGATGATCGGCGTATTGGAAAAGACGATCTCCGAT	X	X	X	X	X
fava_dn_rep_c2607_1323	fava_dn_rep_c2607	PsCam024750_1_AA	NA	NA	Medtr2g027240.1	NA	NA	Protein kinase domain	CCATCCTGCATTCAACCATCCTGTGTTGCTCCTACCTCATGTTTTTCACCCCGGCTCTTTTCTAGCAAATCAAAGAAAGA[T/C]CGAAAGCCCAAAACTGAACTTGGCAATCAAGTAAGTCCTCTACCTGAGCTCATTGCAGAGCCCACTGATGCCCGGTCTA	X	X		X	X
fava_dn_rep_c2612_1176	fava_dn_rep_c2612	NA	NA	NA	Medtr7g105070.1	42599963-42600796	chr7	2OG-Fe(II) oxygenase superfamily	GATTTTGTTTCGTGTGGTTGGTTATGGAAAGACTCGATGGCTTTGATGGTGCTGTCGAGAACCGACAAGTTTATGCTGTG[G/C]TTTATGATTTGGAAGAATCCCCATGTTTTGGCTGCTTGTTTGATTTGGTTTATGATGTTTGGTCGGTGGTTTGGTGAAG	X	X	X	X	X
fava_dn_rep_c264_531	fava_dn_rep_c264	PsCam043682_1_AA	NA	NA	Medtr2g045280.1	19893624-19893681	chr2	Cytidine and deoxycytidylate deaminase zinc-binding region	AACCTCTTAACACGTGAAAGGTGAATAGCACCAAAGCACATTGGGCATGGCTCACAAGAAGCATATATTTCACAATCAGA[A/G]AGTTCTATCTGCTTCAGTTTCTTACAAGCCTCTCTTATTGCAGTGACTTCAGCATGAGCAGTAGGGTCATTGTTTCTGA	X		X	X	X
fava_dn_rep_c2654_1444	fava_dn_rep_c2654	PsCam025012_1_AA	LG5	38.6	Medtr7g099920.1	40161742-40161969	chr7	PCI domain	ATTTCAAAATTAGGGGGTAAGTTTACCTTTGCTTCATCGGTTCCAGAAGTGCATTTTTCGCAGTATGTCCCAGCACTTGA[G/A]AAGTTAGCTACCTTGAGGTTGCTACAACAGGTGTCTAATGTGTACCAATCGATGAAGATTGAAAACTTAGCTGGGATGA	X	X	X		X
fava_dn_rep_c2704_380	fava_dn_rep_c2704	NA	NA	NA	Medtr3g085600.3	NA	NA	Protein of unknown function (DUF1242)	AATAGGGGCATCCATTCTATTGCTCTACTTCAGTTTTGTATGCTACATAGTCTGCAGATATACAATGTAATAGTTTATCT[A/T]CAATATAATAGTTTGTACCTAAAATTATTTAATTGAATCCCCGGAAACTCTTTTGTTTAGCCTTTTTCAGTATAGTAGC	X	X		X	X
fava_dn_rep_c2713_778	fava_dn_rep_c2713	NA	NA	NA	NA	NA	NA	NA	AGGGTTCCGGATGAGATTTGCAACGTGGCGTATGTTGGAGCGTTTGATGGGGTTGTGGTTGTGATCGGATCAAGTGGATA[T/C]GGGGAAGTGCATATGGGGTATGTTTTTGATGTGAGGAGGTGTAATTGGAGAAAATTGGATTGTCCAGATGGGTTTAAGG	X	X	X	X	X
fava_dn_rep_c2714_572	fava_dn_rep_c2714	NA	NA	NA	NA	NA	NA	NA	GCTTCCTCACTCATTTCTGCAATGGCTTTCTTGCGTGCTTCCCTAGCCTCTCTATTGGCTTTCTTTGCTTCCCGGACCTT[T/C]TCCTTGACAAATTCCTTGAAGGCATCCTTTTGGTCTGCTGATAACTCTTCCGCCTCGATAAGCTTATCGGTGAATTCCT
fava_dn_rep_c2723_525	fava_dn_rep_c2723	PsCam050789_1_AA	NA	NA	Medtr8g098940.1	41448285-41448341	chr8	G-patch domain	TCATCACTATTACCAAATGACGTCTTTTTACCCTCGAAATAGCATCCAGCGACCTTTTTGGGCCTGTCTTTGATGCCTAA[C/T]CCTTGCTTTCCTGTTGTGGCTTTATCTTGGACCAAGTTGTAGAGGTTTTCTTGATCTTGTTCAAAAAAAGGGGTTCTTG	X	X		X	X
fava_dn_rep_c2728_1677	fava_dn_rep_c2728	NA	NA	NA	Medtr6g012450.1	3773774-3773956	chr6	Dof domain, zinc finger	TGCAAAACTCAAACTCACCTGTCTTGCAGGCCAATCCAGCAGCATTGTCTAGGTCAATTAACTTCCGCGAGACGTCATAA[A/G]TATGTAGCTTGAAAGTTTGTTTTTATTTAATAGATGCAGCAGATGAGCCAATTGACACGATAGCTATGAAACACCGACA	X	X	X	X	X
fava_dn_rep_c2820_399	fava_dn_rep_c2820	NA	NA	NA	NA	NA	NA	NA	GTAATAATTCATTCCCATTTGCGGACAACCTCACTAGGACCAGGATAATTAGTTCAGAAACTAGAGCAGCAAATAGCTGA[C/G]AGCACAGCTGCAGTCGTGTCTGACATGCCACTCTGCTTATGGAGTTCCAGCTTCCAATTTCAGAGAGAATATAAAGCTG	X	X	X	X	X
fava_dn_rep_c2837_1138	fava_dn_rep_c2837	NA	NA	NA	NA	NA	NA	Aromatic amino acid lyase	TCTCTCGGTTTGATTTCTTCGAGAAAAACACAGGAGGCTATTGAGATTCTAAAGCTTATGTCTTCTACTTACTTGATCGC[A/G]CTTTGTCAAGCAATTGACTTAAGGCATTTGGAGGAGAATCTGAGAAATGCTGTGAAGAACACGGTGAGTCAAGTTGCTA	X	X	X		X
fava_dn_rep_c2838_960	fava_dn_rep_c2838	PsCam001456_1_AA	LG1	87.7	Medtr5g013280.1	4181851-4181980	chr5	NA	CCGTTAGTAACTAAATCGACTGATCAATTATCTCAAGGTCTAGCGGGATCTCAACCAATGAACATCGGTCTGGCTTTTGA[G/T]AAAACTGCAATAAAAGACACTGCAGTTGACACTACATATGGCAGCCGAACTGAGAAGGTTCTTAACAACTTTTTGCAAA	X	X	X		X
fava_dn_rep_c2862_721	fava_dn_rep_c2862	PsCam036858_1_AA	LG2	111.5	Medtr1g115210.1	51879835-51881295	chr1	Xylanase inhibitor C-terminal	TTAACCGAAAAACATCTTCTGATATAGGCACCCTCAGGCCCCCAACTCCTAGACCTGAAAGCCCGATATAATAAAAACTC[G/A]GAGCCCGTGGATTATGGATCAGAGAAACCCACGAAGCCCCCACGGGCACCGATTCACGTCCGAATTCTAGTGATCCGGA	X
fava_dn_rep_c2878_4644	fava_dn_rep_c2878	PsCam048798_1_AA	LG7	117.9	Medtr4g009960.1	2147692-2147875	chr4	Tetratricopeptide repeat	TCTCGCCATTTAAACCCTGTTCCTCTCGCAACCATATATGATGCAAATGGGAGTCAAGGCATTCTTGTGGAGCCCATTCT[T/G]CCTCCAGCTGCTGCCCGGGTCCCTTGCGGACCAAGATCACCATTGTATTACAGAACCAATTATACTTTTCGCATGAAAC	X		X		X
fava_dn_rep_c289_435	fava_dn_rep_c289	PsCam044544_1_AA	LG2	50.1	Medtr5g042420.1	18647237-18647458	chr5	NA	AACTTGTCTCTAGCTCCTCTTTCCATGTTGTATATTTGAGGTTCAAAGTGGTGTGGTTGATCAGGTTTATCCATCTCAAT[A/T]ATGCAAAATACGATTGTAAATATGCCCGCTCCAATGAACAAGTACTCACCCGGAACATTGAAGAATACCCCAGCAGCAA	X	X			X
fava_dn_rep_c2905_1483	fava_dn_rep_c2905	PsCam000892_1_AA	LG1	57.4	Medtr7g084250.1	NA	NA	RING-type zinc-finger	GCTTCTGTCGACAGCCAACCAATTTGGTCTCCTAAGTTCAACCTTTCGGGAACTCAAGGTACTAGTTGTAACCTTAGAAG[G/A]CCCTCAAGTAGTCATTGTTCTGGACAATCGGGATCTAACAACGCAGTCCGTGTCAGTGATGGAGAGAGACACTATTTTT	X		X	X	X
fava_dn_rep_c291_172	fava_dn_rep_c291	PsCam014415_1_AA	NA	NA	NA	NA	NA	NA	AATGTTTTAAGAGGAACATTTCCAGTAGCAGCAAACTCATAATACATCCAAAAAACACGGTTTCAATTTGATTTAAAAAG[G/A]TAGTAACCGACCACCATTCTCTAGATAATCTGGTTCTAGATGTGATCATATCTACAAGTTATTAATCAAAATCAGATCA	X	X	X	X	X
fava_dn_rep_c2922_567	fava_dn_rep_c2922	NA	NA	NA	Medtr7g084250.1	NA	NA	Signal peptide peptidase	GACGAGGAGACCTAAACCATATGCACTCATCGCCCACAAGAAGTATCCTGATCGAAGATTCCTCTTCGCTAACCAATCAT[G/A]CCTTAATGAAAAGGCTACTAGAAGCCCCGGTAAGATTATGTCCCCGAAACCGATGACACTGTAACCACCCCAAGGATCA	X
fava_dn_rep_c2925_1457	fava_dn_rep_c2925	PsCam029322_1_AA	LG1	90.4	Medtr7g084250.1	NA	NA	Lipase (class 3)	ATAGCCGTCGGAGCTGTCAGAAACATGGTGGCTAGTGTTGGTGGAAATGGTTCAAATATATGGTTGGCTGGTCATTCTCT[C/T]GGATCAGGCATGGCTTTGCTTGCCGGGAAAGCAATGGCTAAAAATGGTATATTCATTGACTCTTTTCTTTTCAATCCTC	X			X	X
fava_dn_rep_c2970_1188	fava_dn_rep_c2970	PsCam049120_1_AA	LG6	26.3	Medtr6g087070.1	33476979-33477155	chr6	Protein kinase domain	GCAGCCTTAAGGTTTTGCCAAGGAAGGCTTCCTCTGAGGAAGTACAAAAGCACATACCCTAGTGACTCCAAATCATCCCG[C/A]CGGCTTTGCTCAATCCCAAGATGAGTATTGCAGCTTGCATAGCGTGCAGTACCTGTTAAATTTTTGTTCTCCCTGTAGG
fava_dn_rep_c2971_1188	fava_dn_rep_c2971	PsCam034647_1_AA	LG6	15.9	Medtr2g055250.1	23687218-23688405	chr2	F-box domain	AAGTGCCACGTGGACCCAACGGAGAAGGAGGGATCTTCTTGACGGTGACGGAGATTAAATTAACGGCGACAACCTCACGA[G/A]CGTTGTTGGAAGCGAAGAGAAAAACGTTAGCGGAAGCAGCAAGAAAGTAAAGATCCTCACAGTGAAAGTCTACAGGTTT	X	X		X	X
fava_dn_rep_c2982_293	fava_dn_rep_c2982	PsCam043110_1_AA	NA	NA	Medtr1g085130.1	38008095-38008172	chr1	XPG I-region	AGAATTCTCTAACTAAAATTAGTCAAATTTCCGAAATCGGTTTCTCATAAATATTCTACAACTTAGAAGAATTCGCATCA[C/T]TAATGTGAATAGATCCTCCTTCATTCCAACTGATCAACATGTAAATAACTCTGCCAGTTTAAGTTACAAAACCAACTAT	X	X	X	X	X
fava_dn_rep_c2983_378	fava_dn_rep_c2983	PsCam034814_1_AA	LG3	57.7	Medtr3g080040.1	36184295-36184391	chr3	Conserved hypothetical ATP binding protein	AAGCATTGATGCAACCGGACATAAGCTAATCATCGTCCTCTTGATCAAAATCCCTAACCTTCACATCTGCATCTTCTCCA[T/A]ACTGAATGCAGTTGTCAATTTGACCCAGCACATATTCTATACTTTTATCTTTCCTCAAGTCCAGTGGTACAAAACTCAC	X			X	X
fava_dn_rep_c2987_1526	fava_dn_rep_c2987	PsCam045558_1_AA	NA	NA	Medtr5g062720.1	25996809-25996900	chr5	Endoplasmic reticulum vesicle transporter	AGCTTAGTTTCAGTAGCAGCATGAAGATACAACCGAAGCTCGGAGAAGAAAAGCAAGAACATAACAATGGAGGAAGCGAG[A/G]GTGATAACACCGCCGGAAAGCGTGCGACTATAGAAATCTTCGTTGATTTTCGGATACGCATCGAGATTCCGAAGCTTGC	X	X	X	X	X
fava_dn_rep_c2991_1177	fava_dn_rep_c2991	PsCam023366_1_AA	LG4	33	Medtr4g112900.1	45902683-45902887	chr4	Protein kinase domain	ACCAACTCCAACTGCTCGTTGTTCTGAATGAGGACCTTTTTCATCGCATAAGATCCATCATCGGAGAGATGAGAGGAGTC[T/C]TTGAGTTTATTGGCGAGGCCACCGGCGGCGGAGTCGTTAGGAGTTTCCTTGACGAGGTAAACGAAAGCGAAGCCACCTT	X		X		X
fava_dn_rep_c2992_788	fava_dn_rep_c2992	PsCam010744_1_AA	LG5	64.6	Medtr7g079840.1	30324820-30325101	chr7	Zinc finger C-x8-C-x5-C-x3-H type (and similar)	GGAAGGCCAATGGGACTCAAAACACAATCTGGCACAGGTATCTGCCTCTCTCGTGGATGGTGAAAACGACAAACTGCACC[G/A]AACTTGCAATCTCCGGTTTTCATGTAGAATTGGCATTCGGGCTGATCAGGTCTCTCTGGAAAAATGTTATCCCTCTGCA	X	X	X		X
fava_dn_rep_c2993_156	fava_dn_rep_c2993	PsCam049664_1_AA	LG3	43.8	Medtr3g090900.1	41278770-41278967	chr3	Sigma-70, region 4	TTGAATTTCTTTATAAATACTGATTAGGCAAACCTGGTATGGGAGTTGTGACTGTTTCTAGCTCAGCTGCTCGAACTCCG[C/T]TAGGATTGAATACGAAGTTTTCAACTCATCATCCGGTATTGAAGAGACCGTTAACGGTAGCGTTTAAAGGAGATAAACA	X		X	X	X
fava_dn_rep_c2997_1159	fava_dn_rep_c2997	PsCam044179_1_AA	LG6	63.4	Medtr2g040060.1	17577113-17577278	chr2	Lycopene cyclase protein	TTGCAATAGTTTCCCTGAAGCTGCTCCTGATGCAACAGTAGCAAGCCTGCAGGGCACAACAATATCATATTCACAGACAA[C/T]ATGATTATGACCATTGCTAGCCTCAACAATCCTTTCTACTCTTGAGCCAAGATACGAGACACCTGACTCGACACACCTT	X	X	X	X	X
fava_dn_rep_c30_291	fava_dn_rep_c30	NA	NA	NA	Medtr7g055840.1	18993088-18993369	chr7	Ribosomal protein S12/S23	TACAATGCCATGAATCAAACAATTATTAGTCTCCCTTTTCTCTGAGTCATTCTCATCTTTCACTTTGAGTTGCCCTTCAT[C/T]TTGAGTATCAAAACTGGACAGTACAATACCACAGTTTTACAATTTATGACATTCGTTAATACCCTTTGTTTCCTCTAAT	X	X	X	X	X
fava_dn_rep_c3000_1123	fava_dn_rep_c3000	PsCam030835_1_AA	LG7	87.1	Medtr4g064820.1	24190855-24191037	chr4	Sugar (and other) transporter	GAACCTTTTCCTTGTACTGCTTTGAGAAGCAACCACCGAGGAGAAGCGGGGAGAGTCCACATTCCGAGCCCCATTAACAC[G/A]GCAACTGGAGCACTAAATCCATACATGAATCGCCATCCACCAACTGTAGTAATCTGAAAGCTTCCCACAAAATAACCCA	X	X	X	X	X
fava_dn_rep_c3004_1225	fava_dn_rep_c3004	PsCam023339_1_AA	NA	NA	Medtr5g017280.1	NA	NA	NifU-like domain	CCATTGCAGAATGGTGGCATGCGGAACCTCTATCTGTTGGTATTGCAATGGTTCTTGGTCTTTCTTTCTGAATCAAGGTT[C/T]CTGGAAAAGTACAAGGCATTATTTGCCCATTGATAACAGCCAGTAGGTATTGTCATGCAATAAGGAGTCTAGTGCTATT	X	X	X	X	X
fava_dn_rep_c3010_2972	fava_dn_rep_c3010	PsCam030972_1_AA	NA	NA	Medtr3g085190.2	38504545-38504553	chr3	Zn-finger in Ran binding protein and others	GTGCAGTTACGCATGTTACAGGTTGTCCTGAACGAGAAATTGACATTGCCACAGCTGGGGCATGTCCAGTCATCTTCCCT[G/A]CGGCTACCATCAGTCCTGGCACGCTTAGCAGCTGAGGAATTTCTGTTATCAACCTGAGACATGGCGATGAGCAGTGACT	X			X	X
fava_dn_rep_c3017_2855	fava_dn_rep_c3017	PsCam033952_1_AA	LG3	56.6	Medtr3g082700.1	37315577-37316298	chr3	Sugar (and other) transporter	TCTTTTTGAAAAAGATTTGAACTGTAATAAGCAATGTCAAGAAGAAACCAGGTCGAAGTCGTTCCAAGTAGATGAAGACC[A/G]TGTCTTCTAAGAAATTCTTTACTAAACAAACCAAAACTGTTTTGTTCTCTCACACCTATCTTCTCTACTTTCTCTTGCT	X	X	X		X
fava_dn_rep_c3018_156	fava_dn_rep_c3018	PsCam049254_1_AA	NA	NA	Medtr4g094668.1	38685743-38685840	chr4	UTP--glucose-1-phosphate uridylyltransferase	CTTGTCTTGTTCGCCACAGTTCCCCTGTCACAATAACCAACTAACAATTTAACACCAACAACACTCAAACTCAATCAGTT[A/G]TAATATTTCGAGATCTGAAATCAGAGAGAGAAACGGAAATGAGAGAACCGTCGTCGGTGGGAACTGAAAGCAACACCGT	X	X	X		X
fava_dn_rep_c302_2338	fava_dn_rep_c302	PsCam045288_1_AA	NA	NA	Medtr5g017350.2	6322755-6322835	chr5	FAD binding domain	ATAAATTTGTAGCTGTAGAACATTATCTGCAATCTTACAGGGGCAGGGTATTATACAAAGTTGCCAATTATTTTGGTGAT[G/A]ATATTGGGTAGGAATTGTTTCCTACAAGCACTCCATTCAATTATAATGTGACTCATAAACTTGTACATGTTGAATGGAG	X	X	X		X
fava_dn_rep_c3021_1502	fava_dn_rep_c3021	PsCam045619_1_AA	LG2	96.2	Medtr1g103710.1	46943247-46944144	chr1	Frigida-like protein	CAACCGAGATCATTTCCTCCTTTATCACCTCTCTTATCCACCGGAAAAACCTCCGATATAGCTTCCAGCACAAACTTCGC[C/T]GGATCTATACACTCCTCCAAGGCCTCCGGCATCTCAGCTCTCAAACCTTCCAGTTCCTTCTTCTTCCCTATCAAAAACC	X	X	X	X	X
fava_dn_rep_c3024_1268	fava_dn_rep_c3024	PsCam042965_1_AA	LG6	23	Medtr6g086600.1	32166786-32166839	chr6	Protein of unknown function (DUF971)	GCAAAAGGTGTTCGGATGTTTTCAAAGCTTAAGGTACCTTGTGTAGCTGTTGTGGAAAACATGTGTCATTTTGATGCGGA[C/T]GGGAAACGATACTACCCATTTGGTAGAGGCTCGGGTTCTCAGGTTGTTCAGCAGTTTGGAATACCACATCTGTTCGATC	X	X	X	X	X
fava_dn_rep_c3028_1266	fava_dn_rep_c3028	PsCam017014_1_AA	NA	NA	Medtr4g039430.1	NA	NA	Kelch motif	AAACACTCGTCGCACGGTATCTTAGGCAATGCCATCCATCTACTTATCTTAGGATCAAATGCAACCCATCCTCTTGGATC[A/G]CAAACCAAATAAACCAAATGCTCCACAACTCCCAATTCTTTCCTCAATCCATATAAATAACCACTATTGATCAGCTTAC	X	X	X	X	X
fava_dn_rep_c3035_231	fava_dn_rep_c3035	PsCam036941_1_AA	NA	NA	Medtr0173s0030.1	25357-25431	scaffold0173	PCI domain	CAACTGAGATGAACTTAAGAATTAAACAGAAGAAGTGGCCATATGAACACTTTGGATAAACTGTATCTTTAATTCCAAAT[C/T]ATGATAAATTGGCAATAATCCAAGTCAAACAGGAACTGGAATGCCCTTCTTAGCCATACTATCCAAAACATCGTTGAGA	X
fava_dn_rep_c3039_860	fava_dn_rep_c3039	PsCam042918_1_AA	LG4	103.8	Medtr8g015660.1	5167482-5167537	chr8	Ubiquitin family	CTAGGAGCTTCCAATTTCTTTTTAAGATCATCAGAACAAAGATCATAAACATCCAACTCCAGAGGATAATCTACTTTCCG[C/T]AAAATCTTAGCCTTCTGGTTTGATTCCCTCTTCCAAAAGAAACGGACAAACTGAACAGTCAAGTACCTTGGCAGGGCAT
fava_dn_rep_c3048_133	fava_dn_rep_c3048	PsCam050169_1_AA	LG4	40.15	Medtr4g103680.1	42865333-42865885	chr4	Arginosuccinate synthase	CAGCATTATTTAGTTCAAGAGTTGTTCCTGTTCACATCCTCACTTCAACAACAATGGCTCAGTTGAAAGCATTTCCTTCA[C/A]ATCCATGCGCCACTACCACTCCTTCCCTTCATGCAACCGAGCACATTCTGTTTAATAGGTTTTGGAAGGCAAACCCATG	X	X	X	X	X
fava_dn_rep_c3056_230	fava_dn_rep_c3056	PsCam012968_1_AA	LG3	103.2	Medtr2g079110.1	33149365-33149456	chr2	Class II Aldolase and Adducin N-terminal domain	GGAGTAAAGGTTGGAACAACGTCGTCTCAGGCGTATCTGGAAGGAAAGGCCGTGAAGGAGACGAAAGCTCTTATGGCGGA[A/G]CTGTGTCGCCACTTCTACGGTTTGGGATGGGTATCAGGAACTGGTGGCAGCATCAGCATCAAAGTCCACGATGATTCCA	X	X	X	X	X
fava_dn_rep_c3061_222	fava_dn_rep_c3061	PsCam049744_1_AA	NA	NA	Medtr3g094160.1	43028704-43028814	chr3	Melibiase	CAGATACAGAACAAAACTGTTTTGATGCACTTGCTCATTCTCTTCCTCTATGCTTCATCTGTTACCGTATCAGCAAGAAT[G/T]GCACCTCTCTTGCAAAATTACGGCAATTCCATTTTCAGATCAAGTTTTCATACTATTTATGACACTTCTAACTACGGTC	X	X		X	X
fava_dn_rep_c3062_1239	fava_dn_rep_c3062	PsCam026969_1_AA	LG6	77.1	Medtr2g028190.1	10383853-10383913	chr2	Xylanase inhibitor C-terminal	TTGTAGACACAAGCATTCGATACTTTTGAGCAACTTGGTTCATTGAGTGTGGAAGATTTGAGAGAAGAACATTGAGGGGA[C/T]GAACACGGTAACGTTTTATAGGTATTAGACGAGGAAGGATTGAAAATAGGATCATCTTGTGCATGACAGTATATAGTAC	X	X	X	X	X
fava_dn_rep_c3063_274	fava_dn_rep_c3063	PsCam011054_1_AA	NA	NA	Medtr1g012830.1	2667411-2667548	chr1	Memo-like protein	TAGTTGCAATGCAACCATGATGACATGTTCAAATCATATGTTCAAGGCCACAACTTTCAAATGTTAGTTGGAACACCAAC[T/C]GGGAGTGTAAAGAAATTTCTTTGTTTGACAACTTCCCAGTCTAAATAAAAATGAGCTACACATATTTTTGGTGACAATA	X	X	X	X	X
fava_dn_rep_c3067_465	fava_dn_rep_c3067	PsCam050158_1_AA	LG4	82.5	Medtr8g032340.1	12211744-12211857	chr8	SRP54-type protein, helical bundle domain	AATCTCTCTGATACTGATAGAGTCCTCGATGAACTCGAAGAGGCTCTTTTAGTGTCTGATTTTGGGCCAAAAATTACTAT[T/A]AAGATAGTGGAGAATTTGCGTCAGGATATACTTGCAGGGAAGCTTAAATCAGGGAGTGAGATAAAGGAAGCACTGAAGA	X	X	X		X
fava_dn_rep_c3068_447	fava_dn_rep_c3068	PsCam049466_1_AA	LG5	21.8	Medtr7g110060.1	45106405-45106490	chr7	Protein kinase domain	ACTGAAACTGGACATATAATTGTCACTACCATTGGTGGTAAAAATGGCCAGCCAAAGCAGACGATAAGTTACATGGCCGA[G/A]CGCGTAGTTGGACATGGATCTTTCGGTGTAGTTTTTCAGGCGAAGTGTTTGGAGACCGGAGAAACTGTGGCTATAAAGA
fava_dn_rep_c3072_652	fava_dn_rep_c3072	PsCam043145_1_AA	NA	NA	Medtr1g014690.1	3495005-3495371	chr1	Methyltransferase domain	GAGCACCATGCTGGAAGATAAAATGAGTCACATATCTTCTTCAAGAGATTCTCCTCCCATGGTTGAAGAGATTCTTCATC[T/C]GGACGAAGATCCCTATGGCACCATGTTACTATAATTATGGTGCCACCTGGTGCTGCTACCCGAACTAACTCTCCAACAA	X	X	X	X	X
fava_dn_rep_c3074_1335	fava_dn_rep_c3074	PsCam023061_1_AA	NA	NA	Medtr3g108805.1	50285019-50285111	chr3	Cenp-O kinetochore centromere component	TTATAGTACCTATTGAAATTGTTTATAGGTTGAGGATTCATTTTTCTGTAATATGTCATATGCCAAATATTGTCCCCTCG[T/A]TATTCCTTCAATACCCTCTAGTGGTATCTTGTATCATTTGTGTACAACAGGGCTAGGTTGACTTCCATTGACTATTGAG	X	X	X	X	X
fava_dn_rep_c3075_315	fava_dn_rep_c3075	PsCam049620_1_AA	LG2	113.9	Medtr1g116980.1	52911712-52911825	chr1	Ku70/Ku80 beta-barrel domain	TCTGGTACGTTCCTACGAGTCTTGGGCATTCTACTTATGGAGGCTGCAAAATCAGTAATCAAAACACGGCCCCTTTCTTG[C/G]TCATTTTCCCATATGAGTTAATATTCGGCTAACTATAGCTTCCTTCTTCCCAGAAACAGGAAGATTGTGTCCTGTGAGA	X			X	X
fava_dn_rep_c3078_1235	fava_dn_rep_c3078	PsCam060221_1_AA	LG1	63.6	Medtr5g027220.1	11297695-11297745	chr5	Domain of unknown function (DUF1995)	GTGTTGGTCTCCAGCTTCTTCTTCTTGGGAGATCAAGAATGATGACAACAGTTGGCATCTGATGAACGAAGGATTGAAGG[C/T]TGTGGAGAATAGAATTGGCAGCTTCTAGTGTTGAAATGGTGTTTATACTTGAATAGCTACAAAGTTGTTGCTGACTTGC	X	X	X	X	X
fava_dn_rep_c3080_332	fava_dn_rep_c3080	PsCam045039_1_AA	NA	NA	NA	NA	NA	Aminotransferase class-III	CATGCAAAGGGATCAGCTGTGTGGGATCCAGAGGGAAACAAATATATTGATTTTTTATCTGGCTATTCTGCTGTTAATCA[G/A]GGACACTGTCATCCTAAGATTCTGAAAGCCTTACACTATCAGGCGGATAGGCTGACGGTGAGCTCTCGTGCCTTCTACA	X
fava_dn_rep_c3081_544	fava_dn_rep_c3081	PsCam050761_1_AA	NA	NA	Medtr3g479470.1	35737667-35738183	chr3	UDP-glucoronosyl and UDP-glucosyl transferase	ATTTGGGTCTTGCAGATCAACAGTTTTGGACTGCATCTGCTTGTGGATTGTTGGGTTATTTGCAGTTTGATGAGCTTGTC[C/G]AAAGAAATATTCTTCCATACAAAGATGAAAGCTATATCACTGATGGATCATTGGACCAAAACCTAGAATGGATCGAAGG	X	X	X	X	X
fava_dn_rep_c3084_1244	fava_dn_rep_c3084	PsCam009614_1_AA	NA	NA	Medtr4g065007.1	24344925-24346013	chr4	Sodium:sulfate symporter transmembrane region	TTCCCTAGCCAGCTTGGGTGCATCCGGACTAGATTTCATGGTAGGAGGGTATATAATATACAAAATCAACGGCACCAAAA[C/T]CAACGACACCAAACCAGGCACAATAGCAGCTTTAGCCCAATCCAACCACCCAATTGTCTGGTTAATAGAATTCAAAGTA	X		X	X	X
fava_dn_rep_c3090_735	fava_dn_rep_c3090	PsCam042551_1_AA	NA	NA	Medtr3g077590.1	34880169-34880195	chr3	Glycosyl transferase family, a/b domain	AATGATGTGGGAATCGGGTTTATGATGTCTCCAAGGTATCACCCTGCAATGAAGGTTGTCAGGCCTATAAGAAAGAAGCT[G/C]AAAGTAAGAACTATATTTAATATCTTGGGTCCGATGTTAAATCCAGCACAAGCACCTTTTGCAGTTGTTGGTGTATACA	X			X	X
fava_dn_rep_c3093_292	fava_dn_rep_c3093	PsCam007072_1_AA	LG1	14.2	NA	NA	NA	PPIC-type PPIASE domain	CCTTCTTCTCTTCCTCTTTCACCCTTTTCTTCTATCATGCCTCCAAAATCAACAGCTTCGTATAGTACTGGGGGTAGTGC[C/T]GTTGAAGGTGGTGGGGAAAGGGAAATATTGGTGCAGCATTTGTTGGTGAAAGAAGATGATCAGAAACTATTGTTGGATC	X	X	X		X
fava_dn_rep_c3096_718	fava_dn_rep_c3096	PsCam050490_1_AA	LG5	24.9	Medtr7g108590.1	44242108-44242182	chr7	Protein of unknown function (DUF3493)	AGAGATTTAAAACTTATCAGTGAAGTTCAAGCACCGTTTCGTGGGATTAGGAGATTCTTTTACGTAGCATTTACAGCATC[T/C]GCAGGAATATCATTGTTGTTTAATGTACCAAGGATATTACGTGTAATTCAAGGTGGTGATGGTGCTCCTGATCTCTTGG	X	X	X	X	X
fava_dn_rep_c3101_1068	fava_dn_rep_c3101	PsCam034610_1_AA	NA	NA	Medtr2g102237.1	NA	NA	Protein of unknown function (DUF581)	CCTTCTTCATTAATCAACTCAACTCAAAACTCTAACTTCGGAACCAATGATTTGTTTGTAGAAGTTACGTCTACAACATC[G/C]AGCTTTGCTCCGGTTATGAACAGAAGTTCACCCGTAGATGATTCTTTAAAAATCAAATCATGTCCACTTCCGATATATG	X	X	X	X	X
fava_dn_rep_c311_1799	fava_dn_rep_c311	PsCam043779_1_AA	LG2	16.3	Medtr1g011750.1	2219069-2219176	chr1	Core histone H2A/H2B/H3/H4	CTCGGTGTAATACGCTTCACCTTCAGATCCTTGCTTGCATTACCAGCCAACTCCAGCACCTCTGCAGTTAAATACTCCAG[G/A]ATAGCAGCAGAATAAACTGCAGCTGTTGCCCCGACTCTTCCATGCGCCATTGTCCTTGACTTCAGAAGACGATGGATAC	X		X	X	X
fava_dn_rep_c3110_2895	fava_dn_rep_c3110	PsCam049285_1_AA	NA	NA	Medtr8g028725.1	11065642-11065677	chr8	Glycosyl hydrolases family 28	CTTGAAACCTCAAAAAGGTTACCATAGATATTATACTGCAAATAGCGTCCACCATGAGTTGGTATTCCTCTGATGTTATT[A/G]TTCTCAGCTGATTCAACAACAGACATGGCGAGACGAGGATTGTTGAAGGAATGAAAGAAAGGGAGGTGACCCAATATAG	X	X	X	X	X
fava_dn_rep_c3113_513	fava_dn_rep_c3113	PsCam049827_1_AA	LG2	29.8	Medtr1g078400.1	35119538-35119594	chr1	eRF1 domain 3	GGTGCAAGTGCTGATCTAGCTGTAGTGTTGATGCAAGAAGGATTAGCCCATATCCTCCTTGTTGGTAGAAGTATGACTGT[G/T]ACTCGTTCACGAATAGAAGCTTCAATTCCTCGCAAGCATGGGCCTGCTATTGCTGGTTATGAGAGAGCTTTGAACAAGT
fava_dn_rep_c3115_918	fava_dn_rep_c3115	PsCam037215_1_AA	LG6	8.1	Medtr2g067640.1	28316549-28316642	chr2	Plant protein of unknown function (DUF946)	TTGTTGGAACATTCTTAGCACATGTTGGTGAAATTAAAAATAGCCCTTTACCAATTTCATGTTTGAAAAATTCAAACTTT[A/G]TGAGTTTTTCTTCAATGCCTAATTTGCCTCAAGTTAAGGCCCTAGCACAAAACTATTCACCTCTCATGTACTTGCACCC	X	X	X	X	X
fava_dn_rep_c3117_1361	fava_dn_rep_c3117	PsCam020849_1_AA	LG1	50.9	Medtr1g011750.1	NA	NA	NA	ATCTATCTTGTAGGAACCATGTGATCCACTTTCTTCCTCTTTGTTCTCTACCACCTCAACCGGTGAACTTTGATAATCTC[T/C]ATTAACCGCAACTTCCCCCTTCAAATCATCCACTCGACTCTGGCTGGTTTCACCAACCGAGCTGATTTCGATTTCTTGA	X	X	X	X	X
fava_dn_rep_c3119_1300	fava_dn_rep_c3119	PsCam006857_1_AA	NA	NA	Medtr6g069140.1	24884572-24884658	chr6	Melibiase	ATGCCCTAGTGATCCAGGCATTTTTTTACTGCAAGTTTGATTTCCTGCATCTGAATAGATCCCTAATTTGAGACCTTTGC[C/T]ATGTACATAATCAGCTAGAGCCTTAATTCCTGAAGGGAATGTTGATGATTTTGCAACCAAATTACCCTTTGAGTCTCGA	X	X	X	X	X
fava_dn_rep_c3120_863	fava_dn_rep_c3120	PsCam034678_1_AA	NA	NA	Medtr1g059650.1	25938795-25939004	chr1	Vps5 C terminal like	AGTTCAAAAACGTAATGTTTAAGCTTCTCATATTCAGCATCAGATTCTTCTACTGGCTTCTCCTTCCCAAGGACAACATC[A/G]CTCACTTTTGATTGCACATCCTTAAAAATCTGCATTAAATCAGATGGCTTCTTGAATATGCCAGCCTCGTGGGACCTTA	X	X	X		X
fava_dn_rep_c3122_1388	fava_dn_rep_c3122	PsCam050800_1_AA	LG3	111.9	Medtr2g087820.1	36962277-36962285	chr2	Ring finger domain	ATTGCTTGAACTCAGATCTGTTTTGTCCTAAAGGTAGGAATAGAGTTGCTCATTACTGGATGTGAAGTTTTGTGGATGTC[G/T]TGGATTGCCTATTGTCTGGAGCAGGGGCCAGATAAGTGATAATCCTTTGACCTGCAAAAGATGACCAACAATTGTCATA	X	X	X	X	X
fava_dn_rep_c3128_589	fava_dn_rep_c3128	PsCam033652_1_AA	LG2	92.8	Medtr1g102880.1	46497391-46497438	chr1	NA	CGCCGTTTCTGAATGGTCCATACCACTGCTCACGAAATACTCTTACACCTTGTAACTTCATCTCTGTATTATTCAATACA[G/C]AGATACGCTGAATAATCCTAACCCGAGATTCAAAATCTTGAGGATTGATCAAGCAGTATTCCAACTCTATTAAGTCGTC	X		X	X	X
fava_dn_rep_c3131_2008	fava_dn_rep_c3131	PsCam048079_1_AA	NA	NA	Medtr4g478190.1	30016563-30016585	chr4	Weak chloroplast movement under blue light	AGTTGTTCAATAAGATTTTCTTTCTCTGTCAACTTCTCATCATAACTCATTCCCTTATCAAGTTCTTGCTTGAGAGCTTT[C/T]ACCTCTTTTTTCAACTTCACTATAAGCCTATTATCACTGGCTTCTGTTTCTTGTTTTGAATCCAGCAAGGCCTTCAACT	X	X	X		X
fava_dn_rep_c3132_337	fava_dn_rep_c3132	PsCam000180_1_AA	NA	NA	Medtr4g086020.1	33643732-33644095	chr4	Nitrite and sulphite reductase 4Fe-4S domain	AGCCCATGAAGCTTTTCATGGAAGGTGGAATCAATGATTTGGCTAACATGTCTCTTGAAGATATTGAAAGCTCTAAACTC[A/G]CGAAAGATGATATCGATGTTAGACTCAAATGGCTTGGCCTTTTTCACAGAAGAAAACATCACTATGGTAGATTTATGAT	X	X	X	X	X
fava_dn_rep_c3141_1530	fava_dn_rep_c3141	PsCam000755_1_AA	NA	NA	Medtr7g026340.1	8741725-8742171	chr7	X8 domain	CATTGCCTCGCCGTATCAATCTTCGCCAACGCCGCGATATCGCCGTTCGGCGCCGTGATGGTGACGGAGATCCCGGTGTT[A/G]GCAAAAGCCTGAAGGATCTGAGGACTCACGTCGAAGATCTTGACACGGTCGATGATTGTGTTTGTTTTTAGGAAGTTTG	X		X	X	X
fava_dn_rep_c3146_1023	fava_dn_rep_c3146	PsCam042788_1_AA	NA	NA	NA	NA	NA	Endomembrane protein 70	GATCAAGAGGAGACAGGATGGAAGTACATTCATGGGGATGTTTTCCGGTTTCCTAAGTACAAGTCCATATTCGCAGCTGC[A/G]CTTGGTTCTGGCACTCAGTTATTCACTCTCACAATCTTCATTTTTATGCTTGCACTGGTTGGTGTATTCTATCCCTACA	X	X		X	X
fava_dn_rep_c3149_1125	fava_dn_rep_c3149	PsCam050539_1_AA	LG7	97.5	Medtr5g033940.2	NA	NA	AIG1 family	GTGTCAATAACATTGACGATCTGTCCATTATTCAGCTCAGTTGACTGCATTTCGCAAGAGGCCGTGACACCGGATAAACC[G/A]CTCCTCGATTTGAAGACCTTTCTTCCAAGAATACTGTTACCGGTTGCACTCTTTCCATTGCCAGTCCGTCCAACCAAAA
fava_dn_rep_c3151_1471	fava_dn_rep_c3151	PsCam050030_1_AA	LG7	108.1	Medtr4g019080.1	5918195-5919247	chr4	Legume lectin domain	TCCACTTTCCAATGAGATTGAAAATGTAAAGTAAGTTGAAAATGAAACTAATTGTTTAGGTTTACCTTGAAAAAGCTTGA[T/C]GGGTTTCTTGTAAATCACTCTCCCAGTATCAGAGAGTTGAATCTTGGACTCACCATTGACAACTTTTGCATTACCAAAA	X
fava_dn_rep_c3155_1260	fava_dn_rep_c3155	PsCam049324_1_AA	LG3	80.7	Medtr3g465390.1	26449955-26450695	chr3	NA	AATGAGTTTGCTAAAGCTCTACGAAAGTTGAAAAGTTTCACTAGGGCCGGGCTGATTACCGAATTCGACCGAGAAGATGT[T/G]GAGCTAGCAGAAAATTACCAATCAGAACTTCTAGCCGATGGAGCTCGCTTATCCAAATGGGTGATTCAAGACGGCAGTC	X	X	X	X	X
fava_dn_rep_c3159_387	fava_dn_rep_c3159	PsCam054827_1_AA	NA	NA	Medtr7g068380.1	25012800-25012861	chr7	Sodium/calcium exchanger protein	TAAGCGCTTAAAATTGAATCACTGACATATTTAAGAGTGATGTTATGAACATCATTTGGGTCATTGGGAATTCTTTGTAC[A/G]AAGAAGCAAGCAGCAATAACAAAGTAGCAAAGTAGGAGAACAAGGCCTTTCATGTAATGAGAAGTACCATCCTGTAAAG	X	X	X	X	X
fava_dn_rep_c3164_1153	fava_dn_rep_c3164	PsCam006743_1_AA	NA	NA	Medtr7g056103.1	19507780-19508685	chr7	Cytochrome P450	TGTAGATCAAAAGGTCTCATAAACCCAACAATATCGCCCAAATTAAAAGCACCAAGAAGTTCACCAATTTCCCTAATCAC[T/C]TTCCTCAACTCACCAACCTCATCATTCACACCATTACTCTTTTTCCCCATTGTCATTCTAGAAATGATGTTATTAGTAT	X	X	X	X	X
fava_dn_rep_c3169_863	fava_dn_rep_c3169	PsCam042969_1_AA	NA	NA	Medtr1g016070.1	4195131-4196492	chr1	Fatty acid desaturase	TCGCTTACTTCTTGTTTTTATGGTAGGAAGATGAACTTTGATTCTTTTGCTAGGTTTCTGGTTAGTTACCAGCATTGGAG[T/C]TATTATCCTGTCATGTGTTTTGCTAGGCTCAATTTGTTTGCTCAATCGTTTTTCTTGTTACTGTCTAATAGAAAAGTCC	X	X	X	X	X
fava_dn_rep_c3170_839	fava_dn_rep_c3170	PsCam017058_1_AA	NA	NA	Medtr7g021870.1	6982151-6982211	chr7	JAB1/Mov34/MPN/PAD-1 ubiquitin protease	TAATCACACTGAGTGACTGGAGTATCGGGTTCCAGCTCAGTCATAAAAGCGCTGATAAGGGCGGAATTTGAAACTTTGAT[G/C]GGTATTTCCTCAAAGATATCCACCCATGATAAGTTTTTCTCCCTCAATTTTTCCCCAGTAAAATTATTGCTGCGATACA
fava_dn_rep_c3174_754	fava_dn_rep_c3174	PsCam023436_1_AA	LG7	38.5	Medtr8g080660.1	34714964-34715857	chr8	Polysaccharide biosynthesis	CATTTCTCGTTGCCTTTCAGCGTGGCTTTCGCCGGAGAACAAGCCGGCTCAGATCGGTACGATTTGAGAAGCTCATCGGC[C/T]TCTTGAAGCTGTGTACGGTAAGGAACGGTAATAGCTCGTAGCTCCGGCGCGTCTTTGAGAACGGTTTGAACCCATTTGG	X	X	X	X	X
fava_dn_rep_c3175_460	fava_dn_rep_c3175	PsCam050043_1_AA	LG4	0.4	Medtr4g134670.1	56441980-56442921	chr4	Protein of unknown function, DUF482	CGCTCAATCTTATGTTCACCCTGAGCTCCTGCTTCGACTGTTTTAAGATTCAGTTCAATTCCTGCTTCAATTGCCTGATA[G/A]TAGCATGCTTCAAAATGCAAAAATGGATAGTAAGTTTCCGGCTGACACCCCCATAGACGCCCAAACAAAGTATCTCCTC	X	X		X	X
fava_dn_rep_c318_109	fava_dn_rep_c318	PsCam009938_1_AA	NA	NA	Medtr3g085490.1	38632417-38632482	chr3	Ribosomal protein L22p/L17e	TTGCCGCGCTAATCGTCTTCCTTTCAGCCTCCTCCGAAATCAATTCTTTGCAGAAGGGTAGCCATGGTGAAGTACTCCCA[A/G]GAGGCCGACAATGCCACCAAATCAACCAAGGCCAGAGGCGCCGACCTTAGGGTTCATTTCAAGAACACTAGGGAAACCG	X
fava_dn_rep_c3190_862	fava_dn_rep_c3190	PsCam050239_1_AA	NA	NA	Medtr4g006200.1	527528-527908	chr4	Protein of unknown function (DUF2470)	TACAAAAATGCTCAACCCGACCCCCTTCGAGAATTTGCTGAGAATTTAGTAGCTGAAATTAACACCAATAATATGGAAGA[T/C]ATTACTCGCTTTTGTAATGTCTATGTTGACTTGGATTTCCAGGTCTCAGAAGCAAAGATGATATGGGTAGATCGCTTGG	X			X	X
fava_dn_rep_c3192_710	fava_dn_rep_c3192	NA	NA	NA	NA	NA	NA	Stress up-regulated Nod 19	CACATCAACACAACCATTTCCCTCCTTATGATCCGCGCTGCATGAATCAACTTGATACTCAATCTTACAGTTATGATCTG[A/T]GTTGATTCCTTCTGAATTATCATCTGATAGTTTCAAAGTATCAGTCACATCAATTACATATATCTTAACAGGCACTACA	X
fava_dn_rep_c3198_712	fava_dn_rep_c3198	PsCam049867_1_AA	NA	NA	Medtr4g099100.1	41027914-41028066	chr4	Endoribonuclease XendoU	TATAGCCTTGATAATCAACTCTTCCATTTGCTTCTTCATGGTAAAACTGCAGCCAGTTATGAAATCCAGAAACTTCACTG[G/C]TTTGTTTGATTTCTCCAACAAAAACATGCTCAAAAGCAGAAGAGGAACCAGAAGTTCCACAACGGTTATAAAGATCAAA	X	X			X
fava_dn_rep_c3201_1235	fava_dn_rep_c3201	PsCam037525_1_AA	LG1	12.7	Medtr5g033940.2	NA	NA	Aminotransferase class-V	CCTGGAGAACACGTATTTGTCAACGCACTCTCCCATGCACCAGTACCTGTTGTGGGAATGAGAAACGGAATTCCTGAAGT[G/A]GTTCTGAAAATTTTCTTGATATCAACAAGTAAAGTTTTTGTCAATGCTGGTATTATCGGAGAACGATGATTCTCATTGT	X	X	X	X	X
fava_dn_rep_c3203_264	fava_dn_rep_c3203	PsCam043984_1_AA	LG3	124.4	Medtr2g097950.1	41845853-41846119	chr2	Aldehyde dehydrogenase family	ACCTTATTATATGATGGTCATAAAAATAAGTAATCGGAAAATGATTGGAAATCAGTTACTACAAGCCTGATATAATGAAC[G/T]TTTTGATCTCTTCAAGCCGAGTACAACAAGAACTATTCCAATGTAGTTTAAATTGTAAGCTTCTTCAAGTAGTTGAAAC	X	X	X	X	X
fava_dn_rep_c3204_222	fava_dn_rep_c3204	PsCam034485_1_AA	LG7	70.7	Medtr4g074350.2	NA	NA	FAD binding domain	AAACAGTATCAGCAACTAAGCAAACCTGAAGCTAAACATCCGAAAATTAAAAGACAACAATAAATTCAAAAACAAGGTGC[A/G]ATAAATTGCTATCATCACACAAATCAGAAATTCCAAATTAGTCTGCTGGTTGATCAATTTCTGCATAAGCAGTGTCAAG	X	X	X	X	X
fava_dn_rep_c3205_716	fava_dn_rep_c3205	PsCam043229_1_AA	LG3	5.4	Medtr3g114780.1	53586598-53587680	chr3	Sterol methyltransferase C-terminal	ACTTCCTCGAGATGCCGTTTCCTGATAACAGTTTCGACGGCGCTTACTCAATCGAAGCGACGTGCCACGCGCCGAAGCTT[A/G]ACGAAGTTTACGCTGAAATTTTTAGGGTTTTGAAACCGGGTGCTCTTTACGTTTCATATGAATGGGTCACAACGGATAA	X	X	X	X	X
fava_dn_rep_c3208_1159	fava_dn_rep_c3208	PsCam037248_1_AA	LG6	76.5	Medtr4g074350.2	NA	NA	CRAL/TRIO domain	ACAGGGTGCCCTTCACGATCAACACCATTCATGTAAGCAGCATCAACCAAATCCGAACCCAAATCTTCATCCAAAATAGA[A/G]TCAATCTTCATCTCCTTCCTCCATTTAAGTGTCTTCTTCAACATCTCAAAAGCCTCACTAACCTTAAAATCTCTAGCCC	X	X	X	X	X
fava_dn_rep_c3210_673	fava_dn_rep_c3210	PsCam033744_1_AA	NA	NA	Medtr1g089980.1	40299999-40300064	chr1	NA	TTAGAAGCACAAAAGGGGACCCTTCCGCAAGCTAGCTTGCAGATCACAGATAGCACAAGAGCAAGGCCAGTACCAGCAAT[G/A]CCGGCAGAAAATTGGGTGAGGAGTTCAGGAAGCTCTGGGCCAGATTTCTTCAGGGCAAGAATTGCTGTTTCCCGATGAT	X	X	X	X	X
fava_dn_rep_c3211_716	fava_dn_rep_c3211	PsCam037112_1_AA	NA	NA	Medtr4g069260.1	26038252-26038449	chr4	Nucleotide-diphospho-sugar transferase	AGCTGGACCATTTGGTACTGTCAAAGGGTTAAGAACCAATCCTACTGTTGTTCCTGATGAATCTGTGAACCCGAGATTGG[G/C]GAAGATATTAGAGAAACTCGCAGTTAAACGAGAGATCATAGTTGCACTAGCAAACAATAATGTGAAGGAGATGCTTGAG	X	X	X		X
fava_dn_rep_c3214_232	fava_dn_rep_c3214	PsCam050123_1_AA	LG3	0.3	NA	NA	NA	High-affinity nickel-transport protein	TAATCGATAAAAAAACAATTTCACATGAACTTAATCTAAACAAAGTTCTCCCTAATATCTCTACTTTTTCTTGACCCGAA[C/A]CGTGTTTGTAAATAAAAGGTACCTTGCAGATTGAAGATGTATTAGTAGAGTGTAAACCCAAAAAACTGGCTAATAATGA	X	X	X	X	X
fava_dn_rep_c3215_972	fava_dn_rep_c3215	PsCam025773_1_AA	NA	NA	Medtr1g094065.1	NA	NA	Cyclophilin type peptidyl-prolyl cis-trans isomerase/CLD	ACTGCACCGATCCCAGATCTTAATGAGAAGCTTATTGTGTTTGGGCAAGTCCTCAAGGGAGAGGACGTTGTTCAGGAAAT[C/T]GAAGAAGTGGATACTGACGAACATTACACTCCTAAAATATCTATTGGAATACTTGATGTGACTCTCAAACAAAAGATCT	X	X	X	X	X
fava_dn_rep_c3221_1534	fava_dn_rep_c3221	NA	NA	NA	Medtr6g086300.2	32415516-32415621	chr6	Aldehyde dehydrogenase family	TCTTCTATGTTTTGTTCAATTAAATCTGCCCATTTCAGCAAGATTTTTGCTCTTTCCGCACCGGGCATTCTAGGCCATGG[A/G]CCGTCATCGAAAGCGACACGTGCCGCTTTCACAGCAACATCAATATCTTCCTTTCTTCCCTCCGCAATCTTTGCTATTA	X	X	X	X	X
fava_dn_rep_c3223_926	fava_dn_rep_c3223	PsCam051226_1_AA	NA	NA	Medtr2g086600.1	36416966-36417057	chr2	Carbon-nitrogen hydrolase	TGGCTACTGAGTTATAATGAGCATTGTTTGCCTCCTCAAAGAAACTAACCGGTATGACTACACCTAACTCTTTTGCAAGT[T/C]TCTGCATCCTCGTAATTGTAGGATGATCCTTATAGGGCTTAGCTCTTTGAATGAAATCCTCTCGTTGTGCCTGACAGAA	X	X	X	X	X
fava_dn_rep_c3225_1147	fava_dn_rep_c3225	PsCam024915_1_AA	LG4	17	Medtr6g465010.1	NA	NA	Ankyrin repeats (3 copies)	AATCAACACTTGCATCAATATCTAATCCAGAAACTGCATTTGTTATGCTGTTTACTCCATCTGAAGAAGCTTGTGGTACA[C/T]CGTTCCCAGATCGCGAATTGTTGAAACAATCAGCACATACGCGAACATTAGAGTAAATGCCAAATTGAGGTAAAGGCAT	X	X		X	X
fava_dn_rep_c3227_808	fava_dn_rep_c3227	PsCam029266_1_AA	NA	NA	Medtr4g094265.1	37573197-37573392	chr4	FabA-like domain	TAATTCAATTGGGGTGTTATCTTTTGGAGCATTTGCAGAATCTGAAGAACAAGAGATTGAAAATCCTCTTGTGGCATTGG[A/G]GTTCCTCGAGTGGGTAGGTAGATGGAGAGATCTGGAGGTGGTGAATCTGGGAGATGGAGATTTGGGAGCGTAAGAATGG	X	X	X		X
fava_dn_rep_c3229_577	fava_dn_rep_c3229	PsCam020826_1_AA	LG7	7.3	Medtr8g104540.1	44049756-44049872	chr8	Phosphoglucomutase/phosphomannomutase, C-terminal domain	GGACCTGCACCCGAAGGAATTACTAACAAAATATACGAGAACACCACAACAATCAAGGAGTACTTGATTGCTCCAGATCT[G/T]CCAAATGTGGATATCACCACAGTAGGTGTCACAAACTTTACAGGGCCTGAAGGACCATTTGATGTTGAGGTTTTTGATT	X	X		X	X
fava_dn_rep_c3230_881	fava_dn_rep_c3230	PsCam021027_1_AA	NA	NA	NA	NA	NA	CRAL/TRIO, N-terminal domain	GGTGCAACATCTTCACGGAGTTTGGCTTGCTGCTTGACGTAGTCGTAGAGCTGTTGATGGAAGGGATGATCCAGAGAATA[G/C]ACATTCTTGCTTCCACCTTCTAAATGTCTGGATGATCCAGAGCCTTCTTTTCTACAGAAATGTGGCAGAGATGGGTAAT	X	X		X	X
fava_dn_rep_c3231_289	fava_dn_rep_c3231	PsCam000986_1_AA	LG5	99	Medtr7g009930.1	2295267-2295441	chr7	Aldose 1-epimerase	TGACCAACATCTTTGTGGTTTTTCTATGTCTATTTATGGTAGTTTTTGGATTTGGGAATGGTTATGTTGAGAAAGAAGAG[A/G]TTGGGATATTTGAGTTGAAGAAAGGTGAAGTTTCTTTGAAAGTTACTAATTGGGGGGCTTCAATTGTATCTCTTGTTCT	X		X		X
fava_dn_rep_c3232_418	fava_dn_rep_c3232	PsCam050141_1_AA	NA	NA	Medtr7g069210.1	25510096-25510183	chr7	UbiA prenyltransferase family	TGTCAGTGGCTTGTTGCTAGAGCAGTAACCAACAGACCAAGAACCAAAAACGGTTGTGCACTAGCCTGATATTTAACATC[G/A]TATTTCACAGGGTCCTTGAGGAAATACTTGAACTGAAATACGACTTGTGGAGCTATTAAGGCAAGTAGAGCCAACGCGT
fava_dn_rep_c3236_1237	fava_dn_rep_c3236	PsCam000202_1_AA	NA	NA	Medtr2g462010.1	25663632-25663728	chr2	COBRA-like protein	TTCAGCTTTAAGTACAAGTCCCTAAATCCCTACGAGGGCTTAAATGATACAGGTATGCTTTGGGGAGTGAAATTCTACAA[T/C]GATTTTCTCTCATCAGCTGGATCATTAGGTAATGTGCAATCAGAAATCTTGTTTAGAAAGGACAAATCAACATTCACAT	X	X		X	X
fava_dn_rep_c3237_978	fava_dn_rep_c3237	PsCam050862_1_AA	LG4	57	Medtr8g078070.1	33275991-33277109	chr8	Polyprenyl synthetase	TTACTCGCTTTCGCCTTCGAGCATATTGCAGTTTCTACATCCGGCGTTTCTCCGGCGAGAATCGTCCGCGCGATCGGAGA[A/G]TTAGCGAAGTCAATCGGCTCAGAAGGACTCGTTGCCGGTCAAGTGGTTGATATAAACTCCGAAGGTTTATCTGATGTGG	X		X	X	X
fava_dn_rep_c3243_1020	fava_dn_rep_c3243	PsCam049874_1_AA	NA	NA	Medtr4g025420.1	NA	NA	Plant protein of unknown function (DUF641)	GGTGGTTTCGAGCAAGAAAGCTTCTCTGTCAACTCAGACAGTATTACAGTCAATAAAGAGAGCTTCTTCCACCAATTTCT[C/T]GCGTTAAGGGAGATCGATCCTTTGGACATGCTAGGGCAAAATCCAGATTCCATATTTGGGAAATTTTGCAGCAGCAAAT	X	X		X	X
fava_dn_rep_c3257_834	fava_dn_rep_c3257	PsCam050307_1_AA	NA	NA	Medtr1g093770.1	42079947-42079949	chr1	Family of unknown function (DUF572)	TGATGCCAGACATTCGGATGATTATGCCATAAATAAGAGTCTCCGGGCCAAACTTAGAAGTCAAAAGAAAAGAGTCGCTG[C/A]AGAAGAAGCTGCTTCTAGGAAAAGGGGCCTTGGAATTCGACTACTTCCAGCTTCGGAACAAGATGCTGCTGCAGCAGCA	X	X	X	X	X
fava_dn_rep_c3258_1533	fava_dn_rep_c3258	NA	NA	NA	Medtr7g108300.1	44057871-44057942	chr7	RF-1 domain	GATAATTTCCCATTAGGGAAAGATCTGCCAAATATATTGTTCTTGCGAATATGTCCCATCAATGAAAGTTTGACACATAC[C/T]GAGTTGATTGATAGTCAATGAGTAGATATGGGCTAGTGTGACGTGTAACACTTGGATGATAGTCTGATGGTAAAAATCT	X	X	X	X	X
fava_dn_rep_c3259_1158	fava_dn_rep_c3259	PsCam044332_1_AA	LG2	112.8	Medtr1g116270.1	52559413-52559424	chr1	Glutathione S-transferase, C-terminal domain	TCCTGTTGGTTGCCATATTATGTCACGAAAGGGAGCTGCATTTTTGGTGGCATGTAAATGTTATATTTATTCTGCATAAC[G/T]TCTAACTAGATGGCGGCACCATTTCTCCTATTCCTGAAAATCATCCGCACACATTCTTTTGTCCTGTCATTCTAGGTAA	X			X	X
fava_dn_rep_c3260_171	fava_dn_rep_c3260	PsCam050781_1_AA	NA	NA	Medtr3g112040.1	52420352-52420510	chr3	pfkB family carbohydrate kinase	TCAAATCAACTTGTGCTTTCGCAAAAAAATATCTAGCCTTCCATCCATTAGTCAAACCAGCCATAAACCATAACTGAAAG[G/A]AAAAAAGCAAAAGAAAAAATAGGAAGGAAGCAATAAGTGATGCAACAGTTGCCACCACTCATTTTCATAAGCCCTCAGG	X		X	X	X
fava_dn_rep_c3263_165	fava_dn_rep_c3263	PsCam051531_1_AA	LG3	109.5	NA	NA	NA	NA	AACAAGCTCGAGTTACAGAACTCAACTACCGCACAAGGCAGCGCGGCTTCATCGTCGGTCATCGGAAACTTTAAGTGCTT[A/G]TCTAGTTTGGAGGCACAATGAGATTGGAGAAATGCTGGTTTTGTTCTTCAACTGTATACCCTGGACATGGGATCCAATT	X	X	X	X	X
fava_dn_rep_c3268_753	fava_dn_rep_c3268	PsCam006787_1_AA	LG6	63.2	Medtr2g062920.2	26608637-26608708	chr2	ATP-grasp domain	GGAGAACTTGTGGATTTTCTCAAGGTGGTTTTCAATATATTTCAAGATCTGGATTTCACATTCTTAGAGATGAATCCTTT[C/T]GCCCTGGTGGATGGAAAGCCTTACCCTTTGGATATGAGAGGAGAGTTAGATGACACTGCTGCTTTCAAGAACTTCAAGA	X			X	X
fava_dn_rep_c3274_140	fava_dn_rep_c3274	PsCam051418_1_AA	LG2	24.7	NA	NA	NA	NA	AATATCCACTTCCCGTTGAAGAGGCCGAATCCCAATTCTCATCAAACGCAGCAACTCCATCACAAAAAACAAAATGCAGC[C/T]GTTGCTGCCGGAGTAGCACCGAACTCAATCTATACCGGAAAACGCCACCGGACGGAGTTATTCTATCGTCGGAGCCAGA	X	X	X	X	X
fava_dn_rep_c3275_1618	fava_dn_rep_c3275	PsCam023145_1_AA	LG4	37	Medtr4g106870.1	43906741-43906909	chr4	1-deoxy-D-xylulose 5-phosphate reductoisomerase C-terminal	AACCTCACCTTCCCTTGAAGAAATTATTCACTATGATCTTTGGGCGCGGGAATATGCGGCTAGTTTGCAAAGCTCTTCAA[G/C]ATTCACTCCTGTTCCAGTATAAAACTGGTTTTAAATTCCTTTGAGCATTGAATAATTGTATACAATGTAGCACAATGCA	X	X			X
fava_dn_rep_c3279_1748	fava_dn_rep_c3279	PsCam043019_1_AA	NA	NA	Medtr1g045750.1	17212193-17212333	chr1	Aconitase family (aconitate hydratase)	TGTCTTCACTGATCCAGTGGTAGAAGGCTGGCGCTGCGTTTGCTGAGGCGCGGCAATGGAACAAGAGACTCTCCTGGAAG[C/A]ATGTTTCTGACATCGCTGAGAAGAAGCAGAGAGACTCAGATCCTTGGTATGGAAGAAGGAGGTGGTCGGTGGAGGAACA	X	X	X		X
fava_dn_rep_c3280_1157	fava_dn_rep_c3280	PsCam054766_1_AA	NA	NA	Medtr7g072605.1	27042804-27044072	chr7	NAF domain	GAAATCGGTTACCTTGAGATTATCATTCTCATCTAGCAAGAGATTGTCCAGTTTGAGATCGCGGTGGAAAACACCGTGAG[A/T]GTGACAGTGTTTCACGGCAGAGATAAGCTGCCGGAAGTATTTTCTAGCATGTTCTTCGGTGAGTTTGTCTTGCTTTGCT	X	X	X		X
fava_dn_rep_c3281_1376	fava_dn_rep_c3281	PsCam049301_1_AA	NA	NA	Medtr8g035590.1	12966674-12967057	chr8	C2 domain	TCTATGTCCATTATGATTTGACCTTTGGTAAGACTCTGCACACGAATACCTTCAACTTTTGGAGCTACGTTTCCAAGTGA[C/A]AGCTTACTGAACTTCAATGAAGTAATTCCAGGAGGTCTGTACTCTTCTAGTAGAGGTTCAACAGACTCTCGGATAACCA	X	X	X	X	X
fava_dn_rep_c3284_1486	fava_dn_rep_c3284	PsCam025500_1_AA	NA	NA	Medtr4g112970.1	46401495-46401980	chr4	Acyl-ACP thioesterase	TCTGATGCTGGTGCTGGCAATCTAGCTCAAAGCGGTCACATTGAGTGCAAGCATTTGCTTCGACTTGAAGATGGTGCTGA[A/G]ATTGTGAGGGCTAGGACTAAGTGGAGGCCAAAACCTGTGAACAACTTTGATTTTGCGAATCAGGTGCCAGCAGGTAGCA	X	X	X		X
fava_dn_rep_c3287_1604	fava_dn_rep_c3287	PsCam054920_1_AA	NA	NA	Medtr8g028080.1	10419742-10419788	chr8	Ribonuclease T2 family	GCATCTTTAGACACCCGACTCTGAAGTCCATCATGCCCTATTGATTCTGGCAGGCTAACATATTTAGGACATGATCCTTT[T/G]GAAGTAACCATATCAATTTTAGCGTCTGGTTTAATAGCACAATCACGTGGCGTGAAGTCCTTATAGAAGCATAAACGAA	X		X		X
fava_dn_rep_c3292_1179	fava_dn_rep_c3292	NA	NA	NA	NA	NA	NA	Glycosyl hydrolases family 16	TAAAATCAGATACAAAGCTCCTCCGTCCGAGTGTGCCATCAATCCTCGAGAAGCCGATCGACTAAGAAGATTCGACCCTG[T/C]CACATTTGGTAGCGGCCGACATCGTCATGGAAAACGACACCATCCCAGCAGAGGAAGCCAGACAGAAGCTGTTTCGTTT	X	X	X	X	X
fava_dn_rep_c3293_2777	fava_dn_rep_c3293	PsCam048302_1_AA	LG6	48	Medtr6g033540.1	NA	NA	NA	GAAGATTTCCATGTTTTTTCTAATCCCTTATCCTCGCTTGAATCCGGAGGACTCAAAATGAACTCCGATTCAAAAGGCGG[A/T]CGGATATAGTAATTCGATCTATCTAATCCTATTGCATATGTTGCTTCTGGATTGCTTACTGTCAAATGAGTCAAGATGG	X	X		X	X
fava_dn_rep_c3294_948	fava_dn_rep_c3294	PsCam013041_1_AA	LG6	33.4	Medtr6g007030.1	1349665-1350065	chr6	Trypsin-like peptidase domain	ATTGGGAACCCGTTTGGACTTGACCACACTCTTACAACCGGAGTCATCAGTGGACTTCGGCGAGAAATTAGTTCGGCTGC[A/T]ACTGGTCGTCCTATTCAAGATGTTATACAGACCGATGCAGCAATTAATCCTGGTAACAGTGGAGGGCCACTTCTTGATA	X	X			X
fava_dn_rep_c3295_545	fava_dn_rep_c3295	PsCam042615_1_AA	LG6	96.8	Medtr2g009500.1	1940884-1940964	chr2	Carbonic anhydrase	GTTAAAGACGGTCGTGATGATATATTTAATGATCTGAAGGATAGATTTTTAAGTTTTAAGAAGGATGTATATATGAAAAA[C/T]GCGGAACTGTCTGAAAGTCTTGCCAAGGTTCAAGTGCCAAAGTTCATGGTTATTGCCTGTGCAGATTCCAGGGTATGTC
fava_dn_rep_c3297_661	fava_dn_rep_c3297	PsCam048495_1_AA	LG7	65.3	Medtr4g080350.1	31173301-31173537	chr4	4Fe-4S single cluster domain	ATGAGAATTTGACTTATGAAATTCAATAACAGACTATATATGGATGACTTAATTACATGGGACAGAGAGAATATGTGATC[G/C]GGAAAATAAGGGTCACTTGTCCTTGGTGGAAGTTGCCTCTGGAAGTTTGACTGTGGGGGACTTACTAACACCTTTCCTT	X	X	X	X	X
fava_dn_rep_c3298_422	fava_dn_rep_c3298	NA	NA	NA	Medtr7g052690.1	18527845-18528119	chr7	Glyoxalase-like domain	GTTGATGATTCCGCTACACCTGTGAAGAGTGGTGGAAACGGTGTCGTTTTTGCTTTGGAGACGGAGGATGTTGAAGGTGC[G/A]ATAGCGAAGGCTGTGAAAGGTGGAGCGGTTGTGGACATTGAAGGTGCGTCTGGTGAGGGGCGTGTGGGGAAGGTAACTG	X
fava_dn_rep_c3299_408	fava_dn_rep_c3299	PsCam000504_1_AA	NA	NA	Medtr7g019120.1	6368469-6368975	chr7	GDSL/SGNH-like Acyl-Esterase family found in Pmr5 and Cas1p	ACAAAAAATCACTCCAAGTATCAATCGGACCCGGCAAACACCAATGAACACAGTCATTATACAATGTAACATTATCATTA[G/A]GCCAATGACCGAATCTACTAGGATGACCATCTGGTCTCAACAATGTAGCTTGTGTCACATCATACAACCTAAATTTCTT	X	X	X	X	X
fava_dn_rep_c330_304	fava_dn_rep_c330	PsCam001431_1_AA	LG3	129.3	Medtr2g100420.1	43152793-43153410	chr2	Snf7	TAACAATACTATATAACCAGAGTGTATCATCATTCTTCAACGAGAAAACAAGAGGAACATTAACCTCTAGCTTTAAGCTC[C/G]GCAAGCCGCCTCGACAAATCATCCTCATCAACCTTCTCAGCATCCTTCTCCTTAAGCAGAACAGCATGAGCAGCAGGCT
fava_dn_rep_c3300_2117	fava_dn_rep_c3300	PsCam045865_1_AA	LG3	68.45	Medtr3g070180.1	31442734-31442802	chr3	JAB1/Mov34/MPN/PAD-1 ubiquitin protease	AACCTTATTTTTGACAGCATCTAGGCCTCTGCTTGATACAAATTCCTTGAACCTCTGCTCCATGCATGTCCTATAGTGCT[T/C]TTTTGCCAACCTCTCCAATGTGTCCATTAGGTCATGAGGTATGCCATGATTCACTAACTCAAAGAATCCCCAATGCTCA	X	X	X	X	X
fava_dn_rep_c3303_1705	fava_dn_rep_c3303	PsCam043345_1_AA	LG4	111.9	Medtr8g006290.1	567471-567842	chr8	Histidine phosphatase superfamily (branch 1)	ACACGATGAAGCTGATATTTGAAAAGATTGCGAAACTTCCGACCCGTACAGAAGGACCGAACCCGACCCTCTTCAACGAG[C/G]GGTGGGTCCCACGGTCGTTGCGCGGTGGATATCCATAACGGATCGAAGTTGTCGATGCGATCGCCGTGTCTCATTACGA
fava_dn_rep_c3305_1172	fava_dn_rep_c3305	PsCam049226_1_AA	LG4	76.2	Medtr8g056100.1	24416631-24417980	chr8	Fatty acid desaturase	AAACAATTTCCACATATAATCTGAGCCAATTTATTATAACCCCGACTTGACATAACCTCGTAGTGGCCGGAATCATGACC[T/A]ACATAAGTACTTTGCATCCAAAGCAAACCCAACAACATCCCAGAACCCAAATGAGCCCAAACACTGTCACAGCCAACAA	X	X	X	X	X
fava_dn_rep_c3308_2940	fava_dn_rep_c3308	PsCam048425_1_AA	NA	NA	NA	NA	NA	NA	ATGTAATTGTTTTGTCTAATTTGATTGGATTAATGTTTCCACCTAGTTATGTTGTAATCAAATCAAAGGAGAGTGTGTTT[G/A]TCGCTGTTTATGTCTTCATGTTGCAGTTATGCAATTTGAGGTGTTCTCAAATCTCATGCTCATATTGATAAATTTTTAT	X	X	X	X	X
fava_dn_rep_c3310_1005	fava_dn_rep_c3310	PsCam056031_1_AA	LG6	74.7	Medtr2g031490.1	11820636-11822264	chr2	FAD binding domain	TTGCAGCCTATAACTTCCAAGACAGTCAAAGGAACAAAAACTCTTAGAGCTTCTGTGGTTGCTATGTTCCTCGGAGGCGC[C/A]GAGGAACTGGTGGGAATTCTAGGTAAAGAATTCCCACTTTTAGGATTGAAAAAATCAGATTGTCTTGAATTGAGTTGGA	X	X	X	X	X
fava_dn_rep_c3312_599	fava_dn_rep_c3312	PsCam001779_1_AA	LG6	62.2	Medtr2g043560.1	18968290-18968904	chr2	Plant invertase/pectin methylesterase inhibitor	CCGTTGATGAACTCCGGAAGAGCTTGGAGGAGTTACAGCATATGCGACCGGAGACGTTCCGGTGGCAGATGAGCAATGCT[A/T]TGACGTGGGTGAGTGCTGCTCTTACTGATGGGGATACTTGTCTTGATGGTAATGTGATGCCGGATGTGAAGAAGAGGGT	X			X	X
fava_dn_rep_c3314_358	fava_dn_rep_c3314	PsCam010136_1_AA	NA	NA	NA	NA	NA	NA	GATTGTCTCCGTCTCCGAATCTGATCAATCCAACGATCCTCCGGAACTTGCGAAGCCCATTGAGGAACCTCTCCGACAAA[G/C]GAAATGCCACGCATCGCCTCCATCACCCTCGCAGTGTTCTCCGTCGTCAGCGGCGCCGTCCTTCGATTCTCATCTTCCC	X	X	X	X	X
fava_dn_rep_c3318_485	fava_dn_rep_c3318	PsCam058238_1_AA	NA	NA	Medtr8g461030.1	21359848-21360055	chr8	SelR domain	TGGAATACCAAAACTGAAGGGAGTTACCATTGCATATGTTGTGACACACCCTTATTTGAATCATCTACTAAGTTTAATAG[T/C]GGAACTGGCTGGCCGTCCTATTACCAGCCGATTGGTAAAAACGTAAAATCAAAGCTAGATTTGTCAATTATCTTCATGC	X	X	X	X	X
fava_dn_rep_c3319_447	fava_dn_rep_c3319	PsCam038969_1_AA	LG5	26.6	Medtr7g107520.1	43861059-43861268	chr7	Peroxidase	AGCAAGTAACACTGCGGAGAAGGATGCTATTCCTAATTTATCATTATCAGGTTTTGATGTGATCAAGGATATCAAAGATG[C/T]TGTCGAAGCAAAATGTCCTGGAATTGTTTCATGTGCTGATATACTCACACTGGCTGCTAGAGATGCTGTTTCTGTCCAA	X	X	X	X	X
fava_dn_rep_c3320_868	fava_dn_rep_c3320	PsCam051709_1_AA	NA	NA	Medtr2g041190.1	18065793-18065829	chr2	Snf7	AATGCACCATCGTCAGCCGTTGCTGCCCCGGCCGCGAAGACTAAAGTACCTCAAGCTGAAAGTGCTGCACCTGATGACGG[C/T]GGGATAGATAGTGATTTGCAGGCAAGATTAGACAACTTGAGAAAAATGTAGTCTTTCATCAATGAACCTCTTGTTTACT	X	X	X	X	X
fava_dn_rep_c3328_1057	fava_dn_rep_c3328	PsCam024781_1_AA	NA	NA	Medtr8g076020.2	NA	NA	NA	CGTCATCAAGGTTCGTTGGACGAACAAGATGCGGTTTATATAGGTGAGATGCTGAACTCTGTTCAGATGGTCACTGATGT[G/A]ATGGAAGTGCTTGTCAAAAGGGTTTTGTTGGCGGAATCGGAAACGACAATTGAGAAGGAAAAAGTTAGTTTAGGTCAGG	X	X	X		X
fava_dn_rep_c3329_531	fava_dn_rep_c3329	PsCam054779_1_AA	LG7	48.5	Medtr4g093570.1	37141471-37141593	chr4	Carbon-nitrogen hydrolase	GAACCTCGAGTTGTAAGGGTTGGTTTGATTCAGAACTCTATTGCCCTCCCAACAACTGCTAACTTTGTGGATCAAAAAAA[G/C]GCTATCTTTGAGAAACTAAAGCCAATTATTGATGCTGCCGGTTCATCAGGGGTCAACGTATTATGCTTGCAAGAAGCAT	X	X	X	X	X
fava_dn_rep_c333_119	fava_dn_rep_c333	PsCam043663_1_AA	LG1	88.7	Medtr5g011690.2	3406125-3406196	chr5	Cornichon protein	CGTGGTGTAGGTAGTTAGTGCCGTGATCGTGAATTTGGAAGAAAAGGGACAGAGCGCGGAAGGAGAGAGCGTGAGAGTGA[A/G]AGAAGGAGCGAGCATGGCCGATCTATTTGGATGGCTCGTCTCCTTCTTCCTCCTCGTCGCCTTACTCGTCCTCATCACT	X	X		X	X
fava_dn_rep_c3331_491	fava_dn_rep_c3331	PsCam044161_1_AA	NA	NA	Medtr3g084310.1	38068824-38069501	chr3	Serine hydroxymethyltransferase	GCGGTGCTTCAGCCGCATGACCGGATCATGGGACTGGATCTGCCTTCCGGTGGTCATTTGACTCATGGATACTATACTTC[C/T]GGTGGGAAGAAGATCTCGGCGACTTCGATCTACTTTGAGAGTTTGCCGTATAAGGTGAATTCGAGTACGGGGTTTATTG	X	X	X	X	X
fava_dn_rep_c3335_865	fava_dn_rep_c3335	PsCam037006_1_AA	NA	NA	Medtr4g129650.1	54033270-54033465	chr4	EamA-like transporter family	ATCGGTACCTGCATAATCATCCAACATGACCAAAAAACACTACTTGCTAAGAGCAACAAACAACCAAGAATCCAGGTATC[A/G]TCTCCACTAGCAGTGAGATGTATGGAATCAGGAAGAAAAAACTCCATGTGTAACAGTTTATGTCCTTTGATAAATGCCA	X	X	X	X	X
fava_dn_rep_c3336_636	fava_dn_rep_c3336	PsCam007132_1_AA	NA	NA	Medtr4g134630.1	56422634-56422744	chr4	Survival motor neuron protein (SMN)	TCCATCCGCATCTTAGACTTAAAGGCATGTATTTTCTTCCGTTTCGTAATTTTCACATCCTCAGGGTCATCGGGCTCTAT[A/G]CGAAGCTTTGCAGGTAGAGTTCGTGACTGAAAATCAACAGACCCAGCTTGCGCAATTTTTCTTTTGATAGCCTGCTTTG	X	X		X	X
fava_dn_rep_c3338_648	fava_dn_rep_c3338	PsCam013055_1_AA	NA	NA	Medtr5g035190.1	15316840-15316927	chr5	Fatty acid hydroxylase superfamily	CATAACCATAAAGTAATCAAGTGAGGTCCAGTGATGGCAGGACCAACAATGGTTGCAAACCCAAGGAAAAGTATTTCAGC[C/T]GGATGAGCATATTCCGAAGTAAGTCCAAACGGAGTTGCATACTCGTGATGTACACTGTGGACATGTTTGTATAGCCATT	X	X	X	X	X
fava_dn_rep_c3343_970	fava_dn_rep_c3343	PsCam000417_1_AA	LG3	40.6	Medtr3g093530.1	42738426-42738726	chr3	Cytochrome P450	GGACAGAGCGGTTTCTTGGAGAAACTGAAATTTCGGACAAAGAAGGAAGATGAGATACACAGTTTGGAGAAAGAGATAGA[G/A]TCATTGATATGGGAGTTGGTGGAGGAACGGAAGCGAGAATCCTCGTCAGAAAAGGATTTGATGCAGTTACTTCTGGAAG	X	X		X	X
fava_dn_rep_c3344_843	fava_dn_rep_c3344	PsCam050270_1_AA	NA	NA	Medtr4g104240.1	43082594-43083229	chr4	GDSL-like Lipase/Acylhydrolase	ACATTGTTAGAGAAGGGTGCCAAGTACATGGTTGTGCAGGGTTTTCCACCAACCGGATGTCTTACATTGGCGATGTATTT[G/A]TCGCCCGAAGATGACAGAGACGACATAGGATGTGTGAAAACTGCGAACGATCAAAGCAACACTCACAACCTTGTACTTC	X	X	X		X
fava_dn_rep_c3347_1782	fava_dn_rep_c3347	PsCam026913_1_AA	LG7	102.8	Medtr4g024620.1	8330409-8330762	chr4	EPSP synthase (3-phosphoshikimate 1-carboxyvinyltransferase)	GCTATGGCGTTTTCTCTTGCTGCTTGCGGCGATGTTCCGGTCACAATCAATGATCCTGGTTGCACAAGGAAAACCTTCCC[T/C]GACTACTTTCAAGTCCTTGAGAGGTTTACAAAGCATTGAGCATTCTTGTGTAATATGTAGGCAAGAGAGATGTAAAATG	X
fava_dn_rep_c335_527	fava_dn_rep_c335	PsCam044516_1_AA	LG6	81.6	Medtr2g022520.1	7790606-7790808	chr2	Aluminium induced protein	GTTGGTCATCTTAGTGGTAGTTTTGCCTTCATAGTTTATGACAAATCCACTTCCACCCTCTTTGTTGCTTCTGACCAATC[T/C]GGAAAGGTTCCTCTGTATTGGGGAATAACTGCTGATGGGTATGTAGCATTTGCTGATGATGCTGATTTGCTTAAAGGTG	X
fava_dn_rep_c3355_786	fava_dn_rep_c3355	PsCam050479_1_AA	LG3	68.5	Medtr3g070190.1	31454859-31455089	chr3	Maintenance of mitochondrial structure and function	TGTGCAGCGATTTGCCTGTCTCCAAGAGATAAATTGTTTGACACGTAAGCTTTTATGATACTTCCTCCAGTTGTGAATCC[A/G]GTATCAACAGTCAAATGTATGGGATTGGGTACTTCTCGAGAATAAAATTCATGGATCAATGCACTTCCACCAGTTACTC	X	X	X		X
fava_dn_rep_c3358_324	fava_dn_rep_c3358	PsCam050826_1_AA	NA	NA	Medtr5g016770.1	6031988-6032062	chr5	CBS domain	CATATACATGCCTAAACCAAAATTTTACTTCTAATCCAAGTAAAGCTTGTGTGAACACTTCAATTGAATCAATGCTTTAA[A/T]CCAAGCAACAAATTTTTGGATTGGTCTTCTAGATTCTATCATGCTTTCTTTTGGCTGTCTCGTTTCATTTGAAGTGCAG	X	X		X	X
fava_dn_rep_c3360_1147	fava_dn_rep_c3360	PsCam011070_1_AA	LG2	96.4	NA	NA	NA	MATH domain	GCAGCCGACAAGTATATCGGGGCTTCAGCTACAGTTAACAACTGGATTGGGTCAGATAATATTAAGGGATTTACAAAGCT[G/C]ATATCTCTAAGTGAACTCAACAAAAAAGCAAATGGATATGTAAAAAATAATTCCATAATTATGGAGGTCGATATCCATG	X	X		X	X
fava_dn_rep_c3363_1725	fava_dn_rep_c3363	PsCam034020_1_AA	LG2	39	Medtr1g067370.1	29026343-29027662	chr1	Lung seven transmembrane receptor	ACGTGGCCGAAGTGGGTGAACCCGAATTTCTCTAAGAGGATCATGGGTCGGGTATCGGAGGTTATGGTGAGGGATTTGAT[C/T]TCAGCCGTTGATGGGGGTGTGATTGAGAGGAAGAGGATTGTGATGAGTGAAACGACGGTGGTGATCGTCGTTTTGTCCA	X	X	X	X	X
fava_dn_rep_c3365_1075	fava_dn_rep_c3365	PsCam009737_1_AA	LG2	51.4	Medtr1g041390.1	15449586-15449673	chr1	Chlorophyllase	CAAATGATGTCTTGCCGCCGCGACTATGGCCGCTGAGGGCTAACTTGTGAAAATTTGGTTCTATGTTTGGTGGAAGAATC[T/C]TGCATAGTCCTTCTGATAGCCAATTTGTTATTGCAGCTACTGAATATATCTCATCACTTATATCAGGTCCAGCCACTGT	X		X		X
fava_dn_rep_c3368_2068	fava_dn_rep_c3368	PsCam037232_1_AA	LG1	91.7	Medtr5g007970.1	1615325-1616716	chr5	Putative diphthamide synthesis protein	ATTACTGTAATCCCAAACCCAGACATCCCCATGACAGTAACAGGATTTCTGAATATCAAAACAGAAACAACAGCAGCAAC[C/G]GCAGCTTTAGCATTCCCCAAAACTTGCAGCGTCAAAGCACTAGTATGTTTAGTAACAAGAAAATTAGTCAAATTAACCA	X		X	X	X
fava_dn_rep_c3372_283	fava_dn_rep_c3372	PsCam051106_1_AA	LG5	80.3	Medtr7g065120.1	23719881-23720055	chr7	PI31 proteasome regulator N-terminal	ATCGCCTTTGTCGTCCACTCCTCTTTCCTCGCTTCCGGTTACATCCTCACCGCCACAGGTCCCTTAGCCCTCTCCGATAC[C/A]GCGGTTTCCAACTCCTCTAACGATGAGGTTTCTGTTGATCACTGGAATGAGCTTAATGATGAGTATGCGTTTGTTTATA	X
fava_dn_rep_c3374_450	fava_dn_rep_c3374	PsCam051260_1_AA	LG1	37.6	Medtr5g071240.1	30212283-30212462	chr5	Rdx family	TAAAGACCCAATTTCGAAGCACTGCTGACAAGTTTAGAATTCGCCATCCTTTTGGTGATCAGATCCTTCAACTCTATCTC[T/C]CCGGGAAACCTTCCCTCCTTCAGTTTAGAGAACACCAGATTGCCGTTGAAGTAAACTTCAAATGCGCCAGAGCTTTGCA	X		X	X	X
fava_dn_rep_c3378_1198	fava_dn_rep_c3378	PsCam000861_1_AA	LG2	100.8	Medtr1g107450.2	48749209-48749484	chr1	Protein of unknown function (DUF3611)	GTTGTTAATAAGCGGGAATCATGATAGCTCCCCAACCATTCAAGATCCATGAGCAGATTATCACAGTAGTGGGGTTTTGC[C/T]GCACTGTAGTGTTGACATTTTGGGAATGTTTGAGTTTTAACCTTGTCACTCTCATAACATTAAGTGTAAGAATGGAGAA	X	X	X	X	X
fava_dn_rep_c3380_376	fava_dn_rep_c3380	PsCam048633_1_AA	NA	NA	Medtr1g009010.1	NA	NA	FAR1 DNA-binding domain	CCAACCGAACTCAAGCGTGTTTTCCAAATGTTTGACCGTAATGATGATGGTCGGATAACAAAGAAAGAGTTGAACGATTC[G/A]TTGGAGAATTTAGGAATTTTCATTCCTGACGTAGAGCTGAGTCAAATGATCGAGAAGATTGATGTGAACCGAGACGGGT	X		X	X	X
fava_dn_rep_c3382_1319	fava_dn_rep_c3382	PsCam044317_1_AA	NA	NA	Medtr4g096880.1	38572140-38572811	chr4	Histone-binding protein RBBP4 or subunit C of CAF1 complex	ACATAAACCTCGGCACTAATAGTCTTAGTAGCAATAATAAAATTATTCTGCGGCATATACCGAGCCCTATTCACCTCACC[A/G]TCATGATTAATCTGTTGAATAATCTGCACCTTCCCATTAGCACACCCAAACCCCCCAACTTCCGGACGATCATCCTCGT	X	X	X	X	X
fava_dn_rep_c3383_1561	fava_dn_rep_c3383	PsCam026096_1_AA	LG7	82.1	Medtr7g083030.1	31864107-31864157	chr7	tRNA synthetases class II core domain (F)	TGGAAGTTGTCATAAGATGAGCTTTAATGGGGTTTTTATGCAGTTTTGCTATTTTTGTGACAATTTTTTGTATGTAAAGA[T/C]GTTTTAACTTCCATTACAACATCTGAATAACGCCACAGACCAATGTATTATTTATTTCAGCATTGTGAATGTATAATAC	X	X	X	X	X
fava_dn_rep_c3384_401	fava_dn_rep_c3384	PsCam034099_1_AA	NA	NA	Medtr5g053940.1	22223941-22224086	chr5	Metallopeptidase family M24	GCTTCCAAAGGTCATCTCAGCAGGTTTTTCATTAGACGTATAGCAGTAACTTCATGTTTGCTGATAGAAATTGTAATGTT[G/C]AATCAACGCAAAAGAGAATGAATGGGTTTCTTACTTGTGCATAATCCTCCAGAAGGAAACACATCAACATGTAGTCAAA	X		X	X	X
fava_dn_rep_c3386_1525	fava_dn_rep_c3386	PsCam045873_1_AA	LG6	33.7	Medtr6g007607.1	1672052-1672249	chr6	Cyclophilin type peptidyl-prolyl cis-trans isomerase/CLD	TCGAGCGGTTTCTGCACTTCTCTAATCGCCTTATTGTCAATAGGAAGAGCATATCTCAACAATGCCCCGGGGTCCTTAAT[T/C]GGCGGTCCAGATATCAATACAGACAGATCAGATAACGCAGAATTAGCTGCTTGCGCATCGTTAGGCCATCCCAATGTAG	X	X			X
fava_dn_rep_c3389_881	fava_dn_rep_c3389	PsCam050505_1_AA	NA	NA	Medtr3g065930.1	29772362-29772464	chr3	NA	AACAATTAAACGAGCAAATAAAGGATGTTGATGCGGCACAATCGAAGGAGGTTTCCGTGTTTTGGGTCGGCATGGCTGAG[A/T]GTGTGCAAATTATGGGCAGCTTTGATGGTTGGAGCCAAGGAGAGCACCTTTCACCAGAGTACACAGGTTCTTTCACAAG	X	X		X	X
fava_dn_rep_c3393_1035	fava_dn_rep_c3393	PsCam051262_1_AA	NA	NA	Medtr5g015530.1	5387391-5387492	chr5	Adenylylsulphate kinase	TGTAGTTGTGAGATAGTACTGCAGCAGATAAAAGGAAGTGATTGTATGTCTCCAAATAATGCAGCCGAAAAAGTAATATC[C/A]TACATGGAGAAAAATGGGTATTTGCGGGCCTGACTATGTCTGAATGGCTTATTTCTTGTTTTTATAGGTGTATGTTGTA	X	X		X	X
fava_dn_rep_c3397_1516	fava_dn_rep_c3397	PsCam050153_1_AA	LG2	98.6	Medtr4g109100.1	45258464-45258574	chr4	Metallopeptidase family M24	CTTCTTTCTGTGTCGGTGACAAAGAAAGCTCGGCAACTCCTTCTACAAGACTTGGAACCTCTTTAGCTCCATTTTCTTCT[G/T]TCAATATATCTGAATGCGAATTATCCTCCGCCATGATTGAAAACCTGGAAGAGTTTCTCGCTGTTTCTGACGACCGATT	X	X	X	X	X
fava_dn_rep_c34_420	fava_dn_rep_c34	PsCam042285_1_AA	NA	NA	Medtr1g057420.1	25247255-25247884	chr1	Late embryogenesis abundant protein	ACATAGAGATGATAATGACCAGAAATAAAAGTACCAACCTTCCAACGAACTCTTCCGTCAACTTTAACGATAGCGTAGAA[A/G]TTTCCGTTAGATTGATCTTGTGAGAGTGTCTGAAAGTTGAAAGGAGCAACAGGGACGTCAGTGCCGTAGACCCCCGGCG	X	X	X	X	X
fava_dn_rep_c3400_454	fava_dn_rep_c3400	PsCam023297_1_AA	NA	NA	Medtr2g008180.1	NA	NA	Protein kinase domain	CCTGCTGTCATCTTAACGCAGCACAGGTAGGTATGGGCAGGCTATTGGCACCCAACTCTTGTGATGGTCATGACTTAGCC[G/A]CATGAGGCGGCTGTGAGTAATTAGCATTATCTAACGTGATCTCATTCAGTAATAGTGGGTAGCCTAATGTGATCTCCTC	X	X	X	X	X
fava_dn_rep_c3401_1372	fava_dn_rep_c3401	PsCam033432_1_AA	LG5	84	Medtr7g061660.1	NA	NA	Protein kinase domain	TAGAGCAGCTTCAGGAACCAAGAGATACACAGAAGAAAGGCTCCGATCATCGCGTTCGCAATACCGGCCTCGGCCACAAT[G/A]CTTCCGGCAAAGGTAATGCAGATGCATCTAGAAAGGCTTCTGCTTATCCTAGACCTTCTGCTTCTCTCCTCAATGCTTG	X	X		X	X
fava_dn_rep_c3402_1080	fava_dn_rep_c3402	PsCam001384_1_AA	LG2	77	Medtr1g090490.1	40527813-40527866	chr1	Snf7	TGGGTTTGCCTGCTGTCCCTCGGGCATCCCTACGCGGTTAAAGAATGCTTTTTATTTCATTGGCGTAGCTGGCACATACA[C/A]GAGCAAGACCCTGTAAAGTTGTGCAGAACTTGATAACATTGATTAATACAGTAATTTCATTGCCATTATTTGTATGAAA	X	X	X		X
fava_dn_rep_c3404_464	fava_dn_rep_c3404	PsCam050815_1_AA	LG4	1.9	Medtr4g132850.1	55568295-55568423	chr4	Enoyl-(Acyl carrier protein) reductase	TGGATAATTACTCTACAGAATTGTGTCTTAAGCCAAAGGATGTAAATTTATTATAACAATCACACACCAGAGCATAAAGG[A/G]AAGTCTACAGAGACATGGAAACACGCTACGTATTCCAATTTCGCCATCACATTTTGGCCTTAGACGCATAATAGAAGCC	X	X	X	X	X
fava_dn_rep_c3409_965	fava_dn_rep_c3409	NA	NA	NA	Medtr7g015970.1	5019889-5020200	chr7	Reversibly glycosylated polypeptide	GGTCAGCCTATTGGACGCTACGATGACATGTGGGCTGGCTGGTGTATCAAGGTAATCTGTGACCACTTAGGATTGGGAGT[C/T]AAGACTGGTCTTCCCTATATCTTCCACAGCAAGGCGAGTAACCCATTTGTTAACCTGAGGAAAGAGTACAAAGGTATAT	X	X	X		X
fava_dn_rep_c341_1167	fava_dn_rep_c341	PsCam009708_1_AA	LG4	15.4	Medtr4g125300.1	51952592-51952883	chr4	Cathepsin propeptide inhibitor domain (I29)	ACTGCGTGTTTCAATTCATCCTCAGCACCCAAGGAAATGTTGACAGAGCCAAGGACTTTAACAGCAACGTTTTCAGATGT[A/G]AATTTGCAGAGACCATTACTTCCAGTGTAGGGATATGTTTCCTCTGTCTGAAGGCCACCGTTGTATTTAATGTATTCAA	X		X		X
fava_dn_rep_c3413_331	fava_dn_rep_c3413	PsCam051177_1_AA	NA	NA	Medtr1g112640.5	50985465-50985576	chr1	SYF2 splicing factor	GCGAGTAATCCTTTTCATGAATGTACTGATTACTGCTTTAGAGTCATCGCTGAAGCTAAACTCAGGATGCAGCAACATGA[T/G]TCTGAAGTTGCTCAAGCTAGTGGTGGAAGTGGCCGAGAGCAAACCATTCCAAATGAAGTGTATCCTGACGAGGGAATGC	X		X		X
fava_dn_rep_c3415_859	fava_dn_rep_c3415	PsCam033571_1_AA	LG7	24.6	NA	NA	NA	Rrp15p	AAGGTCAAGGGAGAGGCAAAAAAGGAAAAGCTGATGATAGCAGAAAAGGGACATGTCAAGCCTGCTTCTTATTTGGATTC[G/A]CACGAAAAGTTTCTAATAAGTGTAGCGACCAAAGGAGTGGTCAAGTTGTTCAACGCTGTCAACAAGGCACAAGTTGCTC	X
fava_dn_rep_c3428_771	fava_dn_rep_c3428	PsCam006867_1_AA	LG7	45.8	Medtr1g112640.5	NA	NA	Fatty acid hydroxylase superfamily	CAACCAAAGAGTGATGTACCCCGTAGTCTCAAGAAATACCACTTGAATCATCACTACCGGGTCCAAAGCCTTGGCTTTGG[C/T]ATCACTTCACCACTATGGGATAAGGTTTTTGGAACAGTTCCTCCTCCATCAAAGGCGGATGCCAAACGTAGATAAGTAA	X	X	X	X	X
fava_dn_rep_c3429_359	fava_dn_rep_c3429	PsCam049676_1_AA	LG5	45.2	Medtr7g094470.1	37604850-37604930	chr7	NA	GCTAGAATTGCTGCGGAGCCGAAGTAAATATCTCTAATCCTCTTATCGAGTTTCTGAATCATTACCTCTTCTTTCAAACC[C/T]GGCTTTCCTGCATTCTTGCTGATGCTAAAGATTGTGGCCCTTAGCTTACTTACTATCCAAGAAAGCCAAACCAACCCAA	X	X	X	X	X
fava_dn_rep_c3433_2131	fava_dn_rep_c3433	PsCam035341_1_AA	LG2	92.8	Medtr6g056080.1	20119822-20120033	chr6	Helicase conserved C-terminal domain	AATAGCAGAGGACGAGGTGGTGGTGGAAGAGGTTTTGGTGGAGGCAGAGGGGGAAATAGATGGTAAAAGAGGAGCTTCGA[C/G]TGATTAAAAAGCACACATGCTATAAATTAGGAGCCAGAGCCACTGAAGTTTAGTGCTGTGTTTTTGTTATACTCTCCCC	X	X	X	X	X
fava_dn_rep_c3434_1069	fava_dn_rep_c3434	PsCam034471_1_AA	NA	NA	Medtr3g101010.1	46478198-46478584	chr3	Serpin (serine protease inhibitor)	GATGAGCCTGGTTGAGCTGTTGACTGATCCTACAGGAACAAGTTCTTTAATGAGGCCATTAGTTTCTTTTTCAGCCCATA[G/A]ATTCACTTCATTGGTCACTTCAACAGCCTTGTTCTGGAAATCTACGGATGACAAATTGGCTTTGAAATCAGCAGACACG	X	X		X	X
fava_dn_rep_c3435_682	fava_dn_rep_c3435	NA	NA	NA	Medtr8g009660.1	2337364-2337402	chr8	Phosphoribosyl synthetase-associated domain	GTTTTGCTCGATCGGGGAAGTTGCTTTTTTGCTTTGAAGGTGTGGAATGCCCAGAAGGCTGGAGCGTCTGCTGTTCTTGT[T/A]GCGGATGATATTGAGGAGAAACTAATAACCATGGACACTCCTGAAGAGGATGGATCATCTGCAAAATATATAGAGAACA	X	X	X	X	X
fava_dn_rep_c3445_730	fava_dn_rep_c3445	PsCam036840_1_AA	NA	NA	Medtr3g061590.1	24590990-24591003	chr3	RNA recognition motif (a.k.a. RRM, RBD, or RNP domain)	GGTGAACCACCTCGAGCGTCTGAAACCTCGTTTGCAATTGCCTTGTAGTATTCCTGTCTCTTACTTCTGAAAACTTCAAC[A/G]TACCTTCTACCTATGTTCTGCCTGTTTCTTTGAAGAGCAAAATCAACTTGTAGAGGATACCCCAAAACACAAAAGCCTT	X	X	X		X
fava_dn_rep_c345_920	fava_dn_rep_c345	NA	NA	NA	NA	NA	NA	Pyridoxal-phosphate dependent enzyme	TATTGGAACTGGCGGCACTATTGAAGGGACTGGAAGTTATCTAAAATCGATGAACACTAACATAAAGGTGGTTGGGGTGG[C/G]ACCTGCGGATGGAAGTATAGTCTATACAAGTACAATCGTAGGAGACAATCCAGGTTCCGTACCAAGCATTTTGGATGTC
fava_dn_rep_c3463_1220	fava_dn_rep_c3463	PsCam048059_1_AA	NA	NA	Medtr4g007540.1	NA	NA	Transferase family	CCGAGATTGGGACACTTGAAAGTATGTGCACCGCGAACAAGAGCTTTAAGATCAGGTTGTAGCTCTAGAAAATCAAGAGC[T/G]GATCTTAAATACTCGTTGTCCATTCGCGACAACGCGTTGTGGATTCTACTTGCAGCATACCATGTTGGTTTCGACATGA	X		X	X	X
fava_dn_rep_c3464_1935	fava_dn_rep_c3464	PsCam033782_1_AA	LG5	57.8	Medtr7g086030.2	33353175-33353671	chr7	Glycosyl hydrolase family 3 C-terminal domain	CCAGCAATAAAAGGAAGACCATTTGGCATATTATCAGGGATGTCCCCTTGCAATCCTAATATGATATCAGTCATAGCTTC[A/G]ACTAGTTTCGGATCTTCGCTATAGCTTTCATAACACCGACCCCATCTTGGATCTCTACAAACTGCTACACAAGGTGCAT	X	X	X	X	X
fava_dn_rep_c3468_968	fava_dn_rep_c3468	PsCam051197_1_AA	NA	NA	NA	NA	NA	Protein of unknown function (DUF1664)	AATTACTGATGGTTTGCAGAATGGCACTGCACAGGCGTCTATTCAGGCACCCTTATCCAAGCCAACCCTTGAGCTACCGC[T/C]TCCCAGCGTAAGCGTTTCACCATCTCCCAGCGCTCTGCCGTCAGGTCCTTCCAGGCTATATCTTGAGCAGCCTTCTATT
fava_dn_rep_c3469_1576	fava_dn_rep_c3469	PsCam034559_1_AA	NA	NA	Medtr4g056520.1	20739947-20740015	chr4	Serine carboxypeptidase	GGTCCAACCTCTTCAAAGTTTCCAATTCCAACACCAGAAGCACCAGGACCACCCTGCAACCACAGAATAATTGGCCATGG[T/C]TTAGAAGGATCTTCTACTCTGTAAGGACTCTTATAATGCCACCAAAACATATGCGCTTTAGGTCTGACTTGAACGTAAC	X	X			X
fava_dn_rep_c347_436	fava_dn_rep_c347	NA	NA	NA	NA	NA	NA	Ubiquitin-conjugating enzyme	AAAAATGGATCTCCCTCACAAATACCATATTAACCCATAGCATATTTCTGGGTCCAGCTTCTTGCGGTTGACTCATACTT[G/A]TTCTTGTCTGTCTTGTACATGTGAGCAATCTCGGGAACCAAAGGATCGTCAGGATTTGGGTCCGTCAACAGGGAGCAGA	X	X	X	X	X
fava_dn_rep_c3475_449	fava_dn_rep_c3475	PsCam050953_1_AA	NA	NA	Medtr1g073140.1	32434125-32434440	chr1	Haloacid dehalogenase-like hydrolase	CTCGATAAACTCCAAATCATGCCTGGTGCTGCTGAGCTTTGTAACGTTCTTGATTCGAAGAAAATGAGAAGGGGATTGAT[C/T]ACGCGGAATATGAAGTCTGCGGTTGATTTGTTCCACCAACGCTTTGGGATTACATTTTCTCCAGCATTGAGCAGGGAGT	X	X	X	X	X
fava_dn_rep_c348_365	fava_dn_rep_c348	NA	NA	NA	NA	NA	NA	Ribosomal protein S15	ATTCTCCGCATTTTGAAGGCTCATGGTCTTGCTCCTGAAATTCCTGAAGATCTGTATCACTTGATCAAGAAGGCTGTCTC[C/T]ATCAGGAAGCATTTGGAGAGGAACAGGAAGGATAAGGATTCAAAGTTCGGGCTCATTTTGGTTGAGAGCAGGATCCATC	X	X	X	X	X
fava_dn_rep_c3483_862	fava_dn_rep_c3483	PsCam025498_1_AA	NA	NA	Medtr1g054305.1	23370069-23370143	chr1	UbiA prenyltransferase family	CTTGGTACCATCTATTCCGTTCCTCCACTTAGGATGAAACGCTTTCCTGTCGCAGCATTTCTTATTATTGCTACGGTACG[A/G]GGTTTTCTACTTAACTTTGGCGTGTATTATGCTACTAGAGCTGCTCTTGGACTTGCTTTTGAGTGGAGCTCTTCTGTGG
fava_dn_rep_c3486_1230	fava_dn_rep_c3486	PsCam043098_1_AA	LG7	33.7	Medtr8g088510.1	36690600-36690758	chr8	Domain of unknown function (DUF4409)	TTTTCCATACCGGGATCAGCCGACCTCGGTTTAGGGGCGGGCGACCTATGCTTCTTCCTTCCATATCTTTTAACTGAACT[C/T]GCTCTTAGAACATCCTCCTCCTTTGTTCTCCTAATAGGTATCGTCCCTTCCGGACACTTCCCACCAGCATGCCATAGTT	X	X	X	X	X
fava_dn_rep_c3487_146	fava_dn_rep_c3487	PsCam043051_1_AA	LG5	26.8	Medtr7g107310.1	43768436-43768501	chr7	Calcineurin-like phosphoesterase	TTCCGTCCACACTCCTCACTGCGAGAGCGAGCGAGGACGCTGAAAAAATCTCCTCCTCCTAGGGTTTGTTAAAACTTCCC[T/C]AATTTGAATCTTCTCTTTCGATTCACCATAAAATGGGTGCCAATTCGAATCTAGCCGAATCCACTCACGATCTCAACGA	X	X	X	X	X
fava_dn_rep_c3492_973	fava_dn_rep_c3492	PsCam050958_1_AA	LG3	34.4	Medtr3g098910.1	45309977-45310059	chr3	Sugar efflux transporter for intercellular exchange	GGGTTAACATTTGGAATAGTTCAGATCACACTGTATCTTATATACAGAAAAAGTACGCCAGTAAATGATGAGAAGCTTCC[G/T]GAACATAAAGGAGATGTTGCTATGAGCAATGAAATAGAAAGCGCGGTTCCTGCTAATGGTACTTCAGATGAGAAGAAAA	X	X	X		X
fava_dn_rep_c3495_531	fava_dn_rep_c3495	PsCam009622_1_AA	LG5	15.5	Medtr7g112700.1	46362822-46362929	chr7	F-actin capping protein alpha subunit	GTTTGTGAAGTGGTGAGACCTGCACTGGATGAAGAACTTGCATCTGCATACATTGAAGAATTTCGATTCAGTCTGGATGC[T/C]GAGATACTTAAATATGTTGAAGAAGTTTATCCAAAAGGTGTCTGTTCTGTCTACTGTGTAAATGGAAAGGATGCAGAGG	X
fava_dn_rep_c350_902	fava_dn_rep_c350	NA	NA	NA	Medtr2g038560.1	16799024-16799100	chr2	Glutaredoxin	TTTTCTACAGTACGGACAATAGGTCTTGGAAAAGATGACGATCTTGTGGGAATTAATGGTCTTGTCAACAAACTCACCCA[C/G]AGATGAAGCTGAAGCAGAATCCCAATAAAGAGAGATTGCTAGAGCTATCATCACCATCATCATTGTTACGTTGATTCTT	X	X	X	X	X
fava_dn_rep_c3502_345	fava_dn_rep_c3502	PsCam040441_1_AA	NA	NA	Medtr2g081810.1	34336648-34336670	chr2	NADPH-dependent FMN reductase	ATCTTCTTTGAGTTTCTTTGTGATGGTGGCAAGATATTTCCCTTGATGGAATGCTTGCTGCAATTCAAGTTCACTCGGCT[G/T]CCTTGAGCCGTCGCCCGCATAAGTTCCTGCACCATATGGACTTCCACCTTTCACTTTCTCCATCTCGAACATGCCGGCA	X		X	X	X
fava_dn_rep_c3504_1426	fava_dn_rep_c3504	PsCam042936_1_AA	LG7	97.4	Medtr4g031820.1	11019282-11019707	chr4	Cytochrome P450	GTATCAATAATGCACCAAGAAAAGGAATTTTGGGGTGACAATGCTGGAGAGTTCAATCCAGAAAGATTCTCTGAAGGAGT[T/A]TCAAAGGCAACAAATGGCAAAGTTTCTTACTTGCCATTTGGATGGGGTCCTAGGCTTTGTATTGGTCAAAACTTTGGTT	X
fava_dn_rep_c3505_780	fava_dn_rep_c3505	NA	NA	NA	Medtr5g067240.1	28407538-28407622	chr5	Histidine phosphatase superfamily (branch 1)	GACTCAAGTTTTTGGAATGGTTGTGCACACTTAAAGAGAAGGAGATAGCTGTTGTTACCCATAGCAGTTTTCTGTTTAAT[A/G]CCCTCAGTGCTTTTGGAAATGACTGTCACCCAAATATTAAGACTGAAATGTGCAAACGCTTTGCTAATTGTGAACTACG	X		X	X	X
fava_dn_rep_c3506_159	fava_dn_rep_c3506	PsCam044501_1_AA	NA	NA	Medtr3g064040.1	28794744-28795319	chr3	NA	GCCATGGCTTCTCTCCTCCGTTTCCCAATCGCCGCCGCCGTAATCTTCCTCTTCGCTCTCTCCGCCGCCACCGTCTCCGC[T/C]CGCCCTTGCCGTACCTTCATCATCTCCTCCTACTCCTTCCGCAACCCTTCCTCCAACACCTTCGCCACCATCACCGAGA	X	X	X	X	X
fava_dn_rep_c3507_473	fava_dn_rep_c3507	PsCam043292_1_AA	LG1	61.9	Medtr5g029590.1	12424425-12424987	chr5	PAP_fibrillin	GGTATGGGAATCTTAAGTGGCGACTGACCTGAAATGACACGTGATATGTTTGCCACCACATTCTCCAGAGGGCCGAGAGA[C/T]TGTAGCAGAGGCCCTAGGCTAAGATTTTGACCAAAAATGTTTATGTTTTCTGGTAGGTCAATTTTAGACTTGATCTCTG	X	X	X	X	X
fava_dn_rep_c3514_415	fava_dn_rep_c3514	PsCam000942_1_AA	LG3	21.9	NA	NA	NA	CAF1 family ribonuclease	CTTGAAATGTCGGATTTATCGAAGGATATATCTAAGGATTTATCTAAGGATTTATCTAAGGATTTGTCTAAGGATTTATC[G/A]AAAGATTTATCGAAAGAGGAATCGGTTCAAATCAGAGAGGTTTGGAACGACAATCTCGTAGAAGAATTCGCGTTGATTC	X	X	X	X	X
fava_dn_rep_c3516_584	fava_dn_rep_c3516	PsCam039294_1_AA	NA	NA	NA	NA	NA	Skp1 family, tetramerisation domain	CAACGTGGCAAATACATTGTTGTGTTTGATCCTTTGGATGGATCCTCAAACATTGATTGTGGAGTTTCTATTGGAACTAT[T/C]TTTGGTATTTACATGGTGAAGGATATAAATAATGTTACCGTTCAAGATGCATTGCAACCTGGTAGCAAATTAGTAGCAG	X	X	X	X	X
fava_dn_rep_c352_913	fava_dn_rep_c352	PsCam000944_1_AA	NA	NA	Medtr7g066120.1	24045943-24046365	chr7	Fructose-1-6-bisphosphatase	TCTGTGCCAAGTGTGTTGACATCAGAGTCGTCACCAAAGTCAGGAAGACACTCGTCATTGGGGCTATAAATCCCGAAAAT[C/T]GAACCAGTTGAGACTGCAGCATCGAGATTGGATGAACCATCAAGTGGATCAAATACAACAATGTAGTTTCCTGAATAAC	X	X	X	X	X
fava_dn_rep_c3524_548	fava_dn_rep_c3524	PsCam009725_1_AA	LG2	37.35	Medtr1g069240.1	29822333-29822562	chr1	Protein of unknown function (DUF3493)	CTCAAAGGCCTTGGCATTGACATTGGAGCAGTATCTTTGTTCGCTTTCTTGTACTTAAGAGATAACAAAGCCAAGAATGC[A/G]CAAGAGGCTCGGCTCTCTCGAGAGGAGTTTCTGTCAAATCTTAAGCTCCGTGTGAGCCAGAAGAAGATCATTCCTGTTA	X	X	X		X
fava_dn_rep_c3525_227	fava_dn_rep_c3525	PsCam043573_1_AA	NA	NA	Medtr3g083550.1	37716588-37716823	chr3	RNA recognition motif. (a.k.a. RRM, RBD, or RNP domain)	CGTTACGCCCCCCGTGAAAGTGATCTACCTACCAGTCTTCTTGTTCGCAACCTTCGCCATGACTGTAGGCCTGAAGATCT[T/C]CGTAGACCTTTTGGTCAATTCGGTCCCCTCAAAGACATTTATCTCCCTAAAGATTATTACACTGGACAGCCCCGTGGTT	X
fava_dn_rep_c3528_258	fava_dn_rep_c3528	PsCam045722_1_AA	NA	NA	NA	NA	NA	Ring finger domain	CAGTAAACTCAAGAAGGATCTAATATACATACATAAATCCTTGGATAGTTTAGAATTCTACCAGTAAATTTTAGCAGTGT[A/G]TTTCCACCAAAGAAAAAGATAGACGAATGATCCAGAGTATGAAAGCTAAGAAAACCCGAGCAAGGAATTGTATCCACCA	X	X	X	X	X
fava_dn_rep_c3530_453	fava_dn_rep_c3530	PsCam043245_1_AA	NA	NA	Medtr3g086940.1	39410376-39410498	chr3	Protein kinase domain	TTTTCATCCTCCACAAATTCCGTTGGCAATTTTTTAAGAAACCAAGGATGCATTTTGATTTCGGGTATAGTAATTCTCTT[C/T]TCAGGATTCGCTACAAATATTTGAGATAGAAGATTTCTACAATCTTTTGAGACGCGAACATAGTCAGGAATAGAATAAT	X	X	X	X	X
fava_dn_rep_c3538_159	fava_dn_rep_c3538	PsCam010101_1_AA	NA	NA	NA	NA	NA	KOW motif	ACCACAATGAAGTTCAACCCCAGGGTTTCCAGCAGCCGTCGCAAGAGCCGCAAGGCCCATTTCACAGCACCATCAAGCGT[G/A]CGTCGCGTGTTGATGAGCGCACCTCTCTCCGGTGACCTCCGATCGAAGTACAACGTCCGTTCACTGCCTGTCCGTAAAG	X		X	X	X
fava_dn_rep_c3539_260	fava_dn_rep_c3539	PsCam050642_1_AA	LG3	72.7	NA	NA	NA	GrpE	CCCCTTTTCGCCTCCAACACTATCTTAGGGTTTCCAACCCCCTTTTCCTCCCCCCACCGAACCTCACTCTTCGCTTCTTC[G/C]CAAATAAATAACGAAACAGAAGAGATTCAAATTGATGAAGATCGAAAAACTTTACCCAGCTTAACGGTTCTTATTGAAT	X			X	X
fava_dn_rep_c3545_438	fava_dn_rep_c3545	PsCam011168_1_AA	NA	NA	NA	NA	NA	linker histone H1 and H5 family	AAGCTTTCTCCGGCGGTGAAACCAGCACCGGCGACGAAACCTGCAGTTGCAAAGCCAAAGACAAAGCCGGTTGCTAAGGT[G/C]ACAGCGGCTAAAGCTAAGCCAGCCGCGAAGCCGAAGGCGAAAGCCGTTGTGAAGCCGAAGGTTGCTTCTAAGGCTAAAG	X	X	X		X
fava_dn_rep_c3547_550	fava_dn_rep_c3547	PsCam048386_1_AA	LG7	35.9	Medtr8g086380.1	35827562-35829094	chr8	NAF domain	CTCAATGGCCCTTTTACCCCTTCTCTCGAACCCTCGAAGCTAACCCTGCAATCTCTCTTCCTCACTTTGAAACTAACCAA[C/T]TGAGCAACTTCCTCCAATTTCATCATAATCTTTGACACCGACGCACCAGAAACAAACCTTGCCTCATCGCCCTTTTCCT	X	X	X	X	X
fava_dn_rep_c3548_231	fava_dn_rep_c3548	PsCam057706_1_AA	LG4	38.1	Medtr8g086380.1	NA	NA	Allinase	ACATTGTCATAAATACATTGTCATTAAGAAAATTCCATTATTTCAGTTCTGTATGGTAGATAGCCTGTCTATGAACTGCA[T/C]AAAATTATCATCTGTATCCACCATGCTAATTCTTACATATTTTGGGCTAGCCCCAAATTGTTTACCACTTCTAGTCAAA	X	X			X
fava_dn_rep_c3553_561	fava_dn_rep_c3553	PsCam017136_1_AA	NA	NA	Medtr3g068085.1	30719536-30719832	chr3	Enoyl-(Acyl carrier protein) reductase	CGAGATAGTACTTCATTCACAAACTCTTCCTTAGCAATCAAATGTTCCACAAGTGATGTTTTTGTATACCAAGGTGCAAC[G/A]CCGTTGCTCCTTATGTTATCTTTCGCCCATTCACAAGCAAGACTTTTTGTCAGCTGATTGATTGCAGCTTTACTCGCTG	X	X	X	X	X
fava_dn_rep_c3558_1247	fava_dn_rep_c3558	PsCam036433_1_AA	LG6	94.2	Medtr2g012470.1	3099542-3099924	chr2	Transmembrane amino acid transporter protein	TAAGTAATGGCTGTAACAGCCCCTATTAGTGAAAGTCCTGCTATTGAATTGAGGTTCGGAAGCTGAGAAAGAACAATGGA[T/C]AGAGAAGTGAAAACAAGGTACCACTCCACTGTGGTTAAAGGATTTGAGGTGCATGTTGGACCACAAACTATTTGAAAAA	X	X	X	X	X
fava_dn_rep_c3561_774	fava_dn_rep_c3561	PsCam014952_1_AA	LG2	84.7	Medtr1g095920.1	43184708-43184890	chr1	Glu-tRNAGln amidotransferase C subunit	CTGCTGAATTTTTGGACCAAATTCTTCAACCTGAGTTGGGGTAAGAGAGATATGAGCAATTTTTGCCAAATGAGACACAT[C/T]TGGAGGTTCAAGAGAGGAACAATTTGTCTTTGAAGACAACCTACGAAACTGTAACAACTTGTGTTGGATTTTCAATTTC	X			X	X
fava_dn_rep_c3562_143	fava_dn_rep_c3562	PsCam026863_1_AA	LG2	91.4	Medtr0011s0280.1	229759-229992	scaffold0011	Zinc-binding dehydrogenase	ATTTCTGTCGAAGTTAAATCTCGATTAAGCTTTCAAAGTCTTTTAAAAAAAATTCCAATCTTTCCCCGTCTTCAGTGAAA[G/A]CAAGTTAATCTTATTCATAAAAGATAAAGTCCACCAAATAACAGCAACATTTTTATCCTCTCTTACTAATCACTCTTCT	X	X			X
fava_dn_rep_c3563_1108	fava_dn_rep_c3563	PsCam033763_1_AA	LG2	12.9	Medtr1g014640.1	NA	NA	Protein phosphatase 2C	AAACCAGATCAAACTGATGAGAGGCAAAGGATAGAAGATGCCGGGGGTTTCGTTATGTGGGCTGGAACTTGGAGAGTTGG[T/C]GGCGTTCTTGCTGTTTCTCGCGCATTTGGTGATAGACTCCTTAAGCAATATGTTGTTGCTGATCCAGAAATTCAGGAAG	X	X	X	X	X
fava_dn_rep_c3567_910	fava_dn_rep_c3567	NA	NA	NA	Medtr5g091560.1	39919512-39919695	chr5	NA	GTCAGAATCATCGTTGAGAGAGTCTTTTAGAACTTCCTCCTTTGGAGCAATGATTCGAACTGGACTTGAATCGTCTTGCA[T/C]TGTGTCTTCAATGTTTATAGTAACATTTCCAACTAGCTGATTTTCTTTCAAAGATATTGCCTCACTTAGCTTTGCGGAA	X	X	X	X	X
fava_dn_rep_c3569_393	fava_dn_rep_c3569	PsCam043496_1_AA	LG7	107.2	Medtr4g020090.1	6444058-6444109	chr4	Uracil phosphoribosyltransferase	CGATCGCCGGCATCTCCAAGGCCCGGAATTATAAACCCTTTGTCATTAAGTACGGGATCAATTATTCCGGTATATACTTC[A/G]AGCCCGGGGAACTGGTTGCTCAGCTTTTCGAGAGCTGGAGGGGAAGAACATGCAGATATCACTTTAATCTGCTTGTTGC
fava_dn_rep_c357_789	fava_dn_rep_c357	PsCam043353_1_AA	NA	NA	Medtr7g096640.1	38765514-38765581	chr7	HR-like lesion-inducing	TGTTTGTCTGGCACATCACAAATCTCCCAGCATTAGTCTCATGGATTACACATAATTTATGTATGCATATATTTTGCCCT[T/A]TTATTTGACATGATGAACTATCTTTCAATTGCTAAACTTGTCCACCAAGAGGGTTTAAAATGCATGATTGGAGCCTGTT	X
fava_dn_rep_c3572_1116	fava_dn_rep_c3572	PsCam006839_1_AA	LG7	19.4	Medtr5g091560.1	NA	NA	Haloacid dehalogenase-like hydrolase	CCCACTCAAATATAGCCCCCAACCAACCACATCCCATCCTCTCCTGTCTAAGCAACGGGTTTCTCAGCGAAGGCTTATCC[G/A]CTCGATTCTCCGGTGGCCACAAATCAGGCCTTCGATCAAAACCACTGTCAATCTTACTATTCCCTTTCTTTGGCAATCT	X	X		X	X
fava_dn_rep_c3576_249	fava_dn_rep_c3576	PsCam050802_1_AA	LG2	34.4	Medtr1g071430.1	31699821-31700076	chr1	Inhibitor of apoptosis-promoting Bax1	AAAAGAAACAAGATGTGGAATCAACCCTACGGAAAATCCGATTTGGAAAGCGGCGCAAGGCCTCTCTACCCGATGATGCT[T/C]GAAAGCCCCGAACTCCGGTGGTCTTTCATCCGAAAAGTCTACGTCATCATCGCCATCCAATTACTCGCCACCATCGCCG	X	X	X	X	X
fava_dn_rep_c3580_109	fava_dn_rep_c3580	PsCam046192_1_AA	LG2	59.1	Medtr1g079140.1	35183454-35183753	chr1	Phloem protein 2	ATAGTAGCAACTTAAATAAACAGGATCAACCTCATGAGCATTACAATAGCCATACATATTGCACTAAAACATTGAAAAAT[C/T]ATCAATGTAGTTTTTATTTGTAATTATTAACTTAAACAAATATGACTAGGTAAAAAAGACACAAACAACACCATCACTC	X	X		X	X
fava_dn_rep_c3581_576	fava_dn_rep_c3581	PsCam051192_1_AA	NA	NA	Medtr7g103070.1	41436838-41436948	chr7	Ras family	GAGCACAAGGAATCATTCTTGTTTATGATGTTACAAGGAGGGAAACCTTTACAAACTTATCTGAGGTGTGGTCTAAGGAA[T/C]TGGAACTCTATTCAACTAACCAGGAGTGCGTGAAGATGCTAGTTGGAAATAAAGTTGACAGAGATTCTGAAAGGGCTGT	X
fava_dn_rep_c3585_1047	fava_dn_rep_c3585	PsCam038627_1_AA	NA	NA	Medtr5g058140.1	24025957-24026163	chr5	emp24/gp25L/p24 family/GOLD	GCAGAAATTGTTTGAAGCTGAGGACCTTGTTCAGTAACAACATAATAATCAGCTAAAACGACAACGTGTGTTTGGATATC[C/T]TCAGAGACGCACTTTGTTCCTGAACTGGGAATTGTCATCCACACAGCTTCTGTTTTTAGAGAGAGACATGCTAAGCACA	X
fava_dn_rep_c3586_580	fava_dn_rep_c3586	NA	NA	NA	Medtr7g057180.1	20548530-20548610	chr7	NA	CTGGCTATGATTGCAATTGCACTGGGCATAGCTGCAATAGCTACATTTGCATCCATTCGCCAGCAGCCAATTCTAGGATC[C/A]CCGTCCGGTTTGCAGATTCTGCCGCAAGGTTCTTCCTCTTCAGCAGTTGCTCCAGTTGCTGCTGGCTTCACTTTCAAAG	X	X	X	X	X
fava_dn_rep_c3588_1242	fava_dn_rep_c3588	PsCam043115_1_AA	NA	NA	Medtr2g105480.1	45481098-45481205	chr2	ATPase family associated with various cellular activities (AAA)	TAACTTTCTGACGATAATCAAAGACAATATCAGAGTCTTTGCCGAGAAAATGACCGACGAAAAGATGGTCGATGATTCCG[G/T]CACGCTGACCAACGGCGATGTTCATGTTATCAGCTTCTTTGCCGAGTCTGTAGAGATAATCTCTTCCCTCGGAATCCTT	X	X	X	X	X
fava_dn_rep_c3589_901	fava_dn_rep_c3589	PsCam049774_1_AA	NA	NA	Medtr6g088460.1	32843698-32844030	chr6	NA	ATGTTGCAGCCTTCGATTCGGGAAGATCTTGATCCGTGGAGATCCAAGCTTTTATGGGCTGCACATGTACTTCCTATGCC[G/A]CTGGTTGGCCTTTTTCTCATCGGAAGCGTCTGTGCAAATGTGGAAAGTCCAGTATCGGAATATCCTGAAATTGAGGCAT	X
fava_dn_rep_c3592_634	fava_dn_rep_c3592	PsCam055922_1_AA	NA	NA	Medtr5g075450.1	32083432-32084216	chr5	Cytochrome P450	CCTTTGTTTGTGAAGTTGAAAGCTTTGAATGGTGAAAGGAGTCGATTGGCGCAAAGTTTCGAGTATAACTATGGTGATTT[T/C]ATTCCGATTTTGAGACCGTTTTTGAAGGGCTATTTGAAGGTTTGTAAAGAGGTTAAGGATAGAAGGTTGCAGCTTTTCA	X	X	X		X
fava_dn_rep_c3593_177	fava_dn_rep_c3593	PsCam046369_1_AA	LG6	16.4	Medtr2g055990.1	24009443-24010222	chr2	Protein of unknown function, DUF617	GTGGCGGCCACACCGCCTCTGGGTTTATCGTCTTCCCCACTGTCTCCTTCCATTCTTCTTCAGTGAAAGTGTTGATTTAG[C/T]TTGGAGGCACAATGAGATTGGAGAAATGCTGGTTCTGTTCTAGTACTGTGTACCCTGGACATGGAATCCAGTTTGTTCG	X			X	X
fava_dn_rep_c3595_783	fava_dn_rep_c3595	PsCam034447_1_AA	LG3	36.95	Medtr3g096840.2	NA	NA	Transmembrane amino acid transporter protein	TGGTATGCTCCGAAAAGGTGAACTACAATAGCAGCATTAGCCATATCTACAAGAATATATGCTTTCGAGACACCAAATCC[A/G]GCGAGCAGGTTACCTGGTGCAGCATCTCCAAAAGCAGCATAGCCCGTGCAGCCACAGAGCAAATAAAATGTGGTGGTTA	X	X		X	X
fava_dn_rep_c3598_631	fava_dn_rep_c3598	PsCam000123_1_AA	NA	NA	Medtr3g096840.2	NA	NA	Ceramidase	GATTGGCACTACCGTAGTACAATGCCCATATTCCTATTTCTGTATGGTATTGCTTTTGCCGGTGTCCATTCATTTGTCCG[A/T]TTTGGCATTGGCTTCAAAGTCCACTATGTCTTTCTCTGTCTCCTCTGCATTCCAAGAATGTACAAGTATTACATCTACA	X	X	X		X
fava_dn_rep_c3599_741	fava_dn_rep_c3599	PsCam043293_1_AA	LG3	96.8	Medtr3g005970.1	472882-472950	chr3	D-isomer specific 2-hydroxyacid dehydrogenase, NAD binding domain	GATTTCGCTTCTGTGTTGTGCAGATGAAGCCCAGCTTCGCTTTGTAGCAATAACTTTTACACCAAATGGTTTCAATCGCA[G/A]TGCTAAATCCATTCCAATGTTCCCGAAGCCCAAAATGAATATCGTTTTCCCAAATATAGTATCGGTGATAGGCTCTCCA	X		X		X
fava_dn_rep_c3600_183	fava_dn_rep_c3600	PsCam005164_1_AA	LG1	55.9	Medtr5g037890.1	16561135-16561260	chr5	Thioredoxin	TGTGTAACCAAAACATAACATTTGATATATTACATTGAATTCTCTATAAATGATAAAAGAATGAAATCTATATTTTCAAT[T/C]CTTTTGGTGAAAATGATGACACCAACTTATTGTAATCAAAGGAAAATCTGCTGCAGAGAATCTGTGTTTGTTGCGGTGC	X	X	X	X	X
fava_dn_rep_c3601_292	fava_dn_rep_c3601	PsCam005167_1_AA	LG5	8.3	Medtr7g116720.1	48203659-48203729	chr7	Fcf1	AAAAAGAAAATGTTTGACAGCACAAAATCTACCAAGTTACATTAACAAAGTTTAAAGGATCAGCGATTGTAGAATTGCTT[T/C]TTAATCAGTATCAAGCTTCTAGTAGATTCCAATCCAGCTAGCAAAAACATCTAACATGCATATAGTACGGTTGTGTCTA	X		X	X	X
fava_dn_rep_c3604_859	fava_dn_rep_c3604	PsCam051333_1_AA	LG7	6.5	NA	NA	NA	NA	CCGGGGCAAATATCTCATCTTCAAAACTCTTGATGACAGAGTCGAGTCCTTGAACGGCGGTGACGGTGATCTCACGCTCC[G/T]GGACATTATCTGTTTCATCAAGTATGTTAAGAATCTCATCAGTCATATCATTAACCTCGTACGAGTCAGGTTCAGATTC	X	X		X	X
fava_dn_rep_c3608_732	fava_dn_rep_c3608	PsCam025670_1_AA	NA	NA	Medtr2g089995.1	38078635-38078700	chr2	MSP (Major sperm protein) domain	GCAATCACAATTAAAAACACTTGCAAGTCTCATGTAGCTTTCAAGTTTCAAACAACTGCGCCTAAAAGTTGTTACATGCG[T/C]CCTCCGGGCGGCATTCTTTCACCGGGTGAAAGTATAATTGCTACTGTGTTCAAGTTTGTTGAACCACCAGAGAACAATG	X
fava_dn_rep_c3613_1894	fava_dn_rep_c3613	PsCam010730_1_AA	NA	NA	Medtr6g007975.1	2159611-2159633	chr6	Lipase (class 3)	AGCTTCAAAGGCTATAATAGTCAAATCTGAACTTTGTTCTTTGTAAACATTCCAACTCAATCCAACACCAACGTTTGAAA[C/T]TATGTCCTCATAGCTAGATGTGATAACATTCCATGTTTTTTTAAGGATTTCATAGCTTGTCACAAATGAAGCATGCTCA	X	X	X		X
fava_dn_rep_c3614_306	fava_dn_rep_c3614	PsCam051995_1_AA	NA	NA	Medtr2g018310.1	5760110-5760193	chr2	PITH domain	AACATATTCTTTCAAAATTCAAAGGCATAGAAAACCGAATTTATAATGCTTAGTGTTTCCATTGTTCTATTTATACTGTC[A/G]TAACTCATACATAACAGCATTGAAATTGATCATCATCTAGATCAACAAGTATCCAACCACAGAATTTTTCATATGTAAC	X
fava_dn_rep_c3623_288	fava_dn_rep_c3623	PsCam034567_1_AA	NA	NA	Medtr4g040350.1	14464380-14464802	chr4	Putative tRNA binding domain	ATACGGATAGGTATTGCCTATTCAGATGTGTAAATTGAGAAACTGAGTGTTGGTCAGGAGATATTTGCATTCTGCAAAGA[C/G]TGGCATGCCACTGTGCCTACAGATGTACGCATTACATGCTCACCTAGCATTGCAGTACAAGAAACATCCGTCTTAAGAT	X
fava_dn_rep_c3635_1045	fava_dn_rep_c3635	PsCam043392_1_AA	NA	NA	Medtr3g088605.1	40320279-40320740	chr3	NA	ACTGTCATAGAAAGACGAGAGTGGATCCAAACCAGAGAAGAAATGGAGAGACATCTTAGAAAGTTAAGAGACTTCAGCAC[C/T]TCAAATTGGTTTTGATTCATAATTATGTATTCAAGCACTGATAGATAGTTTGATCTAACATATGACACGCGTAAACATC	X			X	X
fava_dn_rep_c3639_296	fava_dn_rep_c3639	PsCam038426_1_AA	NA	NA	NA	NA	NA	Protein of unknown function, DUF599	TAAGCAATTTGTATAGAGACATTATCTAGAGCTGCATTTTGAGCTAAATCGTTACCGGCTAAAAGATGATAATCAGTCTC[C/G]ACAGCAGATTCTACATCATTACTCTCCTTGGTGAACGAATTAGTGTGAAGATCCCTTGTGATTCTAGCAGTAGTGTCCA	X	X		X	X
fava_dn_rep_c3645_752	fava_dn_rep_c3645	PsCam023270_1_AA	LG1	22.3	Medtr5g083760.1	36131798-36132191	chr5	Transmembrane amino acid transporter protein	TCGATCCTTTTAGCGTTGGTTTTTGTTGTAATATGCTCATCGATGGCAGTTACTGCATTATCGTCCGGTAAAACTCAGTC[G/A]GTGAGACTATTTCCCGATTTCTCTCGAGTCACTGCCCTTGATCTTTTCACCACTGTCCCTATTTTTGTAACAGGCTTCG	X	X	X	X	X
fava_dn_rep_c3652_1866	fava_dn_rep_c3652	PsCam011031_1_AA	LG2	60.1	Medtr6g005820.2	NA	NA	Targeting protein for Xklp2 (TPX2)	TCATCATCGTAGTTCTTCTTATCACCATTTTGCAAAGGCTTAGCTGAAGAAAAAGGCGAGTTTTGCTGCGAATTCTTTGA[C/T]GAGTAAGGCGACGAGTACATGTTGTTAGCATTTGGCGACAAGTTATGCCGAGTTACAACAGCTTCAGTAGTATCAACAA	X	X	X	X	X
fava_dn_rep_c3654_877	fava_dn_rep_c3654	PsCam045364_1_AA	NA	NA	Medtr7g104890.1	42517702-42517806	chr7	Signal peptide binding domain	TGGTTATTGTTGACACTGCTGGTAGGCTGCAGATAGACAAAGCTATGATGGACGAGTTAAAAGAAGTGAAACGGGCACTG[A/G]ATCCAACAGAAATTTTGTTAGTTGTGGATGCTATGACAGGGCAAGAAGCAGCAGCTTTGGTGACTACTTTCAATCTTGA	X	X	X	X	X
fava_dn_rep_c3658_1390	fava_dn_rep_c3658	PsCam048905_1_AA	LG4	1.6	Medtr4g133740.1	55949220-55951340	chr4	PPR repeat family	AAGATCAATTAGAGAATTGCAAAATGCCCTCTTTACTCCATCAGAAATTGAACCGAAGAGTTCTAATGCATCTATTCTGA[A/T]CTCTCCACCACCCTCCAGCCCTTCCACCAAATGTCTCACCACAGACCCAAGTTTTGGATTAGCCTTCACCACACAATCT	X	X	X	X	X
fava_dn_rep_c366_434	fava_dn_rep_c366	NA	NA	NA	NA	NA	NA	Photosystem II protein Y (PsbY)	CTATTATCACTACCAGCTTCAGCAATAGCAGAAATTTCAGTCGCCATTGCATCTTGTGTTGACACAAACCCTGAAGCTGT[T/C]AATCCACCAAGACCCAAACCAATGATAACCCCTTTCGAGTTACGCATACGGTTGATTTGGTTAAGTGCAGGTTGAAGAA	X			X	X
fava_dn_rep_c3661_1182	fava_dn_rep_c3661	PsCam051030_1_AA	LG3	120.4	Medtr6g005820.2	NA	NA	WD domain, G-beta repeat	GATCCAAACTTAGGATGAGCCCACGCAACCTCCCAAACAGGCCCTTGGTGACCAGTCAGAGTTGCTAGATGCTGAGAGGC[C/T]GAATTGCTCACCCCAATTATCTTAATTGTGTGATCCGAAGAAGCTGTCGCCAGCCTCTTTCCATAATAATCCATCGCAA	X	X	X	X	X
fava_dn_rep_c3663_283	fava_dn_rep_c3663	NA	NA	NA	NA	NA	NA	Cytochrome P450	CTACTTTCCAACAGGGTAACTAGGGAGAGCCTGAAAGCAGGAGATCATATATATTCTTGGAGGACTGCTTATATATATGC[T/C]CATCACGGTATTTATGTTGGTGATGACAAAGTCGTTCACTTCACCAGACGTGGACAAGAAGTAGGAACCGGTACCATGC
fava_dn_rep_c3666_232	fava_dn_rep_c3666	NA	NA	NA	NA	NA	NA	Protein of unknown function (DUF4050)	ACCACCAGCACGCATGATATGGACAACAGTGCTGTTCAATCGCAAGGAAGTATATCTTCAACCAGTCTAACTAACCAAGC[T/C]GTGGTTCCTCATGGCAGTTCTTCCAACAACCCGCCTGAGTTTGTAAATCATGGTCTAATTCTATGGAATCAGACTCGAC	X		X		X
fava_dn_rep_c367_699	fava_dn_rep_c367	NA	NA	NA	NA	NA	NA	Probable lipid transfer	CCGCCGGCAGTTGGAGCTGGAGCTGACCCAGCTTGTTTGCAGCTGGAGATACCACCGGGAATACCACACTTACCAGCGAG[T/C]CCAAGAGCCTGAGTAATATTGACGTGAAAGGTTTCAAGCAAACCAGGAGTATAGAAGAGATTACAGAGACAAGTGAGTT	X	X			X
fava_dn_rep_c3670_1214	fava_dn_rep_c3670	PsCam044336_1_AA	LG3	52.5	Medtr3g085740.1	38797296-38797328	chr3	short chain dehydrogenase	TTCCACTTTCTGAACCGCTCCGGTAACAGCTTCCTCCGCAGTAGCAACCTGCGCTCTCACAACGGTGGAGTTAAACGAAG[T/C]ATTGGATCTGCAGTGAAGAGGAGAAAATGGACGGAGATGATTGATGGACGGAGACCATTGGCGGATCTGACTGATTTTA	X			X	X
fava_dn_rep_c3682_419	fava_dn_rep_c3682	NA	NA	NA	Medtr6g053730.1	NA	NA	Ribosomal protein L36e	TTATGGGTTCCAAGCTTTCTCTTGGCAACTTTAAGTGCCCTCTTGTCTTTTCCAACCTTCAATAACTCAGTTATACGCTT[T/C]TCGTAAGGCGCAAAACCTGCAACCTCACGGATGAGATTCCTCACAAAATGGACCCGCTTGCTAGTTTTCCCTTTACGAC	X	X	X		X
fava_dn_rep_c3687_354	fava_dn_rep_c3687	NA	NA	NA	Medtr8g074010.1	31299170-31300456	chr8	Aminotransferase class-V	TACTAAGCATGCTTGGCTTGAAAATCCTTCATGAAAGCCACCAACTTCTCAACACCAGCCAAAGGCATAGCATTGTAAAT[C/G]GAAGCTCTCATTCCCCCAACAGATCTATGTCCCTTAAGCTGCACCATATTCTCCTTCCCAGCTTCCTTAATAAACTCAC	X	X	X		X
fava_dn_rep_c3688_697	fava_dn_rep_c3688	PsCam024923_1_AA	LG6	45.1	Medtr6g018820.1	7281785-7282013	chr6	Fatty acid hydroxylase superfamily	AGTATTCTGTTTATTGTAGATGTGATGCGTCGCGTGAAGATATTTGTAAAGTGGTTTTATGTCATGCAACTCTTTGTGCA[T/C]CCAATATATACCAAACTCTACAATAACCATATAAATTGCTAAGTAGCCAATGTATTCAACCCAACCAACATTATTGATT	X	X	X	X	X
fava_dn_rep_c3710_335	fava_dn_rep_c3710	PsCam021303_1_AA	LG5	89.4	Medtr7g053220.1	18714009-18714191	chr7	HIT domain	CTATCCGGTTCGGTTTGTTCATCTGGTTCCGACTCCGAAACGCGATTGGGTGATATCAAGAATCGGAATTCTTTACGCGA[T/C]GATTGTGTCTTCTGTAATATTATTCGTGGTCAATCTCACGCTGTCAAGCTTTATGAAGATGACATGTGCCTATGCATAT	X	X	X	X	X
fava_dn_rep_c3712_1645	fava_dn_rep_c3712	NA	NA	NA	NA	NA	NA	BURP domain	TGCCTAAACCTTTGATAACCTCCCAAAGGACCAACCTCCTCGTAAGAGGAGCAGAAGAGGTGTGCTTTGAAGCACAGTTC[C/T]GGTGAATTTAGAGTTGTTTCCTTAGAGAGGTTTGAGATCTTAAAATTGAATGAGAGTTTTTGGGCTCGATCAACTGAAG	X	X	X	X	X
fava_dn_rep_c3713_996	fava_dn_rep_c3713	NA	NA	NA	Medtr3g479600.1	NA	NA	Ribosomal protein L36	GTCCTTTGCGTTTAATCGTCCTACAGTATTCACACATCTTCTTCACAGATGAACGCACCTTCATGATTTCTGGATGACTT[T/C]CTCGACGAACAAATTCCGGCAGCGTTTTCCGGGAAGTGGATTTGAGTGCGACTGCAACTTGTGTCGTGATACAGCAAAG	X	X	X	X	X
fava_dn_rep_c3718_1046	fava_dn_rep_c3718	PsCam013144_1_AA	NA	NA	Medtr7g012560.1	NA	NA	Ubiquitin-2 like Rad60 SUMO-like	TGTTACTACAGGAAAAAAAGAGTATTGTGGTTCTCTGTGACAGACAAAACAAAACTCTTGTACAATTTTCATAGATGTTT[T/C]ATTTCTGGTCATAGTCCTCATAAGCCACTTACTGAATTGAACTCTGTCTTCAAGTTTACCATGTTGTATTGTATCTGAT	X	X		X	X
fava_dn_rep_c3720_451	fava_dn_rep_c3720	PsCam058059_1_AA	LG2	62.5	Medtr1g082430.1	36642647-36642970	chr1	NA	ACATGGAACCGGAGGACTTTAGCGCTGGAATGTCTCTTTATGGGGACAGGGCAAAGGAGAAGGAAGTTGTAGCACGTTTT[C/T]TATCTTCAGATGGATCTGCGGTTCTGAATGTTATTACACGGCTGGCCAGTCAACTTAAAATCACCTTTTTAGAGGCTCA	X
fava_dn_rep_c3724_340	fava_dn_rep_c3724	PsCam029317_1_AA	LG7	102.3	Medtr4g125770.1	NA	NA	Arginase family	GGTGCTGTTGCAACTTCGTCGCTTCTTGGAGTTCCTTTGGGACACAATTCATCATTTCTTCAAGGGCCTGCATTTGCGCC[A/T]CCTCGCATTAGGGAGGCCATTTGGTGTGGTAGCACAAACTCGACAACCGAAGAAGGTAAGGATTTAAAAGACTCACGAG	X
fava_dn_rep_c373_182	fava_dn_rep_c373	PsCam023707_1_AA	NA	NA	Medtr7g081700.1	31228991-31229004	chr7	Ras family	ACTCAACAACCCAACCAAACTTCACATTCCCTTCTGATATCCCAAGGTTAACCACCGCCACCGTGCCAATCACCGACCAA[C/A]CCTCCGGCGACAACTCACCGATCTCCGTCTAATCAACTCTTCCTTATACTCTTTATCAGAGATGAATCCTGAGTATGAT	X	X	X	X	X
fava_dn_rep_c3733_876	fava_dn_rep_c3733	PsCam011257_1_AA	LG2	42.7	Medtr1g062880.1	27566268-27566367	chr1	Eukaryotic-type carbonic anhydrase	TGGAAAGAAATATTACAGATACAAGGGCTCTCTCACTGTCCCTCCATGCACTGAAGGTGTCATTTGGACTATCAATAAAA[G/A]GATAAGACGTGTTTCTAGAGCACAAGTGAAGTTACTTAGGGAGGCTGTTCATGATCATGCGGAGAAGAATGCTAGACCT	X		X	X	X
fava_dn_rep_c3737_792	fava_dn_rep_c3737	PsCam043427_1_AA	LG4	35.1	Medtr4g108260.1	44906359-44906542	chr4	Aldose 1-epimerase	TAAACTCATCCCGACAGGCAAACTCCAGCCCGTGAGCAACACGCCATACGATTTCCTTACACCAAAAGAAGTTGGAAGCC[G/A]AATTAACGAACTTCCTGGTTTATACGACATTAACTACGCGTTGGACAAGAATGGTAAAAGTTACTTGAGCAAAGATGCT	X	X			X
fava_dn_rep_c374_251	fava_dn_rep_c374	NA	NA	NA	NA	NA	NA	Ribosomal protein L14p/L23e	TACATCATTTCCGTCAAAGGTATCAAGGGAAGATTGAACCGTTTGCCCTCTGCTTGCGTCGGTGACATGGTTATGGCTAC[T/C]GTGAAGAAGGGAAAGCCAGATCTCCGTAAGAAGGTTCTGCCGGCTGTTATCGTTCGTCAGCGCAAACCATGGCGCCGAA	X
fava_dn_rep_c3744_1532	fava_dn_rep_c3744	PsCam045682_1_AA	NA	NA	Medtr8g058790.1	20287743-20287832	chr8	Proteasome non-ATPase 26S subunit	CTAGACTGCGTCAATGATTTGTGTATCCGCTTGCAACAGTTATATCTAGCTTCCATTCCTATCTTTGTTGTTTCGGTACT[A/T]GGGTCGGTCACAATATTTATAATCTCTTGCCTTGAGCATATTTCCATCAAGCACTGTGGTCGAGAAACCAATCCACTTA	X		X	X	X
fava_dn_rep_c3747_127	fava_dn_rep_c3747	PsCam038297_1_AA	NA	NA	Medtr4g129850.1	54124802-54124954	chr4	HD domain	CGAGTTGTGCTCTCACTCTATTCTTCAGCGCCATTTCTCTCTCTTTCTTCCGCTCAGCTACGATTCAAATCCTCTCTCGC[C/G]GCTAGGGTTTCTTTTCACATGGCGTACGCTGCCTCATCCGTTAGCACCAACAATCCCTCCGCTTCCTCCGCTATTGATT	X	X	X	X	X
fava_dn_rep_c3760_448	fava_dn_rep_c3760	PsCam038748_1_AA	NA	NA	NA	NA	NA	A20-like zinc finger	TCCACCGTCGGGATCGGAATAACCGGAACCGGAATCGCACCTCAATCTTCCAGATCTGTTCGATCTCCGAAGAGATCTTT[A/G]CCGGAGGAATCATCATCGGTTATTACAGATCGGAGTTCGTCAGATCAACCGATTGTTTCCGAGGCGAAGCGTGTGGTTA	X	X	X	X	X
fava_dn_rep_c3765_250	fava_dn_rep_c3765	PsCam060217_1_AA	LG4	2	Medtr4g133600.1	55886760-55886828	chr4	Mo25-like	ATATATGCGAAATATTAATCTCGACTTAATGAAGACTAAAAGATATGTAACAATACACAATCGAAACAAATGAAATGACC[C/A]AATGCACAACTTGCTAGGTTCATGGATTGTCCCTACTCCCTAGGTTCAAGAGCAGCAATTTCCTTCATGACTTGAGCTT	X	X	X		X
fava_dn_rep_c3781_996	fava_dn_rep_c3781	PsCam000982_1_AA	NA	NA	Medtr7g026230.2	NA	NA	Actin	CTGTACCAACCATCCATGATAGGAATGGAAGCAGCAGGAATTCACGAGACCACATACAACTCCATCATGAAGTGCGATGT[C/G]GATATCAGGAAAGACTTGTATGGTAACATTGTCCTTTCAGGAGGAACAACCATGTTCCCAGGAATTGCTGATAGAATGA
fava_dn_rep_c3782_506	fava_dn_rep_c3782	PsCam043864_1_AA	LG4	106.1	Medtr1g070460.1	31275048-31275119	chr1	Signal recognition particle 9 kDa protein (SRP9)	GCTTCTTGTGCTTGGTCTGTCTTATACTTTAGACACTGTCGATTATCAGTGACCTTGAGTACCAATTTTCCATCACAGTG[T/C]CTATACTTCATCACATACCTTGTAGAATCAGGATCGGCGCGGAATAGCTGAACGGATCGTTCCACAAAGTCGTCCCACG
fava_dn_rep_c3783_762	fava_dn_rep_c3783	PsCam038440_1_AA	LG3	110.6	Medtr2g086590.1	36411410-36412195	chr2	Protein of unknown function (DUF3049)	AAACGATGTTCGACATGTTTCTCATTTTGATCGATTTGCCTATATTCATTTATTCCACTCTTTGAGTCCTCAACATCATC[T/G]GAGCTCTCGAAACCAAGACCTTCCGTACAAAGATGCATGCTTTCAGAACTCAACCATGAAAAGCTGCCACTGCTTTTGT	X	X	X	X	X
fava_dn_rep_c3784_1346	fava_dn_rep_c3784	PsCam049574_1_AA	NA	NA	Medtr7g026230.2	NA	NA	Glycosyl hydrolase family 14	ATGCACTCTTGGTATGGAACTCGGTCCCGTCCGTCCGAGCAAACAGCGGGATTCTATAACACAGCCAAGAGGGATGGTTA[T/C]GAACAAGTAGCAAAGACGTTTGCTAAAAACTCATGCAAAATCATATTACCCGGAATGGATCTTTCCGATGCAAATCAAC	X	X	X		X
fava_dn_rep_c3786_391	fava_dn_rep_c3786	NA	NA	NA	NA	NA	NA	NA	TATACACATCATAGTTCGTATATTATCAAGATGATTCAATGGGCATAGTTAACACGCTCCAAAGAACCATCTTAACGAGC[C/T]TCATACTGCACAATACGCCTGGTGCGCTTCTTGTAAAGGATTCTATAACCACAGTCGCGGCACTGAATAACATCACCAG	X	X	X	X	X
fava_dn_rep_c3796_1158	fava_dn_rep_c3796	PsCam026786_1_AA	NA	NA	Medtr8g009820.1	2427375-2427776	chr8	Zinc-binding dehydrogenase	TTAGTCATACCCCAAACTAAATCATCTTTCTTATAATCTGGATCTCCAGATTCTACAATTTTAGACACTCCAAGTCCTCT[T/C]AGTGGCAAACCAGGTGTGAGAGCACCGAGTCCTGCAGTAGAATCCTTGGTCATGAGAATCCGCATGTAAGGATCACAAG	X	X		X	X
fava_dn_rep_c3798_1068	fava_dn_rep_c3798	PsCam027007_1_AA	NA	NA	Medtr6g007793.2	NA	NA	Transcription factor S-II (TFIIS), central domain	CTCAGCTCTGATGTACCATTCCCATTAACTTTTTCCACTTTGACACTTTCTCCTTTCTCAACCTTCACTGAAGGACTCTT[T/C]TGTAATTTCCCAGCTTTAGCTCTCTCCCCATTTGTTGACTCAGCCTTAGAATCTGAGGGCCCAGATTTATTTTTACTTG	X		X	X	X
fava_dn_rep_c3799_675	fava_dn_rep_c3799	PsCam046635_1_AA	LG7	103.4	Medtr4g023550.1	7970837-7971039	chr4	Protein of unknown function (DUF1499)	GATGAACTTTTCTGAACTCCAAGATATTCAGGCTTTTTTCCACTTAAATTGAAGATGGCACCAATGGTTGCTAATTCGCT[A/G]CTTCTCAATATGAGTTGTCTTCGATTGATTTGATGGGTGGGGTTGTTGTTGTCTTCCTCTTGCTGCTTCATGTGAAGAA
fava_dn_rep_c380_219	fava_dn_rep_c380	PsCam032211_1_AA	NA	NA	Medtr2g037990.1	16487913-16488179	chr2	NA	TCTACAACCAAATCAAGGGAAAGAAGGTGACCGAGGTCCCTGGACATGTCAAACCGATGTTTTCATTCGCTTACATCAAG[G/A]ATTCCGTCAAACGAGGCTTGGACAATTACTCGGAGAAGTATATCGAAACAGACTCGATTCAGCCGCTGCTTCATGTTCT	X	X		X	X
fava_dn_rep_c3804_377	fava_dn_rep_c3804	PsCam049723_1_AA	LG6	58	Medtr2g061710.1	26173812-26173886	chr2	Radical SAM superfamily	AAGCTCAATATTTAAACGCATTATTCACTAATATACTCGTCCATGAGCTTTATTCTTCAACTCTTTCATATTTGCTAAAA[G/A]TACAGATGTTGGTTGGCGCTGCTCCGGTGTCTTGCCATATGAGCGAGTTTTAACAATATCTGATATACCTTATCCACCA	X	X			X
fava_dn_rep_c3808_935	fava_dn_rep_c3808	NA	NA	NA	NA	NA	NA	B3 DNA binding domain	GGCTTATAGCAGGGAACACTCAGATAGCAAGGGAAAAGATGTTGATGGTCATGATGAAATTCAAGGTGGAAGCTGAACCC[A/G]TCTGGGTTATGAATTCAGATGAAGGTTATTGTTCCTGTAGAATAGTTAGTTCGTACTGTCTGTTTTTTTACCATCTTGA	X	X		X	X
fava_dn_rep_c3810_714	fava_dn_rep_c3810	PsCam017944_1_AA	NA	NA	Medtr1g025320.3	8081068-8081283	chr1	Ribosomal L32p protein family	CGATTCTCATTGTCATTCCTGTGGTTAAACAAGAAAATCAGGTATAAATCAGCGGCGATGAATCTGGATCCGGTTTCGCG[G/A]TGATGACCGTTTGGGTTTACGATTTTCGGAATTAGGGTGCGCGAAAGTCTGCTTTGATAAATTGGAATATGGTACTCGA	X	X	X	X	X
fava_dn_rep_c3811_1031	fava_dn_rep_c3811	NA	NA	NA	NA	NA	NA	Chitinase class I	TGATGAATGTGGACTTGGGTACATAACTTTACCTGAGTATTGTCGGATTCTATTTTATGGAAGATATTGTGACATACTTG[A/G]AGTTGATTATGGAGTTAGTTACGGAGACGAAGTTTCATGTATGACTTCGAAAACACAATTTCTCGTTGGTTCCACCTAG	X	X		X	X
fava_dn_rep_c3813_229	fava_dn_rep_c3813	NA	NA	NA	Medtr3g100630.1	46287578-46287659	chr3	CutA1 divalent ion tolerance protein	ACACCATTGACTAGTTACATCGATGAAATGTCAGGTTTGTTTGACACAAAGGCAGCAGAACTCTTGAATCTTGAACCCAA[G/A]CCCTCTGGTATAAACTTGATGGTCACTCCCTTGTGCTCTCTTTTAACCATTCTAAATATTTGAGACTGCCCCCAGTGAT	X		X	X	X
fava_dn_rep_c3818_2818	fava_dn_rep_c3818	PsCam034333_1_AA	NA	NA	Medtr8g040190.2	14964609-14964726	chr8	Protein of unknown function (DUF810)	CTTGTAAATGCATGCTTAATTGATGATGTTATATAAATCTCTATCTGATCTCGGTCGCTAATTGGCAAGGACTGCATGGT[A/T]GCGTCTGGTTCTTCAAGTAGAAGCCTCCTGGTAATCATCGCAACTGCTACAATCTTTTCCATAATTGCTGAACCCTCGC
fava_dn_rep_c3819_1608	fava_dn_rep_c3819	PsCam043003_1_AA	LG1	47.5	Medtr5g033920.1	14657016-14657087	chr5	ATP-grasp domain	TCAACAATCTCTTGGAATCATACTCTCTAATCTTCTTGCGTGCCATTTCTTCTTAATCGAAAGAGGATGCGGAGGATGGG[A/T]TGGGTCGTTGGATCTAACAAACAGATGAACGAACGATATGGGTTTGTGTGATGGCTGTATTTATAGTTGAAAAGTTTTG	X	X	X		X
fava_dn_rep_c3823_986	fava_dn_rep_c3823	PsCam013195_1_AA	NA	NA	Medtr4g060990.1	22441937-22442084	chr4	Protein tyrosine phosphatase-like protein, PTPLA	TGCGGTGAGGGAGGAAGTGGAGAGAAGATTGAAGAAAATGATGGTTAACGAAACGGCCCATCCAATTGCTTGAAAAGAGT[T/C]GTAAGCGAGGAGATAAAGTGATGAAATACGAGCCATTTGTTGTGTTTACTTGTTATGGATATTAGATTGGATAGGGTAG	X	X	X	X	X
fava_dn_rep_c3825_486	fava_dn_rep_c3825	PsCam043261_1_AA	LG1	91.3	Medtr5g009010.1	2047839-2047901	chr5	THUMP domain	GTGGTGAGGAAAAGGAGGACAAAAGGCCTAAGCTGGATGTTGGCAATGGTGACGATACTAGCCATGAGAATGGAACGGGT[A/G]AAAAATCAGATCCTGATAAAATTGATGATCTTCATGCTCGAGCTGGGGATAAAGCTGATGGCGATAAAGAAGATGTTGA	X	X		X	X
fava_dn_rep_c3826_862	fava_dn_rep_c3826	PsCam017430_1_AA	NA	NA	Medtr8g005420.1	221518-221695	chr8	HAD superfamily, subfamily IIIB (Acid phosphatase)	TGAACATGTTTATAGCAACGAGGTGGCACGGTCTTCCAGGGACGCACATTATTATTAGTCTCGACGGCCAACCTCCAGCT[C/G]AGGCCGTATCTGTCATCATCAACCTCGGGCGAAGAAGAATCTAATTCAGATGTGATCATCATCATCTGGAGTTTGTGAG	X		X	X	X
fava_dn_rep_c383_551	fava_dn_rep_c383	PsCam001613_1_AA	LG6	15.7	NA	NA	NA	NA	TTAATTTATTTTGATAAGAACTTCAACTTCCATAACTATATACAGTTTTTCACCAGCTCAAAAAAAGAACACTTACTCTG[G/A]ACTCTTTCCCGGAGTTTCAACCGGAACATAAAGCAGGCAAGGGACTCGCACGTGGTGACCTGAGAGGGAATTCGCTTAC	X			X	X
fava_dn_rep_c3831_910	fava_dn_rep_c3831	PsCam050785_1_AA	NA	NA	Medtr3g064740.1	29180642-29181154	chr3	Pyridoxal-dependent decarboxylase conserved domain	GTTGATGCAGCTAGTGGTGGGTTCATCGCTCCATTTATTTATCCAGAGCTTGAGTGGGATTTTCGTTTACCTCTAGTGAA[G/A]AGCATTAACGTTAGTGGACACAAATATGGTCTTGTTTATGCTGGAATTGGTTGGGCTATTTGGAGAAGCAAGGATGATT	X	X	X	X	X
fava_dn_rep_c384_487	fava_dn_rep_c384	PsCam050680_1_AA	NA	NA	Medtr6g017260.1	6910265-6910531	chr6	Protein of unknown function (DUF2854)	GTAAATTTAGCCTGTCTCTTTTCAAAATCTGACAATTCCAGAGTCTTAGCCTCAAAAACCAAGACCAAACTATATTTCCC[A/G]TCTTGTGTGACCTCTTCACGAATCAATTGTAGAACAGGTGCACTTCTTCTGGGGATTCCTCCTCCTAGACCATACTGAA
fava_dn_rep_c3847_581	fava_dn_rep_c3847	PsCam029450_1_AA	LG7	45.8	Medtr4g094518.1	38145086-38146684	chr4	FAD binding domain	GTACTATTCTTAGTGTTAATTCCCAAATCAAGATCCCTATAATTCACATAAGCTTCTCTTGGAAACTTAGACACATAAGG[T/C]GTCATGTAGTTATAAAGCTTCCTTATCCAATCAACATGCTTTGCAACATTCTTTTCACCTTCTTGCCATATAGACAAGT	X
fava_dn_rep_c3850_986	fava_dn_rep_c3850	PsCam050266_1_AA	NA	NA	Medtr3g031360.1	26811310-26811362	chr3	Stage II sporulation protein E (SpoIIE)	TGGAAAGCTTGATGATATTACTGTAATTGTTGGTCAGGTTGTAAGTTCATGAGATTATGCGTAAAGAAATCAAGGTCTTG[A/G]TTGTTGGGATCACTAGGGCAGGAGTTTCCTCAAATACATCGCGCGCCTATAATTTTGGCGATGCTCTTAGAAAAAATTA	X	X	X	X	X
fava_dn_rep_c3851_755	fava_dn_rep_c3851	PsCam037392_1_AA	LG2	14.3	Medtr1g013150.1	2878743-2879874	chr1	Glycosyl hydrolases family 18	TGAAGCCCGTGTTGTTAGCCCATGAGCCGTGATAGTCGAAACACATTGGGCTGGCCCAGTCTAAGTATTTATTGATGGCT[T/C]GGGCCGGGTATGATCTAGGCCCATTACCAATAAGTCTAATCGTGGAATTATAATAAACAGCGGAAGTCAAAAGTAAACG	X		X	X	X
fava_dn_rep_c3853_1194	fava_dn_rep_c3853	PsCam048463_1_AA	NA	NA	Medtr7g084810.1	32737980-32739038	chr7	WD domain, G-beta repeat	AGGAGGTCGGGGCGGTGGCAGTCTTTGTCAGGGATGAAGATTGCTTTGGTGGGAGGGTATGGATGTTCGAAGGAGAGATT[T/A]GGATCGGATTTGATTTCGCCGTTGGTGTCGTCGAGTTGGACGATTTCGACGCGGTTAGGGTATTGTTCCAGGAGAGAAG	X	X	X		X
fava_dn_rep_c3854_1490	fava_dn_rep_c3854	PsCam026790_1_AA	NA	NA	Medtr1g055085.1	24263377-24263571	chr1	Targeting protein for Xklp2 (TPX2)	GTTGTTGTGGAAGACGAAAAACATGTTATTGGAGAAATAACTAAGGAGAACATACATATAGAAATTGAAGAAAATTTTAA[T/C]GCAGAAACTAAGACCAAGAATGAAGTATCTCAACCAGTAGTAGTATCTGAAGGCAGCAATTCTGTGGTTATTAAAAACT	X	X	X		X
fava_dn_rep_c3855_171	fava_dn_rep_c3855	PsCam048384_1_AA	NA	NA	Medtr5g080680.1	34535883-34536311	chr5	Protein phosphatase 2C	CAACAATTTATGGCTGAGATTTGTTGTGGTGTTGTTGGAGGAGGAGAAACTCCTGCTCCAAATATCGAACCAAACTCGCG[C/A]CCTTCCCGTCGCCGGAGTTTGGATTTTCTTCCGTTGAAATACATAGACGTGGCGATTCCGGCTGAGAATGTTAGCCGGA
fava_dn_rep_c3857_496	fava_dn_rep_c3857	PsCam051739_1_AA	NA	NA	NA	NA	NA	Universal stress protein family	AAAAGCTTTTGACATGATCAACTGGGCAAGCGCAGAATCAACACCTGAAATGTGGCAACTTGCTCATATAAAATCAATAT[A/T]TCATAGTAGAAGTGTATTAGTTTCCCTTATTGACGCTGTCCTTTCCCTTGATGATAATGACTGGACAATGAGCATGGTG	X	X	X	X	X
fava_dn_rep_c386_395	fava_dn_rep_c386	NA	NA	NA	NA	NA	NA	Ribosomal protein L18e/L15	TGTTTGAGCTCCAAAACTCAAACTCTAAAGCCTCTGCTCTTCCTCTTTCCTCTGGCCTTCTCAAACTTGCGTCCTTTAGA[A/T]CGGATGTAGGGCTTGGTGTGACTGTGAGGCACACCAGGAGCTCTTCCAAAGTGCTTGACAGCCTCACGAGCATTTTTGG	X
fava_dn_rep_c3860_1216	fava_dn_rep_c3860	PsCam042841_1_AA	LG2	99.9	NA	NA	NA	Protein of unknown function (DUF760)	TCTTAGAGGTCTTGAGTACCGAATGGACTTGACGGAACTGCTATCCTTGCCAAATGATGCTGAGAATGATGCTTCTGGGA[G/A]CGAACAAATTGTTTGAACGCTGTTCAAATTTTGGGGTACAATCTGTTTATAGAGGTGTGGTTTCAACACAAACATATTA	X	X	X	X	X
fava_dn_rep_c3863_205	fava_dn_rep_c3863	PsCam035932_1_AA	LG6	95.5	NA	NA	NA	NA	ACAACCTCTACAACTTTCAAATTCTCTCATTACATATTCAAGCAAATTATTTCATTTCTGTCACCATGATTCAACACTAT[A/G]TAGTCAATGCCTTTCATAACCATAGAAAAACTCTCCTCCATAATCATCATCCCTTCTCCCACCATATGGATATGGATTT	X
fava_dn_rep_c3866_447	fava_dn_rep_c3866	PsCam051077_1_AA	LG2	46.3	Medtr1g050502.1	19499790-19500121	chr1	bZIP transcription factor	CTTTTTAGAGCCACCCTTCTTAGACTTTTGTGTTCCATGTTTTCTCTTGGAGGTAACACTGTTAGCCACAGTAAAAGGGG[T/C]AGACTGAGTTGGCACATGATGCCCATGAACCATAGCAGGGAACCCAGCAGCAGGGATTCCAACAAGAGCACAGCAGACT	X	X	X	X	X
fava_dn_rep_c3871_1603	fava_dn_rep_c3871	PsCam042801_1_AA	LG7	36.5	Medtr8g085840.1	35593797-35594312	chr8	Rieske [2Fe-2S] domain	AATTGGGATTGTTGCTACAATGAAGCAGGGCGTAGTTTCAGCTGTAACAAGAAATTCAATGATTGTGCTGGCAGTACTTT[T/C]ATTCGCATTGTCACGGTTGTTAGCTCACTTCATATACAAAAACTTCCGTTATCATGACTACAACCACGCCTTTCGCCGA	X	X		X	X
fava_dn_rep_c3872_944	fava_dn_rep_c3872	PsCam043205_1_AA	NA	NA	Medtr7g016670.1	5276983-5277126	chr7	Formyl transferase	CTTGACGCCGGACCTATAATTGAACAAATGGTTGAGAGAGTTTCACACAGAGATAACTTGCAGAGCTTTGTGCAGAAATC[G/A]GAAAACCTCGAGAAACAATGTCTTTCCAAGGCTATAAGATCTTATTGTGAACTTAGAGTATTACCTTATGAAGGCAAAA	X	X	X	X	X
fava_dn_rep_c3873_379	fava_dn_rep_c3873	PsCam043468_1_AA	LG2	31.4	Medtr1g077570.1	34618466-34618650	chr1	cwf18 pre-mRNA splicing factor	TTTCGTAATTATGTTCCTCATGATAAAGATCTTCAGGAAGGGAAGCTTGCACCTGCGGTGCTTCCGAAGTTTGAAGATCC[T/C]GTTTCTGTTCCTGAGCCTGAGCCTCAACCCACAGAGGATCCGTTTCTGAATATTGCTCCCAAAAAGCCCAACTGGGACC	X	X	X	X	X
fava_dn_rep_c3888_828	fava_dn_rep_c3888	NA	NA	NA	NA	NA	NA	Aldo/keto reductase family	CTGCAGAGAGGAACTATCTCATCCTCAATGTCGCGAGTCCAGAGAGACCACTCTATTTGTACAGCTGTGATGGGATGAAC[G/C]GCGTGTGCTCTCCTTATTGTATCTGGACTAGCTTCAGATAGGCCAATATACTTCACTTTTCCCTCTTCCACCAATTTTT	X	X	X	X	X
fava_dn_rep_c3891_826	fava_dn_rep_c3891	PsCam034597_1_AA	LG5	92	Medtr7g037440.2	13799514-13799681	chr7	Glucose-6-phosphate dehydrogenase, C-terminal domain	CCTTCCCATCTTTCATTGTGTATCCGCAGAATAGCAGTTGCAAAAGTTGGTGTGTTTGATTCGTCAGGTACAGTTGAGTC[G/A]TCTCTATAGCCTTCGTATTGTCCAAGGACAACCTCATCATCTCTAATAGGGAGTACTGACTGGAGAACCTTCACTTTCT	X	X	X	X	X
fava_dn_rep_c3900_676	fava_dn_rep_c3900	PsCam025613_1_AA	NA	NA	Medtr4g088430.1	35051768-35051852	chr4	Stress-induced protein Di19, C-terminal	AATAGTCAGTCATTGTCTCTCTTAGGTCGAGATCTCCGGGAAGCTCATTTACAGGTGCTTCTTAATGGTGGAGGTGGATA[C/T]CGGTCGCATAGTAACTCAGTATCCAATGCGTCTGCTGATCCGTTCCTGTCCTCTTTTATTTTGAATTACCCTCAATGTG	X	X	X	X	X
fava_dn_rep_c3904_1655	fava_dn_rep_c3904	PsCam006605_1_AA	LG7	119.6	Medtr2g012360.1	NA	NA	XS zinc finger domain	GTTTCAGATGCTTCTTGTACAATATCAGAAATTGTTCTCAGCCTTCCTTTGTTGCGAAGGTACTCCCCAATTGGCCCTCC[A/T]CCATAAAAGTCATCTTCACGTGCAACCCACCCATAAATGTCTGAACTGGCCTGCAAGTCCATCGGATTCCAATCCCTTT	X		X		X
fava_dn_rep_c3905_727	fava_dn_rep_c3905	PsCam034758_1_AA	LG3	40.4	Medtr3g093870.1	42891840-42891944	chr3	Putative tRNA binding domain	GCAAACTATCTGCTGATGGATGCTTCCATGCTTTACGAATTAATCCAACTTGAATATTAAGCAAACTGACACTAAGTTCA[T/C]TCTCTTTCTCAGCTACCTCTTTGCCAGCGGGTTTTGTGGCTTTTGCTTTGGCTTTGGCTTTCGCAGGTTCAGTGTCTGC	X	X		X	X
fava_dn_rep_c391_2827	fava_dn_rep_c391	PsCam007364_1_AA	NA	NA	Medtr2g012360.1	NA	NA	NMDA receptor-regulated protein 1	CAAAGCTCTGCCTCACCCAACTCTGCTCTTAGTCAAATATGCAAGACCGCCGCAAATGGTACTTCTAGCCATTCACTGGG[C/T]GATCACGTTGTGGATCATGTCACATCAAACGGAAAACTCGACACATTTAAAGATCTCACTATCTGACAGTAAAGTTCCG	X	X	X	X	X
fava_dn_rep_c392_1299	fava_dn_rep_c392	PsCam013690_1_AA	LG7	41	NA	NA	NA	Uncharacterised conserved protein (DUF2359)	ATTGCCTTACTTCCAGTAGAACCACCAAGAGCCACCTCTCTCAGAGCGGGATATATGGCCTCAAATCTTTCTGTAGCCTT[C/A]AGTCTAGCTGAAGACGGAAAAGTAACACGCAGCAAAGTCTCAAATGCGGGAGGAGGAATTAATCGTTCCCCTTTTCTTA	X		X	X	X
fava_dn_rep_c3922_1017	fava_dn_rep_c3922	PsCam043184_1_AA	LG4	70.9	Medtr8g067530.1	28204025-28204029	chr8	AUX/IAA family	AGAAACTATACAACTTACCAGGAACTGTCTTCCGACCTCGAGAAGATGTTCAGCTGTTTTACCTTAGGTCAATGCGCTTC[T/C]CATGGAGCTCAAGGAAGAGAAATGTTGAGTGAGAGCAAGTTGAAGGACTTCCTGCATGGTTCTGAATATGTAGTCACTT	X	X	X	X	X
fava_dn_rep_c3923_1530	fava_dn_rep_c3923	PsCam057687_1_AA	NA	NA	Medtr3g109932.4	NA	NA	Diacylglycerol kinase accessory domain	GCCGCTACGTGAGTTAATGAAAACCACCATAGGAGAAGAAGGAACAGTCGCATCCTCTCCTTCTGCGCGATTCCGGTAAC[G/A]AGGCTCACCGGCGGCGGGATCCTGAAGACGAATGGAATCACGCATTGCGAAGCGGAGATACTGCGGTATGGTGAGCTGC	X	X	X	X	X
fava_dn_rep_c3932_388	fava_dn_rep_c3932	PsCam049850_1_AA	NA	NA	Medtr3g102760.1	47346548-47346586	chr3	NAD dependent epimerase/dehydratase family	ACTGCATTCAACGAATTTCTCCCTGTGCACCGCAGAGAAACTCCAACTATAAGACATTATTTCAGAAAAAATTTACTTAT[A/G]GAAAAACAGAAAACAGAACCAAGACATAGATATCATTTCTCAGGAACAATGTTGAAAGCCCTTGTTTTATCTATCCAAT	X		X	X	X
fava_dn_rep_c3936_587	fava_dn_rep_c3936	PsCam050433_1_AA	NA	NA	NA	NA	NA	KH domain	TTGCGTTTGGAAATTCCAGTTGATACATACCCCAATTTCAATTTTGTTGGAAGACTTTTGGGACCTAGAGGAAATTCTCT[G/A]AAACGAGTAGAAGCTACTACAGGTTGCAGGGTGTTTATTAGAGGACAGGGATCAATAAAGGATCCAGACAAGGAAGAAA	X
fava_dn_rep_c3937_1567	fava_dn_rep_c3937	PsCam050487_1_AA	NA	NA	Medtr4g048590.1	17252631-17253977	chr4	Peptidase family M50	GTAATTGTTGTTGAGTTTGATTACCAATGGGATTCAAATTATATTTCATGACACTCCTATACTGTGCTGTTGCGCCTGGT[T/C]CGTAGCCGATGATGATGTTAACCGTAGAGGAGACAAGATCAATAATGTAAATGATCGAGGCAAGTTTCTTCCTCTAGGG	X	X			X
fava_dn_rep_c394_609	fava_dn_rep_c394	PsCam052157_1_AA	NA	NA	Medtr3g051110.1	20165034-20165193	chr3	Pollen proteins Ole e I like	GTGTATATCCCCTTAGCATTTGTAAATGCCTGGTAGTTTAGAACCTCGCCGGATTTGGTGATGCAAAGAACAGCAACTTC[C/T]GCACCTTCAAGAACATGATCTTCAGGTCCAAGAGAAGAATCCCCACAAATATCACAAACAACTCTTCCATGAATTTCAC
fava_dn_rep_c3943_1691	fava_dn_rep_c3943	PsCam000194_1_AA	NA	NA	Medtr1g022400.1	7120679-7120719	chr1	PPR repeat	GTCATCATTTCATTGTAAGTAAGGGCATCAAAGGGGAGGTTTGAATCTTTTATCCTTTCATATAGTTCCTCGGCTTTTTC[G/A]GTCATTCTTGCTCCTGCATAAGAATGGAGGAGAGCGGTGTACGTCTCACATGTCTTTGCAGCAAGTGGTAAAGCCTCAA	X		X	X	X
fava_dn_rep_c3947_396	fava_dn_rep_c3947	PsCam034080_1_AA	LG3	35.1	Medtr3g498755.1	45129978-45130278	chr3	Serine carboxypeptidase	TGGTGGACCTGGTTGTTCTTCTCTTGGAGTTGGTGCATTCTCGGAAAATGGACCCTTTAGGCCAAATGGTGATTTCCTTA[T/A]CAAAAATGAACATAGTTGGAACAAAGAGGCTAATATGCTGTATTTGGAGACACCAATTGGAGTTGGATTCTCTTATGCA	X	X		X	X
fava_dn_rep_c396_571	fava_dn_rep_c396	PsCam001851_1_AA	NA	NA	Medtr8g075960.1	32127644-32128195	chr8	NA	GAAATGAATTTGACAGAGAAGGCGTTGGAGCTTTATGTGGGAGAGAAAGGTGCTCTCTTTTGGCTTAATAAATTTGCATA[C/T]GCTTCGATCTATATCATGATTGGAGCTTGGATAGTATTTAGGTTTGTGGGTCCTGCACTTAATGTTTATCAGTTGGATT	X			X	X
fava_dn_rep_c3968_740	fava_dn_rep_c3968	PsCam034147_1_AA	LG2	5.4	Medtr1g019250.1	5760409-5760485	chr1	Zinc finger, C3HC4 type (RING finger)	TCACGAAGCTTCTGAATGACCTTGTCTTCGATGATTGAAACGCATTGTAGTTGTGTAGCTTGAACTTTCTCTAAAACCGT[C/T]TGTCGCAATTGCTCACCCTGCAGTTTGAGAAATCTATCCATCTCTAAATCCTGCTGCTGCAACTCACGGTCAATATCAT	X	X	X	X	X
fava_dn_rep_c3970_689	fava_dn_rep_c3970	PsCam037756_1_AA	LG7	98	Medtr1g059690.1	NA	NA	Zinc finger, C3HC4 type (RING finger)	TTGTGACCGTGGATATAAGATTCAAGGTCCTGAACTAATCTTTCTGCAGAATCCATTGCAGAATTTAACGCTGATGAAAG[T/C]GATGAAAATGAAGAAGCTCCTTGTTCTAGCAACCTCGAAACCTGATGATTGCCAGCGTGTTGATTAATATCAGTCTGCG	X
fava_dn_rep_c3978_2455	fava_dn_rep_c3978	PsCam042213_1_AA	LG1	46.8	Medtr5g059820.1	24865419-24866388	chr5	Oxidoreductase NAD-binding domain	AAGCTAGTATTTTTTGCGGGTGGAACTGGGATTACGCCGGTTTATCAAGTGGCGAATGCGATTTTGAAGGACACTGATGA[C/T]CGAACTGAAATGCATGTCGTTTATGCGAACCGGACGGAAGATGATATATTGTTGAGGGAAGAGTTGGATGAATGGGCTA	X
fava_dn_rep_c398_388	fava_dn_rep_c398	PsCam042232_1_AA	NA	NA	Medtr3g100620.1	46283073-46283570	chr3	14-3-3 protein	ACATCAGAAGTCCAAAGGGTGAGGTTGTCTCTCAAAAGTTGCATTATAAGCGTGCTGTCTTTGTAAGATTCTTCTCCCAA[T/C]GTGTCCAGCTCAGCAATTGCTTCCTCAAAAGCCTGTTTCGCCATGGCACAAGCTTTGTCAGACTGGTTAAGAATCTCAT	X		X	X	X
fava_dn_rep_c3982_839	fava_dn_rep_c3982	PsCam000414_1_AA	NA	NA	Medtr2g093680.2	NA	NA	Tetrapyrrole (Corrin/Porphyrin) Methylases	GTGTTTGGGAGGGGCGGCGAGGAAATGGATTTTTTGCAACAGCAAGGTATCCATGTTAAAGTTATTCCAGGTATAACAGC[A/G]GCATCTGGAATTGCAGCGGAACTAGGGATTCCATTAACTCACCGCGGTATTGCAAATAGCGTAAGATTCCTCACGGGGC	X	X	X	X	X
fava_dn_rep_c3995_244	fava_dn_rep_c3995	PsCam002267_1_AA	LG5	28.8	Medtr7g105840.3	NA	NA	NA	TCATTAAATATCATATTAAAGTTGCTACAAGAAATCTTTCAAGTGATGTTTCAATGACAACAAACACTCTATGAAGATCT[G/T]AAGTATTCTGAACATTTACATATCAACATGTGTGCTTGACTGAAGCAAAACAGTACAGATTCAGAATGTTCTCTACCAT	X	X	X	X	X
fava_dn_rep_c3999_290	fava_dn_rep_c3999	PsCam016867_1_AA	LG5	30.4	Medtr7g104600.1	42398667-42398843	chr7	Iron-sulphur cluster biosynthesis	CCATAATATAATAATCTTGTTCACTGAGTATATATCTGAGCAGTGGAGGAAATTGAGGAGGGGGAGTCCCAAGATAGCTA[A/T]CTACTGTTTCACCATGAAGGAACTTTTACAGCTACAACCGCCAACTGCACTGGGGTTCTCAGTCACTACGAAAGCCGAA	X	X	X	X	X
fava_dn_rep_c4000_979	fava_dn_rep_c4000	PsCam001137_1_AA	LG1	50.8	Medtr5g034990.1	15217949-15218148	chr5	EamA-like transporter family	TTTGTGCTGAAGTTCCTAGGAGAGCAAGAAAAAAGAAGCTGCAAAGTAAAGAGAAGGTGAGAGGAGGACACTGTGACCTG[T/C]TGTTAAAGAAAGCTAAGGGAAGAAGCAAGATGGTCGAAAGTGCCATGGAATAAACAACCATTACATATTTGTTAATTCC	X		X	X	X
fava_dn_rep_c4002_593	fava_dn_rep_c4002	PsCam045655_1_AA	LG4	75.4	Medtr8g043970.1	16814631-16815361	chr8	Protein kinase domain	AGTGAGACTGAGGCTGCAACTGTGGTTCATCAGATTGTAGCAGGGTTAGAAGCTATTCATAAGGCTAACATTATTCATAG[A/G]GATTTGAAGCCTGAGAATTGTCTTTTTTTAGATGTTGGGAAAGATTCTAGTCTTAAGATTATGGATTTTGGGTTGAGTT	X
fava_dn_rep_c4011_487	fava_dn_rep_c4011	NA	NA	NA	NA	NA	NA	Thioredoxin	TGAGAAGCGCTCCCAATTACAGATGCTACAAACTTCACTATTTCATCTACAATAGAAGCTCTAGATAAGTTCCGTGTTGG[A/G]GCACCGTAGAATTTCTCCTGATGCTTGAAGAATGACTTCAGCACTGGAAATGTAGCAGATCTATCCAAACCATTCACTA	X
fava_dn_rep_c4018_2259	fava_dn_rep_c4018	PsCam037044_1_AA	NA	NA	NA	NA	NA	Zinc finger, C2H2 type	GGGTATATAAATTCGAACCCCTCCCTGGCGTCAACGTAACGGGTGTAACCGCCTATGGGATAAAGCACGTCTAGCTTCAA[G/C]TTACGACCATTCTGTGGCGACAAACCTAACAAAAAACTCGTGATGCCACCAAAATTTGCACCTAAAGCTACAAGTGAAG	X	X	X	X	X
fava_dn_rep_c4020_1474	fava_dn_rep_c4020	PsCam048233_1_AA	LG5	62	Medtr7g073680.2	NA	NA	Weak chloroplast movement under blue light	GCTGCATTTGCTGCTGAGGAGAAGGCGAAATCGTTAGTAGTAAGCCTATCTTATTCGCTCGAGAATCTGAAGACAGAAAC[G/C]GATGAAGCTAAAAACGAAAAAGTGCTTATAAGTCAAGAGATTATAACCACTAAGGAAGAGATTCAAAAAACTGATTATG	X	X	X	X	X
fava_dn_rep_c4032_618	fava_dn_rep_c4032	PsCam027123_1_AA	NA	NA	Medtr1g108440.1	49011325-49012131	chr1	Ribose 5-phosphate isomerase A (phosphoriboisomerase A)	CTCGGAACTGGCTCAACTGCCAAACACGCCGTCAACCGTATCGGGGAGCTTCTCCAGCAAGGGAAACTCAAGAACATCAT[C/T]GGCATACCGACTTCAACGATCACTCACGAGCAAGCTCTGTCGCTAGGGATTCCTTTATCAGATCTCGATACTCACCCTG	X	X	X		X
fava_dn_rep_c4033_1242	fava_dn_rep_c4033	NA	NA	NA	NA	NA	NA	Transferase family	AACTACGATAATTGTCAGAAGAGGAGGAAAAGTCACCAAGATCAGATAATGTTAAAGAGGATTCTGCTTCGATGAACTGA[A/G]CACCTTTTGCGTTGCATTCTAGTTCAAAATGCTTATTACCTTTCGATCGTAGACGACCAGCTAATGGATAAAAATGTAT	X	X	X	X	X
fava_dn_rep_c4039_591	fava_dn_rep_c4039	PsCam049834_1_AA	NA	NA	Medtr4g064110.1	23901196-23901442	chr4	Oxysterol-binding protein	TATATGCAGTTGGTGTATGCATCGTCGTGGGCTATATCTGTGTACTTTGCATACCAACGGACCTGGAAGCCTTTTAATCC[T/C]ATCCTTGGAGAGACTTATGAATTGACTAACCATAATGGAATTACATTCCTTGCGGAACAGGTTAGTCATCATCCCCCAA	X	X	X	X	X
fava_dn_rep_c4047_340	fava_dn_rep_c4047	PsCam005637_1_AA	LG4	22.1	Medtr1g098540.2	NA	NA	Pathogenesis-related protein Bet v I family	ACTAATGAGTACTCCTCATCTGTCTCGCCGACACGCATGTTCACGGCTTTGATCATAGACTCGAGAAATTTGCTTCCAAA[G/A]CTCTTGCCAAAGTTTGTGAAAGATGTGAATGTAATTGAAGGAGATGGAGGAGCTGGAAGCATTGAACAAGTCAACTTCA	X
fava_dn_rep_c405_301	fava_dn_rep_c405	NA	NA	NA	NA	NA	NA	Phosphopantetheine attachment site	AATGGTTCCATTCGCTCTATGTCTTCACACGACGATCATATCACCAAAGAAGAGGTCGTCGATCGAGTACTCTCTGTCAT[A/C]AAAGATTTCCCCAAAGTCGATCCTTCCAAGGTGACTCCAGAAGTGCATTTTCAGAAGGATTTGGGTTTGGACAGCTTAG	X	X	X	X	X
fava_dn_rep_c4051_1000	fava_dn_rep_c4051	NA	NA	NA	NA	NA	NA	NA	GTAAAGGTGCTCAAATCACTTACCAAACTGAGAAATCTCAATTTACAAGGAAATCCTGTTGCTTCAATTGAGAAAGTTAC[A/T]AGAAAGATTAAGAATGCACTGCCAAAGCTACAAGTATTCAATGCCAAACCTTTAGATAAAGATGCCAAGAATGACAAAG
fava_dn_rep_c4055_288	fava_dn_rep_c4055	PsCam024697_1_AA	LG3	54.7	Medtr3g084340.1	38077211-38077921	chr3	S-adenosyl-L-homocysteine hydrolase	GCCCTTCCCAGCCCTTCAAAGGCGCCAAAATCACCGGTTCCCTCCACATGACGATCCAAACCGCCGTCCTCATCGAAACC[T/C]TAACCGCCCTCGGCGCCGAAGTCCGCTGGTGCTCCTGCAACATTTTCTCCACGCAAGATCACGCCGCTGCCGCCATCGC	X	X	X	X	X
fava_dn_rep_c4070_346	fava_dn_rep_c4070	PsCam002565_1_AA	NA	NA	Medtr3g115060.1	53762844-53763167	chr3	NA	GAGTAGAACAATCAATTTTGTTCATTGAAGAGACTACGAAGACGAGCAGCGAAAATTCCAGTAGAATCCCGAGAAGCTTC[G/A]TCGAGCAATTCGCGCTTGATGTTCTTCATACGATCGGTAACTGAGTTGTGTTCTTCTCTCAGATCATGAACATCCTCTT	X	X	X	X	X
fava_dn_rep_c4075_1358	fava_dn_rep_c4075	PsCam049671_1_AA	NA	NA	Medtr2g030520.1	11515366-11515643	chr2	Histidinol dehydrogenase	AGTGGGACAAACCACGTCCTTCCCACTTATGGATATGCAAGAATGTATAGCGGTGTGTCATTGGACTCTTTCCTCAAGTA[T/C]ATAACTGTGCAATCTCTCACAGAGGAAGGTCTAAGAAAACTTGGACCATATGTAGAAACCATGGCTGAAGTTGAAGGAC	X	X	X		X
fava_dn_rep_c4081_494	fava_dn_rep_c4081	PsCam002846_1_AA	NA	NA	NA	NA	NA	Macrophage migration inhibitory factor (MIF)	TTTTCGGGTTTTCCGATAATTTTGGAGATAGCAGTGGTGGCTTCAGAAAAGATGGGATCAGTGTCAATTCCATCTAAGTT[A/G]AGATTGGTTGTGATGTAAAGGCAAGGCATCTTCTTCCTCTTTTTAAGTATGTGGTCGATAGATCTATGTTTCAAGATTT	X	X	X	X	X
fava_dn_rep_c4084_563	fava_dn_rep_c4084	PsCam027591_1_AA	LG1	70.4	Medtr5g022970.1	9112319-9112537	chr5	NA	GCTTTGATGGCAGCAAGGAGATGATCCTCCTCCACAATCCTCTTTTGCCTCCAAAACTTTGCAATTTCTCGCTTTGTCAC[G/A]CTCTCTTCAGCTCTTGGTTTTGAGATGACTCGAAATTTTGGAAGCGGAGGAGGTGGTGGTGGCGTTGATCTTCTAACAA	X	X	X	X	X
fava_dn_rep_c4086_644	fava_dn_rep_c4086	NA	NA	NA	NA	NA	NA	Rhodanese-like domain	AAACTTTTGTTGAACCACAACGCTTCTTTGTCCCTTATTAAAGTTGGAGGATCTTACAAACCAAAAACTAGTCATGTTGG[T/C]CTTATGGCGTAGATTAAGAGGGTGTGGATGGAAGCAAGCGGCGGAGACATCAAACGACGTTGCTGTCACTGTTTTCATC	X
fava_dn_rep_c4087_540	fava_dn_rep_c4087	PsCam051436_1_AA	NA	NA	Medtr1g060050.1	26155570-26156523	chr1	Phosphatidylinositol-specific phospholipase C, X domain	ACACACAAAACAGGATTATCAGCCACCGGAGTCACCGTATTCTCCACCCTATAAAAATATTTCCTCCCCGTAACCGGTGC[T/C]TGCTCACTCAAATGCTTCAAATTCCCATCAAATTTCGTTGACGGAAGATCAGTATTGATCCAATTATCTTTCAAATACC	X	X		X	X
fava_dn_rep_c4092_91	fava_dn_rep_c4092	PsCam055965_1_AA	NA	NA	Medtr1g060050.1	NA	NA	Peroxidase	ATTGTGTCATAACCGGAACAAGAACAGATATAGTACTCAGTGAAAATGTATCTCAAAAAACTTAACTATGCAATTATAGT[T/C]TTGGTCACATATTTTTTGAATGAAAGTGTTTATTCTCAGCTGGATGTTGGGTTTTATAGCTATTCATGTGGTATGGCGG	X			X	X
fava_dn_rep_c4094_2094	fava_dn_rep_c4094	PsCam023085_1_AA	LG2	49.6	Medtr1g040105.1	14718428-14718511	chr1	Methylenetetrahydrofolate reductase	CCCCAAGTAATATCACAAAATGAAGGATTGTGTGCAACCATTCTGTCCATTCTCTCAAACAAATTATCAACTCCATCTTC[G/C]GTTTTCGGCGGAAAAAACTCGAACGAGAACACTACTCTGTTCGGATCCGCCGCAGATCCTCGAATTTTATCTATCACCT	X		X	X	X
fava_dn_rep_c4095_415	fava_dn_rep_c4095	PsCam025583_1_AA	LG6	65.6	Medtr2g036860.2	15958152-15958277	chr2	Villin headpiece domain	AAGCTCACAAACAACCTTTGCCCTTTAAATATAATGCCACGCGGCTAACTCAACAAAGACATCCTAAACATTCAAACCAC[T/G]GAACAAACCACTGAAAAGAGAAGAGAGAAGTGGAAAATCTCTAGTTTCTCTTGATGAAAAGTTTCCCGGGAGCAGTCGC	X	X	X	X	X
fava_dn_rep_c4098_1472	fava_dn_rep_c4098	PsCam059194_1_AA	LG3	87.8	Medtr3g055610.1	21889153-21889249	chr3	Glycerophosphoryl diester phosphodiesterase family	TACATGCAGGATAGTCTCCACTTGCTCCATACTTCGATATAATCAAAGTATCAACTTGTTTTTTGGAATTTCTTCGTACA[C/G]CGGGAAAGCAATTTATGGCTACAGATGGAGTTACTGGGAAATCGGACAGAATGCCGTCGACAGAGAAGTCACCGTTGTC
fava_dn_rep_c4100_386	fava_dn_rep_c4100	PsCam026179_1_AA	NA	NA	Medtr4g133540.1	55865577-55865930	chr4	Cystatin domain	AGAACCTTCGCCGGCAGAGAGAGTGAGGCGGTAGTTAGTCCCTGCAACAACCTGAGATTCACCTTTGATTATCTTCTTAA[A/G]CTTCAGCTTCGCACCGCTCTGCTTGTCGTACTGAGTGACGGCAAATTTAGCGATCTCGATGACGTGAGGATCGTTGATG	X	X	X	X	X
fava_dn_rep_c4105_709	fava_dn_rep_c4105	PsCam048522_1_AA	LG4	73	Medtr8g064990.1	27291104-27291220	chr8	Enoyl-CoA hydratase/isomerase family	CACGCCGGACTTCAGGAAATGGGTGGAAATTCAACACTGATTTTTTATGGCACTGAAGAAGCAAAAGAAGGAAAAACTGC[G/A]TATATGGAACGTAGACGCCCGGATTTTTCGAAGTTTAATCGAAGACCATAAATTCCAATGTATTTATAAATTATACATG	X	X	X		X
fava_dn_rep_c4106_1364	fava_dn_rep_c4106	PsCam033344_1_AA	NA	NA	Medtr3g118120.1	55283716-55284575	chr3	DEAD/DEAH box helicase	GAAAATGCGTTAAACCGTTTTGATAGGAAGGGAACTCGCATGCAAGTTCTACCTTTCCATGCTGCCATGACACAAGAATC[G/A]CGGCTTGCTAGTATGAAAGAGTTTACACGTTCTCCATCAAAAGAGGTGTCCCAATTTATGGTTTGCACAGACAGAGCAT	X	X	X	X	X
fava_dn_rep_c4107_261	fava_dn_rep_c4107	PsCam016993_1_AA	NA	NA	Medtr2g083940.1	35237409-35237549	chr2	Protein kinase domain	ACGACCACCACCTCCCTTACCGTTACCGTTACAACAGCCGCAAACTGTGAATGAACCACCGAAGGCGACGGCAGTTAGTG[T/G]AGTCTCCGGTATGGAGACTGATAAGGAAATGGCAGCTACTGTCGTTGACAGTAATGATGCAGTCACTGGTCACATAATT	X	X	X	X	X
fava_dn_rep_c4125_1712	fava_dn_rep_c4125	PsCam035544_1_AA	LG4	0.2	Medtr4g134780.1	56492273-56493109	chr4	NAD(P)-binding Rossmann-like domain	GAAGAGCCATTGCAGCTGTAGACAAGGGACGTATAGCATCTAAAAGTTTCTGCCATTCTTGAACAGCTTCAGGACCAGCA[C/G]AGTTTTGAAGATCCTTTAAAAACTCAGTAGGACCTATGCGAGACAAGAAATCAGCTTCAGGTACATAGACCATCCATGA	X	X		X	X
fava_dn_rep_c4128_379	fava_dn_rep_c4128	PsCam043621_1_AA	LG7	111	Medtr4g015860.1	4822347-4822825	chr4	Rhodanese-like domain	TTTCCTTCAACTTCTAAAAAATCTTTGTCTTGTGAACGATTAAACCCTCCAACCAACCATCCAAGATTTCTATAACCTCC[C/T]TTATACAGCTTTGAAGTTGCTGTCATTGATCTTAATCCTTCTCCACATGCCACAAGAACCTTAGTGTCTTTACCAGGAA	X		X	X	X
fava_dn_rep_c413_312	fava_dn_rep_c413	PsCam001056_1_AA	NA	NA	Medtr5g008750.1	1912194-1912562	chr5	Rieske-like [2Fe-2S] domain	ATCCCTTTCCTGCTCCTCCCAAACACACACTTCTCCCCATTTTCTCCTCCCTCGTAAACCCTTTCTTCTCCTTTCCACCC[G/C]TCACTCAAACCGCTATGCACGCCCAAAGTCTCTCCGACTCAAAACCACCTGTGAAGCCACACAAGTGTCCGTCACTGAA	X	X		X	X
fava_dn_rep_c414_1429	fava_dn_rep_c414	PsCam023211_1_AA	LG2	34.2	Medtr1g071110.2	31516956-31517536	chr1	Methyltransferase domain	TGGCTGTCGCGTTTCTTTGCAGATGTGTGGATGCTTTTTCCTACAGAAGAGGAGTATATTGAATGGTTTACGAAGGCAGG[G/C]TTTAAGAATGTCCAACTAAAAAGGATTGGCCCAAAATGGTACCGTGGAGTTCGCCGTCATGGCTTGATTATGGGTTGTT	X	X		X	X
fava_dn_rep_c4147_1870	fava_dn_rep_c4147	PsCam049145_1_AA	LG3	134	Medtr2g104030.1	44817435-44817480	chr2	DnaJ domain	CAATCACATTCTCTTCCAACTTTTCGCTACTATCCTCCTCACTCTCACTCCTTCCTTAGCATCGGAACACAGTTCACGAA[G/A]CTTACCACCACTTACCGACGAACATCAACCGTACTTTCTTCCGTCGTTGCCTCTGTTGGGAATGAAGATGCTGAGCTAC	X	X	X	X	X
fava_dn_rep_c4151_522	fava_dn_rep_c4151	PsCam009623_1_AA	NA	NA	Medtr0004s0130.1	37307-37441	scaffold0004	Protein of unknown function (DUF1421)	TGGCTAGGATTTCGAACCATGAGATTAGGGTTCTGAAGGGAAGCACTTGTTGGAGGATATCCAGATTGAGCAAAATGTGA[G/C]GGTTGAGGTGGTGGATGATGTGTCCTTCCTCCCTCACCACCATCATACATCATGTATGCATTACCAGGAGAAGGGGGGA	X			X	X
fava_dn_rep_c4152_1185	fava_dn_rep_c4152	PsCam038345_1_AA	NA	NA	Medtr3g102020.1	46997190-46998563	chr3	Transferase family	GACTTGCTAGAGAAAGATCTAGGATGGGCAGCTTGGGAGGTTCATATGGCTGTTGCAAATCATGATGATAAAGTGGTGCG[G/C]GGATCCGTGGAAAAGTGGTTACAGTCTCCTATTGTGTATCGAGGGGATCTGCTCTTTGATCGTTATACTGTGTTGATGG	X	X	X	X	X
fava_dn_rep_c4155_380	fava_dn_rep_c4155	PsCam043396_1_AA	LG7	98	Medtr4g029500.1	10195168-10195359	chr4	Alcohol dehydrogenase GroES-like domain	ACACCTGAAGCAACATTAGCAAACAGCTCACCAGCAGCCTCTAATAGCTCGTCGCGAGTGACAACATATTGAAATAAGGA[A/G]GGCCTTGTTAAGAACAGAGCTTTTGCAGCCAAGGCAGACAATGGAACTGGATCAGGTGAACCGGATGACTGTCCGAAAC	X
fava_dn_rep_c4160_1136	fava_dn_rep_c4160	PsCam042984_1_AA	NA	NA	Medtr2g031930.1	12118788-12119026	chr2	Cytochrome P450	ACATTGATTTGCATAGCTCTAACTCCATGATTAAGTATTGTGTATTCTTTTTCCAAAGCTTCCATAACAGGCTCACTTTC[C/G]GAACTAAGAAAAATATGCATAATGATTTTAAAAGTAAGCTTTCGAATTTCGGTTAAAAACTCAATCTGTCCCATGTTAG	X		X	X	X
fava_dn_rep_c4173_807	fava_dn_rep_c4173	PsCam021145_1_AA	NA	NA	Medtr5g031190.1	13380085-13380182	chr5	Alcohol dehydrogenase GroES-like domain	GGTTTACAATTGGGTGTAGTCGGTCTTGGCGGATTAGGTCATATGGCTGTGAAATTCGCCAAAGCTTTTGGTGCTAATGT[C/G]ACAGTGATAAGCACTTCTCCTAATAAAAAGAATGAAGCAATTGAACATTTAAAAGCTGACTCATTCGTAGTTAGTCGCG	X
fava_dn_rep_c4180_937	fava_dn_rep_c4180	PsCam052317_1_AA	NA	NA	Medtr1g041745.1	15695268-15695614	chr1	NA	ACTCGGCATCGGACGGTGGTGAAACGGGAGGAAGAGGATGGAGAAAGTTGAGAGCGGAGGCGAGTGGAGGAGGAAAGGAG[G/A]CGGTTAGGGGGAAGGAGGAGAGAGGAGGGGAGGGTAGAGAGAGAAACGAGTCTTGCCATGGTTTCCGTTCAGATGAGGT	X	X	X		X
fava_dn_rep_c4182_252	fava_dn_rep_c4182	PsCam038201_1_AA	LG3	101.3	Medtr2g078540.1	32782313-32782642	chr2	Protein of unknown function (DUF3082)	AATCTCCCTTTCCCACTATCACTATCTCACCACCATAACCATAAACCTTCTCTTTTCCCTTTTCTTCACAAAAAACCCAC[A/T]TCCTTTTCAATTTCAGCCATTCCTTCTTCAACATCCTCAGCATTAACATGGCTAGCAGACATCACTACAACAATCACAA	X	X		X	X
fava_dn_rep_c4187_666	fava_dn_rep_c4187	PsCam049517_1_AA	LG1	63.3	Medtr2g087590.3	NA	NA	Protein of unknown function (DUF760)	CCTTCACTAGTATCCATGTGATCCTTTTCATAATAACCTTCCTCATCTGGATAGATTCTAATCAAGGAATCGGAATCCCA[G/A]AGCTTGTTTGGTGGTGATGGTTCATCAAAACTTATATTTCCTGTACTAAAATCCTGTGGAAGTATTCCCGTTGACCTCT	X	X	X	X	X
fava_dn_rep_c4190_420	fava_dn_rep_c4190	PsCam057693_1_AA	LG3	78.6	Medtr3g466250.1	27231467-27232969	chr3	S4 domain	GATAAAAGGAGAACTTTACCATCCACTATATCGGCTTCTTCAATTCTCTTATTTTCACTATCTACTCTGCTGTTATTCAA[G/A]TACAGACCTCCTTGTTTTAACAACCGGCGCGCAGCAGATTTGCTGTCAAACAAACCAGACGAAACTGAAAGATCAACCA	X	X	X	X	X
fava_dn_rep_c4205_736	fava_dn_rep_c4205	PsCam021101_1_AA	NA	NA	Medtr4g122710.1	50611308-50611839	chr4	NA	CTTGTCACTGCACTTTTTACAGATGATGATGACATGCCTTGAAGTAAGATCACAATACAGAAGACAACAGTCAAAACCAT[C/G]GAAAACACGCCACTACTCAGAGACGGCGACAACGATTTAGCCGCTTTCATCTTCTTCAACGCCTTCATCCGCTCTACCC	X	X	X	X	X
fava_dn_rep_c421_171	fava_dn_rep_c421	PsCam001940_1_AA	LG3	38.3	Medtr8g046180.1	NA	NA	Cyanobacterial and plant NDH-1 subunit O	TCACATTTTTCAAAAACGTTGAGAAGGAAACATGGCCATTGTTCTTTCCCGTTGATTCGAGCGGTTCAAGCCGGTGAACC[G/A]GGTGGCAGCTCACAGCCACAGACTAATAAGAGTGATACTTCCTCGTCCTCATCTAGTACTGCTCAGTCTTCAACTGCTG	X	X		X	X
fava_dn_rep_c4210_530	fava_dn_rep_c4210	PsCam025447_1_AA	LG1	47.9	NA	NA	NA	Zinc finger, C3HC4 type (RING finger)	AATGCCCGTCAAGACGAACCCGATCGATCAGCAAGTATTCCAAACCCTAATCATGTGTCAACAGGATTGAGGCTTTCATA[C/T]GATGATGATGAGCGTAACTCAACCGTTACTTCTGCTAGCGGCAGCATAACTACCACACCTATCATATTGTCTCTTGGTG	X	X	X	X	X
fava_dn_rep_c425_326	fava_dn_rep_c425	PsCam011284_1_AA	NA	NA	Medtr3g027650.1	NA	NA	Ribosomal protein L19e	TTCTCTCCGGGACCTTGAGCAAAACGCTCTTCTCTTCGAGCATGTTTTCTTTCCCTGCTTGCCTTGTTCTTAGCCCTCTT[A/G]GCCTCAAACTGATCAGACAATGTCTTCTCTCTTGCCTTCTCAGCCTTGGACTTGTGAATACTCTCCATAAGGACTCTCT	X	X	X	X	X
fava_dn_rep_c4252_940	fava_dn_rep_c4252	PsCam049202_1_AA	NA	NA	Medtr1g047370.1	17906970-17907079	chr1	Pectate lyase	GCTCCTAAGCTTGAGGCTCTTGCATAGCTAGCTGAAGCTCCAGCACCAGATGCTGTGAAGTATGCACCATTTAGATACAA[G/A]TCTCCCTCTGATCTCCAATTCCAACCCTTCCATTGGCTTTCAGCTGTTTCCACTCTCTTAGTTACCTCTTTGGCAAATG	X	X	X	X	X
fava_dn_rep_c4255_1120	fava_dn_rep_c4255	PsCam024835_1_AA	NA	NA	NA	NA	NA	Ribosomal protein L4/L1 family	ACGAGAGGAAACTCCGGAACCGACTCGATCCGGTGGCCTCGAGCAAGAACAAGAGAAGGAACAGCAGAAGCAGCAATAGC[T/C]GAGACAACAGCATAACGTCTCTGGTTAACGTTAATCTTCCGGTGCCATTTACGCCAGATCCTGGTGGGAGCAAACATGC	X	X	X		X
fava_dn_rep_c4261_1685	fava_dn_rep_c4261	NA	NA	NA	NA	NA	NA	Cytochrome P450	AAAAACCTGATTTTGATGGGCTAAGTCATCTAAAGATTGTCACCATGATTTTCAATGAGGTTCTTCGATTATATCCTCCA[A/G]TACTCGCGCTTGCTCGAACTGTTCACAAAGATATGAAACTTGGGAACTTGACATTACCCGCTGGAGTGCAGGTTCTCTT	X	X	X	X	X
fava_dn_rep_c427_390	fava_dn_rep_c427	PsCam050864_1_AA	LG5	66.1	Medtr7g078800.1	29842540-29842797	chr7	Ribosomal protein L5	CTCCTCTTTCCTCGCTCAATTTCGAACTCTTCCAACCCAATTTTCTTCTTCTTCATTGTTTTCCCATGGTAACAACCGCC[A/G]CGGAAGTGCAGTGCTGTCCGTGAAGGCCACGGTTTCTGGGGTTGTGTTGGTGGGGAAGTCTGAAGCAGAGAAGGTTTAT	X	X	X		X
fava_dn_rep_c4272_908	fava_dn_rep_c4272	PsCam050842_1_AA	NA	NA	Medtr1g079870.1	35481328-35482677	chr1	NA	GAGTGTTGTGGAAAGTGAGAAAGCTAGGAAGGTTGTTTTTGAGGAGCTGAATGGGAAAGGTGAAGGTCAAGAAGAAGAGA[T/C]TGAAGCTATTCTGTTGAAGGTGCCTGTTCCGGTGGTCAGGTTGCAGATTGGTGAAGTGGCGGAGGCGAATTCGGTTGTT	X	X	X	X	X
fava_dn_rep_c4275_359	fava_dn_rep_c4275	NA	NA	NA	NA	NA	NA	NA	TCCTCGCTTTCGCGATTGAGAAAGTGAAGAATGTAAGGGGTGAGACGAACAACAACGACCCATGTCCCGAACATGGCGAC[G/A]TGAGTTTTGAGCTCCTTCAATGCTGCAGTCTTGTCTGGCTTTCGCATGAATCCTGGAAACATGGCTGCTTCTCTGATTC	X	X	X	X	X
fava_dn_rep_c4280_650	fava_dn_rep_c4280	PsCam007544_1_AA	LG5	24.6	Medtr7g108745.1	44414342-44414415	chr7	Late embryogenesis abundant protein	TGACACCACTCCTCCACTCGTTACACTTTCTGTTGCGGCAGAGTAACCTCGTCTTGCAAGAGTGTTGGAAAAACCGTCAA[G/A]GATGATAACAGAAAGAACCTTAGCGTTAGCGAAAGAGCGAGCCATTGTGTAGAACTATGGAAAGTTTTTTTTTCTCTCT	X	X	X	X	X
fava_dn_rep_c4284_567	fava_dn_rep_c4284	PsCam036333_1_AA	NA	NA	Medtr4g093620.1	37111142-37111540	chr4	Fructose-1-6-bisphosphatase	TCTGGAAAAGTTGCTGTCATGGCTTCTGAAGAAACTGATTTACCTACCTGGATAAGTGATGACGGTCCGTATGTAGTCGT[G/C]ACAGATCCCTTAGATGGTTCTCGAAATATCGATGCATCCATTCCAACAGGTACTATTTTCGGTATTTATAGGCGTCTTG	X	X		X	X
fava_dn_rep_c4286_1258	fava_dn_rep_c4286	NA	NA	NA	Medtr3g104280.1	48040319-48040792	chr3	KH domain	ACTGGTTATAGCCAACCAGGACAAGGTTATGGTCAGGAAAGCTATGGTGCGTATAATGCGCCACAACAATCCGGGTATGG[T/C]CAGCCCCCAACATATGATCAGCAACAAGGTTATGGCTCTGCTCCCAGCTATGGCAGTGGGAGTAACCCAACACAAGAAG	X	X	X	X	X
fava_dn_rep_c4289_392	fava_dn_rep_c4289	PsCam017010_1_AA	LG7	97.5	Medtr4g031800.1	11023095-11024549	chr4	UDP-glucoronosyl and UDP-glucosyl transferase	TCGGATAACCAAACCGCCGGCAAAATAGCCATGGCTGCTCATCTCCTTAAACCAGATATCGAAAGCTTCATGAAACAAAA[T/C]CCCCCTGATGTCTTCATTCCTGATATCATGTTCACGTGGAGTGAACAAACGTCGAAAGATCTTCGAATTCCAAGGCTTG	X
fava_dn_rep_c429_895	fava_dn_rep_c429	PsCam024874_1_AA	NA	NA	Medtr5g006340.2	865181-865273	chr5	Pyridoxal-phosphate dependent enzyme	GTTGGTCTTATTGATGAAGTCATTCAAATATCAAGCGATGAAGCAATTGAAACTGCAAAGCTTCTTGCACTTAAAGAAGG[C/T]CTATTTGTGGGAATATCTTCTGGAGCTGCAGCCGCCGCTGCCATCAAGATAGCCAAAAGACCAGAAAATGCTGGAAAGC
fava_dn_rep_c4290_417	fava_dn_rep_c4290	PsCam023575_1_AA	LG2	57.3	Medtr1g075540.2	NA	NA	Mpv17 / PMP22 family	ATTGCCCAGCATGAAGCAACAAAGCTGTGAAATAAAACACGGAACTGCAAAGGCATATACTGGTAATTCACCCAACCAAC[T/G]ACAGGCCAAAACTTCCACGCGGTCAACTGGACCGAAGGGTAGTTGTTTTTTACATTGTTCATTACTAGATTCCAAGGTC	X
fava_dn_rep_c4291_680	fava_dn_rep_c4291	NA	NA	NA	NA	NA	NA	NA	AAGTTGCCCCTATCAATGAACTTCTTGACCCAGCCAATGGGAGACCGGATCCAGGTGATTGGAGAGGTAAATTGCAGCCT[G/A]GAACGCGTGGAAGAACTGTCAACAAACTATCGAACACAATGATAATGTGTCTTCCCTATTCTAGTCCAGATGTATTGCG	X
fava_dn_rep_c4298_3845	fava_dn_rep_c4298	PsCam030898_1_AA	LG7	72.7	Medtr4g076030.2	NA	NA	NA	AGCTCCTCGAACTTCTGTGCCTCGTCCTTAGAAACTTGCAGCTCATGCTCCAATTCCTGCGTCTTCTTTCGGGAGCTTTC[G/A]AGCTTGACGTTCAGATCATCAAATGCTTCCTTCACCTGAAGAAGCTCTTTCTCCTTAACTTCTTGACTTTGCAGAGCCT	X	X	X	X	X
fava_dn_rep_c4301_1651	fava_dn_rep_c4301	PsCam045003_1_AA	LG7	22.6	Medtr3g098420.1	44936141-44936335	chr3	Staphylococcal nuclease homologue	CCACTGAGAACATATTCCACTACAGCAGGAACTCTTCTACTTCTATGCAGGAAAGGCATGAAGTCTTTGGCTTTCTTGGC[C/T]GATGCCGTGGTCAAGTCAGTTATATGCATCACTGGAGGATCCTTGGCAGAATGGATCCCTTTCCTTCCAGAAATGGCAC	X	X		X	X
fava_dn_rep_c4302_697	fava_dn_rep_c4302	NA	NA	NA	NA	NA	NA	Glycosyl hydrolase family 14	TTTCAGTGTTATGACAAATATTTGAAGGAAGATTTCAAATCGGCTGCAGCGAGTGCAGGCCATTCTGATTGGGAACTACC[G/A]GATGACGCTGGCACGTACAATGATGTACCAGAATCTACTGAATTCTTCAAAACAAATGGCACATACCTTACTGAGAAAG	X	X		X	X
fava_dn_rep_c4303_284	fava_dn_rep_c4303	PsCam051528_1_AA	LG2	45.9	NA	NA	NA	AN1-like Zinc finger	CCCTAATGTCGCTAACAAGTGAGTCATCATCATCACCCATCAACAAGCAATACAGGTTTTTTCTAACTACTATCAAGACA[C/T]ATATCAGTCTAGTGCAACACTAGAATTTGTCAAGCTTATCAGCCTTAATTACGGGGTTGGATTTAGCAATAGCATCCCG	X	X	X		X
fava_dn_rep_c4306_871	fava_dn_rep_c4306	PsCam046199_1_AA	LG6	77.4	Medtr2g027800.2	10200284-10200754	chr2	MYB-CC type transfactor, LHEQLE motif	GGAACCGAAAATAAAACACCAAGAGGTCCATTGGTTGATGCTCTTGGCTTTTATTCCTTGCCTTCTACTGAGGCGGCCGG[A/C]GTGAATGTTCCGGAGGAAGAAATTCCTCCAACTCTCCCACCCCAAAGAGCCGATTGCTCAACCGAAAGTTGTTTAACAT	X	X	X	X	X
fava_dn_rep_c4328_657	fava_dn_rep_c4328	PsCam001581_1_AA	NA	NA	NA	NA	NA	NA	AGGAACCATCCAGCAATAATATGGGGAATTCTAGGTTGGTGGGGAACATTGGGAAATGCATTTGGTGTGACAAGTGTTCC[A/T]GGGTTTAGTCCTGGTTTAACCTTACCACAAGCACTATCCAACACAAGAACTGATGGGTTAGGAGCACTCTACAGAGAAG	X	X	X		X
fava_dn_rep_c4331_393	fava_dn_rep_c4331	PsCam017003_1_AA	LG7	121.7	Medtr4g005090.1	49991-49993	chr4	Sugar (and other) transporter	AAGGGAGGGGCGATAGAAATTGGTTATGGTCGTGTTTTGTCATTTTAAAGTTGGAGGTATAGAAAACATCATCATGTTTG[C/T]GCGTTATCGGTGTGTTTTACACTTGACACAGTATCTTGCAGTTCTTGGCCCATTGTCTCAAACGGAAAGAACATAACAC	X		X		X
fava_dn_rep_c4337_1418	fava_dn_rep_c4337	NA	NA	NA	NA	NA	NA	F-box domain	ACATGCTTCCGCGAAGGCCACGTATTCTCACTCTCCTCTAGCCGTCGAATGACGTCAAATAGTAATTCTGGGGGTAAGCT[C/G]GCCCAGCAACTATTTTGAATTACAAGAGGCTGATCATGCAAATCCTGTACCGAACCATGAGATTTCCCTCTATGATGAT	X			X	X
fava_dn_rep_c4338_1074	fava_dn_rep_c4338	PsCam011259_1_AA	LG2	10.4	Medtr1g016620.1	4473372-4473548	chr1	Protein phosphatase 2C	GAAGCAGCTACAACTGCATGGGTTAAGAAGTATCCTTCCTCTAGGGTAGATGATTGCACTGTGGTTTGCCTTTTTCTGCA[G/A]AAGAGACCACAAAATTTGGGGTATATAGAAAGTGGAAAATTAGGTTAAATGCCACTTCCACTAGTTCTTCTAGATAAAA	X	X	X	X	X
fava_dn_rep_c4339_1071	fava_dn_rep_c4339	PsCam016946_1_AA	NA	NA	Medtr3g109330.1	50575734-50575818	chr3	NA	ACTCAAAAGGCCCTAGAGAAAAAGGCACAAGCTGGAAAGTGGGCTGAACCTCATTTGGAAACAGTTAAAACTAAATGGAT[C/T]CCAACTGTGAATGAACATTTGTCTGTGGTGAAAACAAAGGTTGAACCTCATGTTCAACTACTGACTACAAAGACTGTTG	X	X	X	X	X
fava_dn_rep_c4344_203	fava_dn_rep_c4344	PsCam010998_1_AA	LG2	45.9	Medtr1g052640.1	21547809-21548045	chr1	Stress up-regulated Nod 19	CATTGACAATACTAGTACTAGTGTTGTTGTCATGCACACCATTCTCATCAGCTGTTTCTAGGAAGACAAATAAAAACATC[G/A]AAACAAATGTTTTTCTGTCTCCCAAGATTGAACTAAGTCCAGGATCTGTTTCCAACAAACTATATTTCGATGTTGATTT	X	X	X		X
fava_dn_rep_c4347_758	fava_dn_rep_c4347	PsCam014029_1_AA	LG2	99.7	Medtr1g107165.1	48500262-48501836	chr1	NA	CAGCCTCTTGATCCATTCTCCAACTCTTAGTTCTCGTTCTCCTCGATGACCTCGCCGATGCTTTCACCTTTGAAACATCC[G/A]ATTTTTCAAAATTACCCTTCACATTCTTCTCAATTTCCACTTCTCTCTCATTATTTTCCGTAGATCGGCCCAAACTCAA	X
fava_dn_rep_c4350_1845	fava_dn_rep_c4350	PsCam050138_1_AA	NA	NA	Medtr1g083370.1	37102693-37102821	chr1	Aminotransferase class IV	GATGGACGCACAATTGGCGATGGAAAAGTAGGGCCAGTAACAAAAAAATTGCAAGCTAGTTTTAAAAAGTTGACTGAAGA[G/A]TCCGGTGTACCAATACAGGATGACTTCGAGAATTAAAAGGACCACTCAACTGGTTAGAGAGGAATCCAAGTTACAAACT	X	X	X	X	X
fava_dn_rep_c4352_2648	fava_dn_rep_c4352	PsCam050310_1_AA	NA	NA	Medtr5g006960.2	1150239-1151259	chr5	RNA pol II accessory factor, Cdc73 family	GAATCGGTGGTGGAGAGAACGCCTTGAAGGTAGTTAAGGATCGGTTTCCGGTCAGGGAGGGTTACGGAGGGGATACCGAG[T/A]GATAAAGTGTTTTGAAAATACTCGGTGTGTTTAAGGTGGTGGTTTCTGATGTAGTGAACTAGGGTTTCGAGAGTGTAAC	X			X	X
fava_dn_rep_c4354_542	fava_dn_rep_c4354	PsCam007085_1_AA	LG3	60.5	Medtr3g078320.1	35290690-35290728	chr3	Protein of unknown function, DUF393	CAAACGGCTATGGGAAGAATTCATGCTATTCTATCCGATGGAACTGTTGTCACTGATGTTGAAGCCTTTAGAAGATTATA[T/C]GAACAAGTTGGTCTTGGTTGGGTTTACGCCATTACAAAATATGAACCAATTGGGAAAATTGCTGATTCCGTTTATGGTT
fava_dn_rep_c4367_1063	fava_dn_rep_c4367	PsCam012889_1_AA	NA	NA	Medtr1g026710.1	8739489-8739654	chr1	D-arabinono-1,4-lactone oxidase	TGGCTTGAAAACCAATGAAATCATAAACTCCATCACCAGAGGCATTTAAGGGGACCCTGAAATCATATCTGTAAACAGCT[G/A]TATGTCTTGATGCATACCATGTTATGTCTGCAAATTCATACTTCTTTGCATGGTCTATGTACACATTTTCAATATCGGT	X	X	X	X	X
fava_dn_rep_c4381_1218	fava_dn_rep_c4381	PsCam059419_1_AA	LG2	45.2	Medtr1g052135.1	21011379-21011627	chr1	PDZ domain	CATACATACTTGATCTCCGTAACAATCCTGGAGGTTTGGTAAAAGCAGGCCTTGATGTTGCTCAGTTGTGGTTAGATGGG[G/A]ATGAGACGCTGGTGAATACAATCGATAGAGATGGGAACATGTCACCTATTAATATGATCAATGGACATGCTATAACACA	X	X	X	X	X
fava_dn_rep_c4384_638	fava_dn_rep_c4384	PsCam045804_1_AA	NA	NA	Medtr5g006960.2	NA	NA	NA	GGTGAAAAGGTCGATGGAAGTGAAGGAAATGCTGATGTGGATTGGGTGGATGCATTTGTTGGTGCAATAATGAGACAAGC[A/G]CAGCCAGGATCTGACGTTGGTTCTCGGTTGCACTTGTCTGTTGTTATGAGCTATGGCAAGGTTTTGGAGGAGGATGAAT	X	X	X	X	X
fava_dn_rep_c4387_412	fava_dn_rep_c4387	PsCam052058_1_AA	NA	NA	Medtr5g019720.1	7478385-7478423	chr5	TB2/DP1, HVA22 family	TCCCATGTACTATCACGTTAAGTTCGCATTTCTTGTTTGGCTTCAGCTTCCACCTACCAATGGAGCTAAACAGTTATACA[T/C]GAATCACTTGCGCCCTTTCTTGTTAAAGCATCAAGAGAGTCTTGATCGCGTTTTAGGCCTTGCATATTGTGAAGTGATC	X	X	X		X
fava_dn_rep_c439_399	fava_dn_rep_c439	PsCam044006_1_AA	NA	NA	Medtr1g110930.1	50087015-50088505	chr1	FAE1/Type III polyketide synthase-like protein	AGATACTTGATAACATGTGGAGCAGGTGACTCACAGACAATTGTGATAGGTCTAGCAGCTGATTCAGGTTGTGGAAAAAG[T/C]ACTTTCATGAGAAGACTCACAAGTGTTTTTGGAGGAGCAGCAGAGCCACCAAAAGGTGGTAATCCTGACTCAAACACAC	X	X	X	X	X
fava_dn_rep_c4391_542	fava_dn_rep_c4391	PsCam038661_1_AA	LG2	111.9	NA	NA	NA	F-box domain	TCTTTCGGGAACAAAAAACTCGAAAGAGAATATCAACTAGAGTTCAAGCTCAATAATCTTGTTCTTCCTCCAACTTTCTT[T/A]GTCAAAAGTCTCACTTTGAAATCGATAAGCTATTTGACAAGTGAAGTAGCTTCTTCCATAGTTTCAAATTTGGAGCATC	X	X		X	X
fava_dn_rep_c4401_1008	fava_dn_rep_c4401	PsCam049756_1_AA	NA	NA	Medtr1g085070.1	37970896-37971003	chr1	Pectinacetylesterase	CGTGCTTCTTTCCTGAGAATGTGATCGCCGGTATCAGAACCCCGCTATTCATTCTTAATACAGCCTATGACTCATGGCAG[G/A]TCCAATCAAGCTTAGCTCCTCCAGCGAACGATCCCCGCGGCTATTGGCATGATTGCAGATTAAACCACGCTAAGTGTAC	X	X	X	X	X
fava_dn_rep_c4406_553	fava_dn_rep_c4406	PsCam037032_1_AA	LG3	62.2	Medtr3g436010.1	11901526-11901588	chr3	bZIP transcription factor	GGGATGAAGACGCCGACCTCTCTTCGTCTTCTGGACATGATTCTCAATTACAAAATCCCCATCTCACTAATGGACAGCTG[A/C]TGTCTGGTGAGATTGCATGTGCCACATCTGATACTCAATCTGCACAAACTACATCAGGTCCTTTGGGTCAATCCGGAAA	X	X	X	X	X
fava_dn_rep_c4407_715	fava_dn_rep_c4407	NA	NA	NA	Medtr4g125370.1	51981991-51982617	chr4	NA	GACGAGTTTAGCATGTTAAGGCTGGCTTTCTCTTTGGTGAATAAAGCGAGTATTGATAGAATTTGTCCCGTCAATGAAGC[G/T]AGTGTGAGGGAAATGTGAGTGAGGAAACATAAGTGTGTGAGGTGGGAATAGAAGCCGATGAAAGATGAGAAAAGTGAGA	X
fava_dn_rep_c4408_1334	fava_dn_rep_c4408	PsCam006881_1_AA	LG2	78	Medtr8g101890.2	NA	NA	Cytochrome P450	CTAAGTTCTTGACTTGCGTCAAGGGTCTTGCTAGAGAATAGATTATTATGACATATTTTCCTAAGGTGTTGCCAAAGAGG[T/G]GAAAATGGGAGGAAGACTAAGCTAAAATTGTTGTGGTTGTAAATTGTAGTATTATGAGGAACAGATCTATCAGTGAACA	X
fava_dn_rep_c4412_699	fava_dn_rep_c4412	PsCam050066_1_AA	NA	NA	Medtr2g054680.1	23355185-23355751	chr2	NUDIX domain	GCATAATATATCACGTTTTTGTGGACATTGTGGAGAGAAAACAGTCCCGATGGAAGCTGGGAGGCGGAAGCAGTGTTCAA[A/G]TGAATCATGCAAAAAGAGGATATATCCACGACTTGACCCGGTGGTTATTATGCTGGTAATTGATCAAGACAATGATCGT	X	X	X		X
fava_dn_rep_c4413_885	fava_dn_rep_c4413	PsCam043126_1_AA	NA	NA	Medtr4g091060.1	36041210-36041463	chr4	Riboflavin kinase	GGTGGTCCTGTCATCAAGGGATTTGGTCGTGGGTCGAAAGTACTCGGGATTCCTACAGCTAATTTGTCGACAAAGGACTA[T/C]TCGGATCTCCTTTCAGAGCATCCTGCAGGAGTTTATTTTGGTTGGGCTGGATTATCAGCAAGAGGTGTTTTTAAAATGG	X	X	X	X	X
fava_dn_rep_c4418_627	fava_dn_rep_c4418	PsCam011210_1_AA	NA	NA	Medtr4g057270.1	20951901-20952431	chr4	Helix-loop-helix DNA-binding domain	ATATTTTTGTGGTTTTCAATTGATCCTTGATGAGATTTGGATACTGCTAAGGATGCTTCAAGTCCAGCAACCTCAGCCTT[G/A]AGCTTCTTGGCTTGTGATTGAAGTTCTTGCATATATGAAACAGCATCTCCAATTATAGAAGCCTTATCCATCTTAGTTA	X		X	X	X
fava_dn_rep_c442_499	fava_dn_rep_c442	PsCam044236_1_AA	NA	NA	Medtr3g079180.1	35616506-35616622	chr3	Zinc-binding dehydrogenase	AGCGATGAATCTTCTCCCACGTCACACCTTATCATCGTCGCGAATCTCCTGCTTCGATGAATCTTGGAGTTGGTGAACGG[A/C]AACGGAGCTGCCATTGTTGCAATTGTAGTGGTACTCGTCGTGCTCATCATGCTCGATTTGTTGTGTTTGGTTCTTTCTG	X	X			X
fava_dn_rep_c4421_211	fava_dn_rep_c4421	PsCam033539_1_AA	LG7	122.4	Medtr4g005750.1	349708-350229	chr4	AMP-binding enzyme	AAAAACCTTCCTCTTCATTCATATTGCTTCGAAAATCTACCAAAATATGGATCACATCCATGTCTCATCAATGCACCAAC[C/A]GGCGAAATCTACACGTACCACGACGTCGAGCTATCCGCTCGACGAGTTGCGTCCGGTCTCAAAAAACTCGAGATCGGAC	X		X	X	X
fava_dn_rep_c443_381	fava_dn_rep_c443	PsCam042996_1_AA	LG7	7.3	Medtr8g104190.1	43867781-43868779	chr8	B-box zinc finger	GCTTTTCTTTGTCATGGTTGTGACAATTTGGTTCATTCGGCTAATCAGTTAGCGAGTAGACACGAAAGGGTTCGCCTTCA[A/G]ACCGCGTCTGCTAAGGTAACAACGACAACAGCAACAGCAAAAGCATGGCATAGTGGATTCACTAGAAAAGCAAGAACGC	X	X		X	X
fava_dn_rep_c4430_893	fava_dn_rep_c4430	PsCam042233_1_AA	NA	NA	Medtr5g097510.1	42719104-42720636	chr5	Nuclear protein Es2	TCCCCATCTCTAAAAGACATAGGAACAGGAGTAGCACCCGCGACAGGAGTATAAAGCACCTCAACAGTTCCATCATCTTT[C/G]GGCCTAGAATCCATCATTTTACCATGAAACCTAGTATTTGGCCGATCAATCTCCTTCGTGGAGGCTTTAATTCTAACAG	X	X		X	X
fava_dn_rep_c444_1091	fava_dn_rep_c444	PsCam043510_1_AA	LG7	14.8	Medtr8g099450.1	41954855-41954924	chr8	Nucleoside diphosphate kinase	TAAACCGGAACCTTTCTAATGGATGCAACAGCTGCAGCCGCCGCTACGGCGCGTCCTTGAGAGTGAAATGAAGCGGAGAG[A/G]AGAGACCTGGCGGCTCTGGAAGCGGATTTGCAGAGATGTGAGGCCATGTTCGTCGTCGACTACAGATCGATGAGTCGAT	X	X		X	X
fava_dn_rep_c4441_1599	fava_dn_rep_c4441	NA	NA	NA	NA	NA	NA	Helicase conserved C-terminal domain	CACCTTCATCCCAGTAGTGCTCTCTATGGCATGGGTTGCACTCCTGATTATGTAGTTTATCACGAGTTAATTCTGACGAC[A/G]AAGGAGTACATGCAGTGTGCCACAGCGGTGGAGCCCCATTGGCTCGCCGAGTTAGGTCCCATGTTTTTCTCTGTGAAAG	X	X	X	X	X
fava_dn_rep_c4443_1524	fava_dn_rep_c4443	PsCam060141_1_AA	NA	NA	Medtr8g006450.1	577761-578228	chr8	Cytochrome P450	GCTGGGATTGGTAGGTATGGGAAAAGAACACTGATTGGAAGCATTCCATTGTCGAGGTCATGGAACAATGCAGAGACATC[G/C]TCAAAGAGCTTGTCACGAACTTCACGTCCCAACAGACATCTACTGGCTGTCAAGATGATCAGATGCTCAAGTTCATACT	X	X	X	X	X
fava_dn_rep_c4449_1354	fava_dn_rep_c4449	PsCam000760_1_AA	LG2	27.55	Medtr1g046730.1	17631504-17631569	chr1	Uncharacterized protein family UPF0016	TCTTTCAGAGACATTCTGACTGTCTTTCTCATTATTGTTTCCATAATCCCCCGGTCCGACACCAACATTTGAAGCTTGAG[C/T]TCGAATTGTGCCACGCACCAGGCTCAACCTCAATTTCTGTCTACATCTTAATGGGGATAAAGTGGCGGTTCTGGAAAAA	X	X	X	X	X
fava_dn_rep_c445_268	fava_dn_rep_c445	PsCam011065_1_AA	LG5	59.1	Medtr7g084800.1	32731805-32731846	chr7	Glyceraldehyde 3-phosphate dehydrogenase, C-terminal domain	ATTGGCAACAATGTCAGCCAAATCAACAACCCTTTGTGAGTAACCCCACTCATTATCATACCAAGCAATCACCTTAACCA[T/A]GTCATCACCCATGACCATTGTCAGTGAGGAATCCACGGTAGATGACACATCAGTGCACCTAAAATCTACGGACACGAGT	X	X	X		X
fava_dn_rep_c4461_886	fava_dn_rep_c4461	PsCam038814_1_AA	NA	NA	Medtr8g101890.2	NA	NA	Phosphorylase superfamily	ATTAGCTCCTAATCCAAATCTCTGCCAGCTCCAAAGTCCCAAATGAGCCCAATAATTAGGAATAGCAACATCTCCAATAT[G/T]CAATGAAGGGTTTGCATTTCCAGCAATACCATAATGAACAACTCCATCTATATTAAAAAAGCTTAACAGAAGCTGTGTT	X	X	X	X	X
fava_dn_rep_c4462_1003	fava_dn_rep_c4462	PsCam011063_1_AA	NA	NA	Medtr3g072670.1	32711987-32712175	chr3	Aminotransferase class I and II	ATAGCACCTCCACACTTAACATGGGGAGTGCGACAGGCACATGCTTTCCTCACTTTTGCAACCACAAATCCAATGCAGCG[C/A]GCTGCTGCAGTAGCTCTAAGAGCACCAGATTCTTATTACACTGAACTGAAGAGGGATTATATGGCAAAGAGAGCTATTT	X		X	X	X
fava_dn_rep_c4465_856	fava_dn_rep_c4465	PsCam049597_1_AA	NA	NA	Medtr8g106960.1	45172938-45173042	chr8	Protein kinase domain	GTGTTTCACCGTGATTTGAAGCCTAAAAACATTCTTGCTAATGCTGATTGCAAACTCAAGATATGCGATTTTGGACTTGC[T/C]CGAGTCTCATTTAATGATGCTCCATCTGCTATCTTCTGGACAGACTATGTTGCAACTAGGTGGTACCGTGCACCTGAGC	X	X	X	X	X
fava_dn_rep_c4466_436	fava_dn_rep_c4466	PsCam023704_1_AA	NA	NA	Medtr4g116130.1	48019905-48020510	chr4	CYTH domain	CAACACAATCTCTTCTTCGACGGCGCTGCATCTGAACTCTCCTCTCGTCGCGCCGTTCTTCGTCTCCGATTCTACGGTGA[T/C]GAAGAACGGTGTGTTGTTTCCCTCAAAGCAAAGGCGGTTCTTGTCGACGGTGTGAGCCGCGTTGAGGAAGACGAAGAGG	X			X	X
fava_dn_rep_c4472_153	fava_dn_rep_c4472	NA	NA	NA	Medtr5g059050.1	24365550-24365596	chr5	NA	CTACCGGGCGATTCCAAAATGGGAGGAGGTGAAGAAAATGTAAAGCATCTCGAAGACTGTTCCGTTGCCAATGCATTGGG[A/G]ACTTGGGTATTCTCTGTGGCAGGAGCTTTGCTGGCAATTCCGGTAGGAATTAAGCGCAAATCTCTTGGACCCCTTGTAT	X	X			X
fava_dn_rep_c4479_291	fava_dn_rep_c4479	PsCam034750_1_AA	LG3	35.3	Medtr3g098530.1	44987546-44987734	chr3	CRAL/TRIO domain	GCACTGAACCATCAAAACCAGAATTGGATTCCAATCAAGATTTGTTGGCTAAAGATGAAGCAAAAGCTCAAGTTGTTGTT[C/G]TTCAAGATGATGGAGCTTTGAAAGACAGCACAGAAGCAGAGCTCAAGAAAATCAGTCTCATGAGAACTTTTGTTGAAGG	X		X	X	X
fava_dn_rep_c449_1273	fava_dn_rep_c449	PsCam034795_1_AA	NA	NA	Medtr2g087660.1	36879960-36880279	chr2	DnaJ central domain	CTCATTCCTTCCTTCAGCGCATCTTCACCATATTGATCATATATCTCACGCTTCTCTGGATCACTCAAAACCTCATAAGC[T/C]TGTGCAAGCTCTTTGAACTTTTCAGGATCACCACCCTTATCAGGATGATTCTTGATAGCAGCTTTCTTGTACGCCTTCT	X	X	X	X	X
fava_dn_rep_c4490_999	fava_dn_rep_c4490	PsCam045066_1_AA	NA	NA	Medtr4g071070.1	26767528-26767738	chr4	V-type ATPase 116kDa subunit family	GTTTTTGTCGTCTTTTACGCCGGTGAAAAAGTGAAAGCCAAGATTCTGAAAATCTGTGATGCCTTTGGTGCCAATCGATA[C/T]CCGTTTGCTGAGGAACTTGGAAAACAAGCTCAAATGATTACAGAGGTTTCTGGAAGGCTTACGGAATTGAAGACCACCA	X	X	X	X	X
fava_dn_rep_c4491_1015	fava_dn_rep_c4491	PsCam057731_1_AA	LG2	97.9	Medtr1g105545.1	47534908-47535318	chr1	Kinase/pyrophosphorylase	CGCGTTCCGCTTTCCGATGATTACTTTCGTAGGATTGAAGCTATTGAATTCACTATCAAGCAAGATGATGGGGCATCTCC[G/A]CAGAATCTCGCTAAGGCGGATATTGTGCTTACCGGGGTTTCACGCACCGGGAAGACGCCTTTGTCTATTTATCTTGCTC	X		X	X	X
fava_dn_rep_c4494_531	fava_dn_rep_c4494	PsCam000920_1_AA	LG7	118.6	NA	NA	NA	NA	CCGACTTGGTTGCCAACTTGGTGTTCTCTTCCTTTAGTTGAGCAATTAACTCATCTTTATTCACCAATTCGTCGGTCAGA[C/T]GTTGGAGGTCTTCTTCATATTTCATCTTCTCATGAGGCCAAGTTTTAAAAACACCTTTAGCCTCGGTAGCAACAGAGTT	X		X		X
fava_dn_rep_c4502_838	fava_dn_rep_c4502	PsCam050216_1_AA	NA	NA	Medtr8g103030.1	43394183-43394595	chr8	AUX/IAA family	CTGTAAGAGCTAAAACCATTCAGATCCACTTTCCGCAAGTATGGAGCACCTTCCATGCTAACTTTTACATAAAGGCATTC[A/G]GACTTAGTTTCTGCATCAGCATCATTCTTTTGAGGCGGAGAAACCATTGAGTTCTTCCTGAAAGATCGGATTGGTGGCC	X	X		X	X
fava_dn_rep_c4503_365	fava_dn_rep_c4503	PsCam049330_1_AA	LG2	82.3	Medtr1g094155.1	42335135-42335445	chr1	Serine carboxypeptidase	CTTATCAGAAACCTCAACCTCTTCCCTCCTCACGATATCAACATCCTCGATAATCCCAATGCAAGACCCACGGATAACAA[G/T]ATCGTCGAGAAGCCGCTTCGATTCCCAAACTTCTCCGGCGAAGACGGAGAGGTTTCCATCGACGATTTGGCTCATCGCG	X	X	X	X	X
fava_dn_rep_c4517_429	fava_dn_rep_c4517	PsCam043641_1_AA	NA	NA	Medtr4g105680.1	43873887-43874069	chr4	GDSL-like Lipase/Acylhydrolase	TGTCAACCACTTGAAGTCAAGCTCACCAACTATGCTTATTGTGATTATTACTCCACCTCCAATTTGTGAGGAAGGGCGTC[G/A]AGAATTTGCTATATCTTTATATGGTGATAATGCTCGTAAATTGTCTGAAAGGACAAATGAAGTTACTGGTCAATATGCA
fava_dn_rep_c4520_1048	fava_dn_rep_c4520	PsCam050877_1_AA	NA	NA	Medtr7g024460.1	8046735-8046756	chr7	Mitochondrial branched-chain alpha-ketoacid dehydrogenase kinase	GACTCTTTTTTCAATTGCTGAACACCCAATGCCATTGTAGGTACGACATTGTTGTGTCTCACTTTGATGGCCTTAATAAC[G/A]TCAGTGAACTCTTTTTCATCCTTCATATTCTTGATCTCGGGGCAGGATCTAATGTCGCGGAATGAATCCACATACCAAT	X	X	X		X
fava_dn_rep_c4528_187	fava_dn_rep_c4528	PsCam002201_1_AA	NA	NA	Medtr3g092730.1	NA	NA	Spt4/RpoE2 zinc finger	CTTCTGAGTTCCATCACGCATCTTCCCGGAGCGCTGTCGCCGTCTCGAAACCCTAGCGCCGTGGCTCACATCTTCTCCAT[C/T]TTCACAACTTCAATTTAGTTCAAACAGTGTGAGGTGAACAACAATGGCAAGTGCACCTGCTGAAATTCCTACAAGCTTT	X	X	X		X
fava_dn_rep_c4532_1298	fava_dn_rep_c4532	NA	NA	NA	NA	NA	NA	NA	AACTTGAAGAACTTCGGAATGAGCTGTGCAGCGAGCTGCTTCGCTTTAACACTAGTCTTAGCTGCATCTATGATTCCCTG[A/G]TAATCCTTGACATTCTGAGATTTGTCTTTGGCGCTGTTGAGTTGTTCGCCGTATTCGTAGAGCTTCTCGATGTAAGCAG	X	X		X	X
fava_dn_rep_c454_430	fava_dn_rep_c454	PsCam042919_1_AA	LG2	42.05	Medtr1g063210.1	27861965-27861973	chr1	Heavy-metal-associated domain	TCAGCGCCGCCAAAAAATGACGCCGCCGCCGAGAAACCGTCGGAGAAGAAACCTGACGAGAAAAAGCCTGAAGAGAAGAA[G/A]GCCGAAGAGAAGAAACCAGAAGAGAAAAAACCAGAAGAAAATAAGCCTAAACAGAGTACAGTGGTTTTGAAGATCAAAT	X			X	X
fava_dn_rep_c4543_628	fava_dn_rep_c4543	PsCam021221_1_AA	NA	NA	Medtr7g092400.1	36612894-36613091	chr7	AN1-like Zinc finger	GACAGAATTATCTGGAACTTCGGGACATGCTGTATTGACCTCCACATTTCCAACTTGTAAATCAACAGCACCTGCAGTCA[A/C]AGCTAGCTTTCCATTGCCATTCACAATGCTTTCAACTGATGTCGCAGCAAGTTTGTCCTGCTCCTGGGTCAACAAAGTG	X		X	X	X
fava_dn_rep_c4551_1098	fava_dn_rep_c4551	NA	NA	NA	NA	NA	NA	alpha/beta hydrolase fold	AAGGCAAAGAATTTCATTGAATTGCTGAATGGTTTCGTTTCCTCTTTTGCTTCTTAGATTCAACAACTACACAAAAATAA[G/C]TAATAAACGTTTTCTTTGCCATCTCAATTATTGTCCTTTATTTGAACATGTACTATGGATCTATTCTTAAGAATTCAAT	X	X	X	X	X
fava_dn_rep_c4558_428	fava_dn_rep_c4558	NA	NA	NA	NA	NA	NA	NA	ACCAGTGCACCAGTCCATCTAACACCTAAAGGGGATAGTTTCCCCATAATAAACTTAACATAAGGTTTCCTGTGATGTTT[G/A]TTCAATAGTAAGCCTTGCGGGGATTGTTCAGAGGATTCGGTCTGTGACGGTAGCCAAGCATCATCCTCTTTTTGTACTG	X	X	X	X	X
fava_dn_rep_c4566_1223	fava_dn_rep_c4566	PsCam033729_1_AA	NA	NA	Medtr4g101650.1	42014389-42014526	chr4	Multicopper oxidase	TTACTTCTAGCAGAAACTGAGGGGTCATATACAGTGCAACAGAACTACACTAGCTTAGATATTCATGTTGGACAATCTTA[T/C]TCTTTTCTGGTAACCATGGATCAGAATGCAAGTTCAGATTACTACATTGTAGCGAGTGCGAGGTTTGTGAATGAATCGC	X			X	X
fava_dn_rep_c457_455	fava_dn_rep_c457	PsCam051375_1_AA	LG5	54.5	Medtr7g088340.1	34396272-34396727	chr7	Rubrerythrin	GGAACCCTCTTCAAGTTCTTTATCACTGAATTGTCATCACTCTCACCAATAGCAAGAATCTTCTGGTTTATCACCACCAT[C/T]CGGTCCAACTTACGCTTAAACTCTGGGTTCTCGACATCAAGAACAGCTGGGAAAATCCGTGCAGTTGTTCGGTTCGTCT	X	X	X	X	X
fava_dn_rep_c4570_480	fava_dn_rep_c4570	PsCam043377_1_AA	NA	NA	Medtr4g051645.1	18631180-18631286	chr4	Pyridine nucleotide-disulphide oxidoreductase	GCCACTGGTCATGCAGATCCTGTACCGAAAGTTAGGGCCGAAAGACTTCATCAGTATGAAGAAGAAAATCAAAAGATAAA[A/G]TCTGCGCGTTCCGTTCTGATTGTTGGAGGAGGTCCAACCGGTGTGGAACTTGCTGGAGAGATAGCGGTTGATTTTCCAG	X	X			X
fava_dn_rep_c4572_1530	fava_dn_rep_c4572	PsCam006689_1_AA	LG1	41.4	Medtr5g065880.1	27733556-27733690	chr5	Phosphoglucose isomerase	AAGGAATATGACTTGGATGGTAATCAGGTTAATCAAGGAATTAGTGTCTATGGAAATAAAGGAAGCACAGATCAACATGC[C/T]TATATTCAGCAACTGAGGGAAGGTGTACACAATTTCTTTGCCACATTCATTGAGGTGCTACGTGATAGACCACCTGGTC	X
fava_dn_rep_c4577_1194	fava_dn_rep_c4577	PsCam048545_1_AA	NA	NA	Medtr7g032640.1	11464657-11464958	chr7	Alpha/beta hydrolase family	GAATAATCATACCCGATGAGATTAACGCGCAAGTGGATGCTAAGCTCAATGAAAAGCTCATACATCTGCCCGAGATCAGC[G/C]GCGTTTCCATGAGAGTACAGGAGAGTAGAAGTAGCCATTGGGTGACGAACATAAACCGCAACAATCTCAGTGCCACGAC	X	X	X	X	X
fava_dn_rep_c459_690	fava_dn_rep_c459	PsCam046619_1_AA	LG4	104.1	NA	NA	NA	Ribosomal L28e protein family	GTTTTCTTGTTTGCCAATCCAGAGAACTTGTAAGAGTTGAGATTGTAGAGGTTGTTGCTCTCTCTACTGAATTGAACGCT[C/T]TGGTTGCCATTTCCGAACTCTTTGACCAAGAAGGAGTTGTTCTTCTTCACGATCTCCCATACGAGTGGCCCCGGAACGG	X	X	X	X	X
fava_dn_rep_c4612_915	fava_dn_rep_c4612	PsCam006963_1_AA	LG7	12.1	Medtr1g018020.2	NA	NA	Proteasome complex subunit Rpn13 ubiquitin receptor	ACATTATCATTGGAGCAGCGTCTTGCTCCTTATTTACCAGAGGGTACATGGTCTCCACAAGAAATATTGGAGTTGTTGCA[G/A]AGCCCACCTTTCCGTCAGCAAGTAGATTCATTTACTTATGTACTTCGAACAGGACAGATAGATTTGTCTCAGTTTGGAA
fava_dn_rep_c4613_1676	fava_dn_rep_c4613	PsCam017041_1_AA	NA	NA	Medtr8g106780.1	45070362-45070593	chr8	Peroxin-3	ATAGTATGACCTTTCCCTTTTGGTGTAATATTATTCAATAGTTAGTGTTTCATAATGCTCCCCCTATTGGCTTTAACTTG[G/A]CATTTGGAGGAGCAAGGTTCAGTTAGGACTAGTTTTGCTTTATCCACATTGTACATTTTTTGAGTGAAAGTCGTATTTT	X	X		X	X
fava_dn_rep_c462_269	fava_dn_rep_c462	PsCam038141_1_AA	LG2	2.6	Medtr1g022445.1	7166950-7167067	chr1	NAD dependent epimerase/dehydratase family	TTCATCGGATCGTGGCTCATTAAGAGACTCATTGAGCACGGTTATACAGTTCGTGCCACGGTTCGCGATCCAGATAACAT[T/A]CAGAAGGTGAAGCATTTGTTAGAACTGCCGGGTGCAAATAGCAAATTGACACTTTGGAAAGCTGATCTTGCTGTAGAGG
fava_dn_rep_c4621_474	fava_dn_rep_c4621	PsCam043011_1_AA	LG6	30.7	NA	NA	NA	CemA family	GTTTGAAGGAAGATGATATGATGGATGTCGAAGAGGAACAGGAGTTGTCGGAGGAGGAAAAGTTTGAGGCGTGGAAACAG[C/A]GAGCGGAGGCAATTATAGATTTGAGGGAAGCTCAAGAAGATAGGAGGAATGAAGAGCATAGGAAGTGGGAAGACTGGCT	X
fava_dn_rep_c4637_263	fava_dn_rep_c4637	NA	NA	NA	NA	NA	NA	NA	GGATGGAAGTCTTCGCTTGGAAGATGGTCACGTGTACAGGCTGATGGTGATTACAATGCAAAGCTTGGCATAACCATCCT[A/C]GGTGAAGCTGTGACAGTTGAAGATGAAGTAGTGGTGATCAACAGCATTGTTCTTCCTCACAAGATTCTTAATGTCAGTG	X	X	X	X	X
fava_dn_rep_c464_1375	fava_dn_rep_c464	PsCam045782_1_AA	LG2	56.3	Medtr1g076130.1	33721999-33722041	chr1	lactate/malate dehydrogenase, NAD binding domain	GTTTTGCCTTTTATGCAAATCATCACTTGTATTGTAATCTCTTATTAAGCTCCTTCTATAGGATGTTTGACTTTGAGCAT[A/G]TGCCATTTGAATCAGGATTAATGATATCATTTGAAACTTTTTGTTATGTGCATCAAATAACTTATTCTACATTAAAGAC	X	X	X	X	X
fava_dn_rep_c4646_1546	fava_dn_rep_c4646	PsCam055943_1_AA	NA	NA	Medtr1g018020.2	NA	NA	NA	CTTTCAAGCGATGATCGTGTGATGCAATTAAAAGAAGGGTACATAAAAGAAGGTAGCACGGTTAGCGTAATGGGAGTTGT[G/T]CATAGAAACGACAACGTGCTTATGATTGTGCCTCCGCCAGAGCCTTTAACAACCGGGTGCCAATGGGCGAAATGTATTT	X	X	X	X	X
fava_dn_rep_c4662_1002	fava_dn_rep_c4662	PsCam036337_1_AA	LG6	84.6	Medtr2g019990.1	6604240-6604842	chr2	Protein kinase domain	TACCGAGACTTAAAATCATCCAACATCCTCCTAGACGATGATTTTCATCCTAAGTTATCAGATTTTGGGCTGGCAAAACT[T/C]GGTCCAGTTGGTGACAAGACTCATGTATCTACTCGAGTAATGGGAACATATGGCTATTGTGCCCCAGAATATGCTATGA	X	X	X		X
fava_dn_rep_c4665_809	fava_dn_rep_c4665	PsCam002017_1_AA	NA	NA	Medtr3g102270.1	47136902-47137072	chr3	Protein of unknown function (DUF3223)	TGTTACCGTTAGGTTTTTCCGAGGGTGGAAGGATGGCGGTGCTGCACCATAGTCGGGGGCGCGCCGCGACTGCTCTGACG[G/A]TGAAGTGTTTGTAGGTATGGATGCAAGAGCGAAGGAGCAGAGCTTGTTTTAGAAGATGAGGTGCGGCCATTTTTGTTGT	X	X	X	X	X
fava_dn_rep_c4670_1025	fava_dn_rep_c4670	NA	NA	NA	NA	NA	NA	alpha/beta hydrolase fold	AGGATGAGGATCATGTTTTTCATATGTTCAATCCAACCTCTCAGAATGCTACTGATTTGCTTAATCGAGTTGTTTCCTTC[C/G]TCAAAAAGGCTTGAAAATGACATGTTTTTAAATAAGGGTGGAATGGAAGTGGATTAGTACTACAGACATAGAGTACCAT	X		X	X	X
fava_dn_rep_c4673_397	fava_dn_rep_c4673	PsCam021398_1_AA	NA	NA	Medtr2g100270.1	43061629-43062186	chr2	PRA1 family protein	AAAGCCGGTCTCGGAACCCGCCGTCCATGGAAACTCATGTTCACTCTCCGCTCCTTCAACCTCCCTTCCGGTTTCCCCGA[C/T]GCCGTCTCGCGCGTGAAGACAAACATCGGCTTCTTCCAGATGAACTACGCTATCTTGATCCTTATCGTTCTCTTCCTCA	X	X	X	X	X
fava_dn_rep_c4679_347	fava_dn_rep_c4679	PsCam054885_1_AA	NA	NA	Medtr7g011330.2	3018961-3019081	chr7	SPX domain	TTCAACATACTATTTGGCCTTAGCACAAGTTTTTGGATGGCGGTTGCTACACGGTTTTTTCTTGGATGTTTAAACGGTTC[G/A]CTTGGACCGATGAAGGCCTATTGTACCGAAATTTTTCGAGAAGAAAAGCAAGGTCTTGGACTCTCAACGCTGAGTGCAG	X	X	X	X	X
fava_dn_rep_c4681_1187	fava_dn_rep_c4681	PsCam054825_1_AA	NA	NA	Medtr3g092070.1	42028147-42028344	chr3	ATPase family associated with various cellular activities (AAA)	AACAAGTCGGGGCGTTTCAGGGGTAGAATAACAAGCTCGAACAGAGCTTGTTTAATAGTTTCGAGTCCCCCAATGGAGTC[G/A]AATTCAACATCAATGTGGTCAGGGTTTATAACATCACAGGCTATTACATCCTCATATGGATTGGTTTGAATGAGGGGGC	X	X		X	X
fava_dn_rep_c4691_662	fava_dn_rep_c4691	PsCam049062_1_AA	NA	NA	Medtr8g106820.1	45099352-45099749	chr8	WD domain, G-beta repeat	CGAGTTTTGAGTTGTGCGTATAAACCCACAAGGCCTTTTCGGATTGTCACCTGTGGAGAGGATTTTCTGGTTAATTTTTA[T/C]GAAGGACCGCCATTTAGATTTAAGCAATCTCACAGGGATCATTCGAATTTTGTCAATTGTGTAAGATATTCTCCAGATG	X	X		X	X
fava_dn_rep_c4698_576	fava_dn_rep_c4698	PsCam050372_1_AA	NA	NA	Medtr5g007360.1	1310370-1310491	chr5	Nuclease-related domain	AAAGAGGGGTTGTTCTACCTAAAGGGTTTCTAACTTGTAAAGTTATACTTCCAAATCCTAAATTATGTACCATTCCTACA[A/T]GTGATTTTCCTCCTGAAGTTATTACCCATGAACAATGGAAGCTACAGAAGCCAGGGACAAAGAGTGTGATCACTAGTTG	X			X	X
fava_dn_rep_c4708_887	fava_dn_rep_c4708	PsCam039720_1_AA	LG4	76.3	NA	NA	NA	BURP domain	CTGTCCAATCTTGATCCTCATCGTTACCTCTAATGGGTGCATTAATTTCTTTGTCAGGGATGAATATGTCCGAGAGAATA[T/C]TCGGTATAGGAGTGTTTGGCCAAACGGATTTCCAATATTCTTCTCCAGATTGCAATGCATGAATTTCGACAAAAGTCAA	X	X	X	X	X
fava_dn_rep_c471_361	fava_dn_rep_c471	NA	NA	NA	Medtr3g117550.1	55042756-55042887	chr3	Complex 1 protein (LYR family)	TATTCAAATTATATCACATACAAATAAATGAAGGTGATTTAATCCACAATCTAGTAATACAGAACAATTTGATTGCAAAT[T/C]TTTATTTATTGCAAGGGGTGAAAAAAAAGCTTCAGTTGTTGTCTTCACGGCCATAATCATAAATTATCTCAATCCCTTC	X	X	X	X	X
fava_dn_rep_c4730_467	fava_dn_rep_c4730	PsCam037250_1_AA	LG1	87.7	Medtr5g013250.1	4172212-4172390	chr5	FAD binding domain	CACAACCGGATTATCCCACTGCAAAGCAGAGCCCACAAGGTTTGCTCGTATGGTTAGTGGAAATATGCGCGGCCATCTTT[C/T]GCTGCCATATGATTTAAAAGCTTCTTCGACTGAAGTATCATTGGAGTTTATGGCTCGTGCAAGTTTTTTAGCAAGAACC	X
fava_dn_rep_c4732_1928	fava_dn_rep_c4732	PsCam045721_1_AA	LG3	64.4	Medtr3g065460.1	29590201-29590261	chr3	Glycosyl hydrolases family 17	AAGAGTTTTGCTGCATTTGGGACAGTGGTTAAGACCTCAGAACCAACACAAATTGATGTGATATTTGTAGATGGATAATA[G/C]GCCAACACATTGCGAGAAACCCAATTCGAAGCGGTGGAATTCGATTGACCAATTGCTAAGAGCTCTTCATTTGGGACAG
fava_dn_rep_c4733_583	fava_dn_rep_c4733	NA	NA	NA	NA	NA	NA	DnaJ domain	CAGCAGCAGGATCATTATGCTTTGTTGGGTTTGAGTCATCTTAGGTATCTTGCTAATGAGGATCAAATTCGGAAAAGTTA[T/C]CGTGAAACTGCGTTGAGGTTTCATCCGGATAAACAGGCTTCTTTGCTTCTTTCGGAGGAGACTGAAGCTGGGAAGCAGG	X	X	X	X	X
fava_dn_rep_c4745_345	fava_dn_rep_c4745	PsCam052002_1_AA	NA	NA	Medtr7g033120.1	11699503-11699762	chr7	Surfeit locus protein 2 (SURF2)	TTGTATCTGACAAAACTTCATCATTTGTTGCAAAAGTTCTGCCTTGCTTAGTTTCACTTTAACGAAATTTAAGTTACCAA[C/G]GTATATCAAGTTTCATCGTTCTTCTTACTTTTCTTCTTCCTAGAAGCAAAGCTGCTGGGTCCAACTTCTATCGACATTC	X	X	X	X	X
fava_dn_rep_c4747_627	fava_dn_rep_c4747	PsCam055891_1_AA	NA	NA	Medtr2g019240.2	NA	NA	Protein of unknown function (DUF1644)	CAATATGACATCCAGCTCATTGTCCTCGTTCTGATCTGCTAACCTATTGGGGGCCAGGCCTGCCAGTTCAGGCCTCAGCC[G/T]TCTACTTATGCTGTTGAGATCATTCCCCTGCCGAACTGCGTGTAACAGGAGGAAGAAATTCATAGCCTCCATACCCATC	X	X	X	X	X
fava_dn_rep_c476_289	fava_dn_rep_c476	PsCam010788_1_AA	NA	NA	Medtr8g107620.1	45500585-45500798	chr8	Calcineurin-like phosphoesterase	AGGACCCTCCTTAGAATATGTAGATGCAGTTTCGACAGCCTAACTTATATTGCATAATGCAACCCCTTGGACAGATTCAC[C/A]ACATGCAACACTTTGCCAAAAACATCATAATAGACAACTTTGGCATTCATTTTGTCAAGTTCAACAGACATAAATCCTT	X	X		X	X
fava_dn_rep_c4769_578	fava_dn_rep_c4769	PsCam034663_1_AA	LG7	67.6	NA	NA	NA	Myb-like DNA-binding domain	ACTTCTTTGTTGGCATCAACATCGACGGAGACATCTTGCCGGATTTGGATATGGGTTCGGAGATTTTCGCTGAGTTCTCC[C/G]TTAGTTACAGAGAGAACTCAGAGACAAATTCATCCGCTATCAACATAGCGGATGAGAATAATCATTCTAAAGAAGACCA	X	X	X	X	X
fava_dn_rep_c4778_602	fava_dn_rep_c4778	PsCam011089_1_AA	LG3	18.6	Medtr3g108790.1	50262181-50262573	chr3	JAB1/Mov34/MPN/PAD-1 ubiquitin protease	GCTGGAAGGTTGGAGAATGTTGTGGGGTGGTATCATTCTCATCCTGGCTATGGATGTTGGCTTTCTGGGATTGATGTTTC[G/C]ACGCAGATGTTGAATCAGCAATTTCAGGAGCCGTTTTTGGCGGTTGTGATTGATCCGACGAGGACTGTTTCTGCTGGGA	X	X	X	X	X
fava_dn_rep_c4786_230	fava_dn_rep_c4786	PsCam011044_1_AA	LG3	32.6	Medtr3g100220.1	46052667-46052984	chr3	Lyase	CCCTTACCACCTCGATCCACCGCATTCCCTCTTCGCAATTTCATCAAAACCCGAATGGAAGCCCTAACCAACACCGACCA[A/C]GCAAACTCTAAAGAAGCTAAACTCTGGGGTGGAAGATTCCAAAAACCCGTTACCGACATCGTTGAACGATTCACCGAAT	X			X	X
fava_dn_rep_c479_506	fava_dn_rep_c479	PsCam052502_1_AA	NA	NA	Medtr8g061350.1	21120623-21120913	chr8	Ribosomal protein S20	ACAGAGTATGCCTCTCCAATCATCTTCTCAATTGACAGGATTTCTTCCGCTTGTGCATCAGATTTCTTTTTGAGCAGAGC[T/C]AGTGCTTCCAAAACCTTTTTGGTACGTGTTTTTATCTCAGATTTACGAGCTTTGTTATAAACGCGGCGTTTCTCGGCTT	X	X	X	X	X
fava_dn_rep_c4791_1031	fava_dn_rep_c4791	PsCam049931_1_AA	LG3	2.2	Medtr3g116510.1	NA	NA	Glycosyl hydrolases family 17	CTCTTGCTAACACCGGTATCGGAATCGTCATCGGAACCGCTAACAGCGACATTCCGATTCTAGCGTCCGATCAAAACGCA[G/T]CAAAACAGTGGGTGAACACGAATGTCTTGCCTTATTACCCTGCCAGTAACATCGTTCTGATCACCGTCGGTAACGAGGT	X	X	X	X	X
fava_dn_rep_c4813_1928	fava_dn_rep_c4813	PsCam059371_1_AA	NA	NA	NA	NA	NA	Putative snoRNA binding domain	GTCAAATTGGGTGCTATGGTGTTCATCCTACTCTTGAGATAATCATAGAGTTGTGCCCTGTATTCTGAAAGAGACAAAAC[C/T]TGATCACAGAGCTCTCTAATGTTTTCTAAATCAAGGTCACCAATTTCGGTTCCCATAGATATTACTGATGCTTCTTTCA	X	X	X	X	X
fava_dn_rep_c484_140	fava_dn_rep_c484	PsCam017283_1_AA	LG7	111.2	Medtr4g015570.1	4673618-4673768	chr4	Chlorophyll A-B binding protein	GCGTTTTTTCAGTCTCTTTTACCCTCAAAATTCATGCCTAATGAACATTTAGGAATATTAACACTTCTCATCAAGCAGAA[A/C]AAACCATGCATGCTTAATTAACTGCTCCAATCCACGTTAGGAATTTGAAAAGTACTAATCAAACTAAGCACAATGTTTA	X	X	X	X	X
fava_dn_rep_c4848_314	fava_dn_rep_c4848	PsCam036286_1_AA	NA	NA	Medtr4g069080.1	25953050-25953428	chr4	ResB-like family	AGAAGATTGTCTTATCAGAAGCTTCTCCTCCACCACTCACACAGGATAATGATATTCCTTCAACCTCAAAGGAAAACAAA[G/C]CTTCCAATGGTTTGTTTAAGAAGTTGAGCAAAAGGGTGTTGCAGATTCTCTCTAATTTGCCTTTGGCTATTGGGGAAAT	X	X	X	X	X
fava_dn_rep_c485_558	fava_dn_rep_c485	PsCam043244_1_AA	LG4	74.1	Medtr8g469150.1	25098529-25098835	chr8	Eukaryotic porin	TAGTTGTTCACCCGAGCTTTCAACAAGGTTATGGGGTCAAGAGCATGTTGTGTGCCAATGGTGAGTATATTTTCATTGCT[T/G]GAAAAGCTATGTGAAAACTCCGCCCCAACAGCAGTGTTAGTCAGTGGGCTCACAACGTGGTAATACGAGGCATTAAGGG	X	X		X	X
fava_dn_rep_c488_118	fava_dn_rep_c488	PsCam034932_1_AA	LG7	11.9	Medtr1g106210.2	NA	NA	Mitochondrial ATP synthase g subunit	GGACTTCACAGTTCACACAACAACTACGCAAGGTTTAGACTCGAGCGCCGAGAGTCACACAGAGAGATACGCACCGTCGG[T/C]AATTGCAGCGTCGTGAGGTAGCGGCGGCGAACAATTTCCGATCACTGCATCATTCACTCGACAAGATTTGATGGCGGCG	X	X	X	X	X
fava_dn_rep_c489_534	fava_dn_rep_c489	PsCam046054_1_AA	LG4	51.8	Medtr4g095450.1	39800392-39800607	chr4	Peroxidase	CTGTTGCAGTGAGAGAATCCAAGGGTGTGTGCACCTGATAGGGCAATCATGTCTGTTTGAGTGAGTCCATTGCTAGCAAA[C/G]AGAGCATTCAGCTGGTTCAAATTGAACCCTGGCTGAGGCAATCTCCCATTTACATCTGAAGATCTTGAAACCAACCCAT	X	X	X	X	X
fava_dn_rep_c4891_734	fava_dn_rep_c4891	PsCam000662_1_AA	LG4	107.4	Medtr8g012585.1	3651982-3652725	chr8	Cytochrome P450	AAGGGTGCTGGTGGGTATAGTCGAAGAGTCTCTTTGATAATTGCTTGAAGATATTTGAGGTCTTTGATGTTAGACTCTTG[G/A]ACCCACTTGTGTTTTCCTATGTTTGTGTCCAATTCTTGTTGAGCTTGTTTCAAGATCTTTGGATGGTTTATAAGTAATG	X	X	X	X	X
fava_dn_rep_c4903_1025	fava_dn_rep_c4903	PsCam050859_1_AA	NA	NA	Medtr1g106210.2	NA	NA	Cupin domain	GATGTGCATAGAGTGAAGTATCATGAGGATACTGAGTTTTTCATCAAATGGGATGGTCATTGGGATATGTTTTTTGATGA[G/A]GATCATGAGACTGCTAAAATTGCAATTGATAAGGAATTTGGGATAGCTAAGTGATTTTTAAAACCTTGGATACACTACT	X	X	X	X	X
fava_dn_rep_c4921_231	fava_dn_rep_c4921	PsCam051506_1_AA	LG5	16.7	Medtr7g038730.1	14089395-14089561	chr7	Pyridoxamine 5'-phosphate oxidase	TGTGTTGTGCAAGGTCGATTGCTCTCGATTTCAACAAAACCTGATCCAAACGACGCTGTTGCAACTGCTCGTTGGTTGGT[A/T]TCTTTCAATTTCTGGGGCGTCTTAAGTACTATCTCAACTGATTTTGATGGAGCACCCTTTGGCAATGTGGTATCGTTTA	X	X	X	X	X
fava_dn_rep_c4946_1279	fava_dn_rep_c4946	PsCam027032_1_AA	LG6	14.7	Medtr2g460600.1	24984968-24985197	chr2	SecY translocase	TTAGCTCTTCCTGGTACTTTAGCTCGCTTCACTGGTTTAAGCTCACTAAAAACTGCTGCAGTGGCTTTGAATCCTGGAGG[T/C]TCCTTCTATCTTCCATTTAACATACTTTTGATAGCCTTCTTCAACTACTATTATACTTTCCTACAACTGGATCCTGATG	X		X	X	X
fava_dn_rep_c4947_405	fava_dn_rep_c4947	PsCam042193_1_AA	NA	NA	Medtr3g110330.1	51500084-51500172	chr3	Malic enzyme, N-terminal domain	AGTTCATATGTCTTAGCTGCAACACTAGCCGCAATGTTGGCTGATATCTTTCTGATATTTGTGAATGGAGGGTAAATCAG[T/G]CCCTTATCATAGTTCTCCTGTGATACCTGTGCAGCCAGAGCTTCAGAGGCTGCCAAGAGCATCTCGTCGCGCACACGGA	X	X	X	X	X
fava_dn_rep_c4949_1487	fava_dn_rep_c4949	PsCam014054_1_AA	LG1	57.6	Medtr4g128220.4	NA	NA	UDP-glucose/GDP-mannose dehydrogenase family, central domain	GCTCATCTTCAACCCACAAGCCCAACAACTTCCAACAAACAAGTTTCTGTTGTTTGGGATGCGTACGAGGCGTTAAAGGA[C/T]GCACATGGTATTTGCATTATGACTGAGTGGGACGAGTTCAAGAACCTTGATTACAAAAGAGTTTTTGACAACATGCAGA	X	X	X	X	X
fava_dn_rep_c4959_636	fava_dn_rep_c4959	PsCam049435_1_AA	NA	NA	Medtr3g010010.1	2260475-2260888	chr3	WD domain, G-beta repeat	TATACATGAACAAAATCTGCAGGCTCGGCTATCGCCATATACTTGCCATCAGAAGAATGTCGGATTGAACGGATAGCTCC[A/G]AGATTTCCCTTCAACACTGCCACTGACTTGGATAGATTACGCATGTCCCAAATCCTACAGGTTTTGTCCTGGTTTCCAG	X
fava_dn_rep_c4964_1536	fava_dn_rep_c4964	PsCam051613_1_AA	NA	NA	Medtr2g098150.1	41945732-41945777	chr2	ZIP Zinc transporter	ATTAGGTTCAGAATTGGGATAAAGAAAAACCTAGACGGAAATTAATGAAATTAGACAAAATTGTTACTATTCGTAGTAAT[T/A]ATAATCTCCAAAACCAGAGAGAAACGCTTAATAGGATAGCATCGTATACCAACACCTACTACTACTACTCAACAAAGAA	X	X	X	X	X
fava_dn_rep_c4965_291	fava_dn_rep_c4965	PsCam049126_1_AA	NA	NA	Medtr3g095010.1	43370731-43371582	chr3	ABC transporter	AATCGATTCTTCCCCTCCAAAAAACCTAATTCCACTTCACGTTTATCCGCCGTAGCCGCCGTCGACGACACTCCAGTAGC[T/C]GAAGACGACATCGAGTCTCTATTCTCCTCCAAACCTTCAGTTAATGAAAGACGCGGAAACAAGCAATCTAGTAGCGGCG	X	X		X	X
fava_dn_rep_c4966_428	fava_dn_rep_c4966	PsCam034682_1_AA	NA	NA	Medtr5g020990.1	8051439-8052479	chr5	Domain associated at C-terminal with AAA	TTTTGGGATGGACTCACCAACCACCTATACTACGCAGCCAAAGAGTATCTCCCAACTAAAATCTCCAACACTTACAAGTC[C/T]CTGAAAGTTGGCAAAATATCGAAACACAACAACGTTCTCTTAGCTTTCGATGGAAAACAAGTAGTCACCGACGAGTTTG	X	X	X	X	X
fava_dn_rep_c4970_1837	fava_dn_rep_c4970	PsCam048410_1_AA	NA	NA	Medtr5g082260.1	35357839-35358087	chr5	Peptidase family M50	GGGGGCTTACTTTGCTCAAAAGAATCCTCCAAAGATTGTGTTTCTTCATTTTTATGTTCTTTTTCCTCCTGGTTGTCACC[A/G]TCAGGCTCAGTAACACTACAAGCAATCCTTCGTCTTCCGGTACGACTCAATTTTCCGGAGCTCCACCGCGAATTGCAAA	X	X	X	X	X
fava_dn_rep_c4972_463	fava_dn_rep_c4972	PsCam042839_1_AA	NA	NA	Medtr3g048920.1	18174662-18174799	chr3	Citrate synthase	CGTCCTCCGGGATCTCTCCGCCGCCGAATGTTAAAGGGAGTCTCACGGTTGTTGATGAACGGACCGGGAAGAAGTATAGT[T/A]TTGAGGTGTCGCCTGATGGAACCGTCAAAGCCAATGATTTCAAGAAGATATCAACTGGGAAGAATGATAAGGGACTCAA	X
fava_dn_rep_c4975_1262	fava_dn_rep_c4975	PsCam030864_1_AA	LG6	15.9	Medtr2g054920.1	23485680-23485797	chr2	WD domain, G-beta repeat	TGTAACAAAGGCCATCATGGTCCTGTACACTGTGTCCGTTTCTCTCCTGGAGGAGAATCATATGCATCAGGATCTGAGGA[C/T]GGAACCATCAGAATATGGCAAACAGGCCCATTGACTCCTGGTGAATTAGAGGGTTTATCACCAAATGGATCCTTAGAAA	X	X	X		X
fava_dn_rep_c4979_247	fava_dn_rep_c4979	PsCam042242_1_AA	NA	NA	Medtr7g098440.1	39405479-39405514	chr7	Nuclear transport factor 2 (NTF2) domain	ATTTCCCACCTGAATGGCATCATAAAAACCATTCAAAGGGAACTAACTGATCTATACTCGCAAAACAAACTATTAAGTCT[C/G]AACAGCTTTTAAAGACACTCAAAATGTAAGAATCCATAGAAGGAAAATGTTGGGGACTAGATACCGAATCAAACTCAGA	X	X	X	X	X
fava_dn_rep_c4982_849	fava_dn_rep_c4982	PsCam037783_1_AA	NA	NA	Medtr5g007480.1	1376145-1376663	chr5	VHS domain	AAGATGATAACACAGTCGAAAGAAGTTCAATGCTATTTCTCGCAACATCAAAGGCTTCCTTTGTCTGTTCCGGCGTAAAA[C/T]CCTGCAGAGTAACATCCCGCTGAAACTGGTGTGGAAGATCACCCACATGAGGCAGCTCCGGTACAGAAGCTGACCGCGG	X			X	X
fava_dn_rep_c4983_1205	fava_dn_rep_c4983	PsCam045521_1_AA	LG7	48.5	Medtr4g092640.1	36748550-36748789	chr4	Thi4 family	TGGTGGAATGGCTCATTATTTGAAAACTGTGGTAGCACCTCAGGTTCCTCCAGAGTTGTATACTTCTTTTATAGCAGCAG[T/C]TGATAAAGGAAACATCAGAAGCATGCCGAATAGAAGCATGCCTGCCGCACCTTATCCTACACCCGGGGCTCTTTTGATG	X	X	X	X	X
fava_dn_rep_c4985_600	fava_dn_rep_c4985	PsCam037267_1_AA	LG1	65.4	Medtr5g038550.2	16936948-16937049	chr5	Protein of unknown function (DUF1664)	TGTGAGCATACCAGGAGACCTCCAAGGAAGTTTTGGTTGCTCCTGCGAAATAGTTGCCGGTAAAGAGTCAGGAACTCTCC[G/A]GGTATTTGCCTGTATAAACCCAATAATATAGTCCAATCCCATATTTGCAAGCTCCTGATTCTCACCCACTTTATTCAAC	X
fava_dn_rep_c4991_727	fava_dn_rep_c4991	NA	NA	NA	Medtr5g018270.1	6795991-6796140	chr5	Multicopper oxidase	GGGCTGCTTATCAATGGTCAAGTTCATTCTAGCTTCACTGGTGACCAAGGAAAAACCTATATGTTTAGGATCTCGAATGT[G/A]GGTTTGTCAACCTCAATTAACTTTAGAATTCAGGGTCATATGCTAAAACTAGTTGAAGTTGAAGGATCACATGTGATCC	X	X		X	X
fava_dn_rep_c4993_1321	fava_dn_rep_c4993	PsCam049712_1_AA	NA	NA	Medtr3g077640.1	34909066-34909455	chr3	Triose-phosphate Transporter family	AGAACAGTCCCAACAGCAAATTGAACTACCGTAACAGTTACAGGGAAATGACACGCCTTCAAAACCTGTTTATTGTAGAT[A/G]TTGAAGTAGATGTTGAAGAGGTACCACAATCCGAACAAGGATCCAAGTTGAAGAGTTTTGAGCAAAGAACCGGAGTCAG	X	X	X	X	X
fava_dn_rep_c50_777	fava_dn_rep_c50	PsCam017164_1_AA	NA	NA	NA	NA	NA	2Fe-2S iron-sulfur cluster binding domain	TCGGGGGCGTCAAATGTATTCTCTTTACCATCTGGTCCAATCAGTGTCACTTTGTATGTTGCCATTGCAGATACTCTAAA[C/T]GAGGAAGATTTTAGTCCAAATGATTTGGACACATTCTTCACAGATCTCAAAGTTGATGGACTTTTCATAAGCGCACAAG	X	X		X	X
fava_dn_rep_c5000_1035	fava_dn_rep_c5000	PsCam043220_1_AA	LG6	77.5	Medtr2g027010.1	9833424-9833834	chr2	tRNA (Guanine-1)-methyltransferase	CCAAAGATGTGCAGGGGACTCACACCTTCCATTCACCGCATAGCAATAAATTATCTGTCGAACCAGACTGCGAATTTCCG[A/G]AGGAGTCATGAGATGCGAGAACTGAAGATCAACAACAACGTTTTGCCCATGTTCTTTCGCCTTATTGAGTCTCTCTTTC	X	X	X	X	X
fava_dn_rep_c5002_1590	fava_dn_rep_c5002	PsCam006851_1_AA	LG7	25.1	Medtr8g093800.1	39251861-39251906	chr8	Histone deacetylase domain	TGTGATTCTGGATGAGATTCCTGGTTGTGGCCCATGGATGGAGCAACAGAATATATAACTCGAGCATTACTCAATTGCTC[G/C]ATAGACGGTAGAGAAGAACCATTTGAAGCATTGCTAGAACAGTTTATAGACGCTCCTAAACATTTCTTCACACCTCCTC	X	X	X	X	X
fava_dn_rep_c5009_1507	fava_dn_rep_c5009	PsCam023513_1_AA	LG6	100.7	Medtr2g005930.1	383811-384782	chr2	Protein of unknown function (DUF1682)	GAAAGAGAGAAGCAAAAGAACGTGCTCGCCAAATGAAAAAGTCAATGCCAAGGATGAAAATGTCCCGTGGTGCCTAATTC[C/T]TGATGATTTGTGAGTAGAATTGAAAGGCATCTCCACCCAGTGTACGTTGTCATTGGGTCCTTGTCTTTTGTAGAATTAT	X	X	X		X
fava_dn_rep_c5012_259	fava_dn_rep_c5012	PsCam011277_1_AA	NA	NA	Medtr3g107060.1	49469696-49469798	chr3	Peroxidase	GCAACCGCACCAGGTGGTGAAACTAATTCTCCCTCCAAATTACAACCACCGTCTTTCTCAACCGTAAACTTTCGCTCCGT[G/C]AGACCCAACGACCATGTTTCTTCCGAGGTTGCGAGTAGCAGCAGGAGAGGGCTAATATGCAGCATAGCCATGTTGCCAT	X	X	X	X	X
fava_dn_rep_c5013_976	fava_dn_rep_c5013	NA	NA	NA	Medtr1g021970.1	6721617-6721823	chr1	Sin3 binding region of histone deacetylase complex subunit SAP30	TCAATCACACTAAGAGCATTTCTCTGCAGCTTCACTTCAATACCATTGGTAAGAACCAGCCAATGCCAACCTCCAAGTCC[T/G]ACAGCTTTCTTGACAACACCACGAAGACCAACGAGTACCGATTTGGTGCGATTGTTTCCGGTTACAACGACTTTGGTGT	X	X	X		X
fava_dn_rep_c5022_320	fava_dn_rep_c5022	NA	NA	NA	NA	NA	NA	Cobalamin-independent synthase, Catalytic domain	TCTGTACCACTTGCTCCAAACCCTGCCGATCCAAAACCGAGAGTGATTTACACACCAAGAGAACCGGACACGCTGGGTTT[G/C]TTGATAAGACTGCCGAAGCTGCGAAACCGATAAGTTTAGAGGTTCCTAAGGGGGATTCAGGATCACAAGAGGGCGGAAC	X	X	X	X	X
fava_dn_rep_c5026_1233	fava_dn_rep_c5026	PsCam058055_1_AA	LG5	108.1	Medtr7g016950.1	5358911-5359085	chr7	Pollen proteins Ole e I like	AACAGTACCAACCACAACAGCAGAGGTAGGTTTCTTATGATGATGAGCAGCCTCAGAAAAAGCACCAAATGTTACAATCA[G/A]AAACATTATCACAAGAAACCAAGACATTCTAAACATTGTTCTCTTACAAACTCTCTTGTCTATGTTTTAATAATATCTT	X	X	X	X	X
fava_dn_rep_c5033_920	fava_dn_rep_c5033	NA	NA	NA	NA	NA	NA	NA	GCAATAACATCCACAGTTCTTCTGTTCACATTCTTCAGCCAAGCAACACTAGCTGAGGAACAAGCTTTGGCCTCATTGTA[T/C]TTTTTCTGATCAATCAGAAAAAGTAGTACAAGCAGGTAACAGTAAATTTCAAGCTCGGGCAACAAATGTTTGGTCGTAG	X	X	X	X	X
fava_dn_rep_c5038_946	fava_dn_rep_c5038	PsCam036994_1_AA	LG7	86.4	Medtr4g068080.1	25481280-25481291	chr4	Calreticulin family	TGCCTTGACATCTTTGATTTTCCTTGGAGGGAGGATGTCCCAATCTGTGTACATGCTTCCCGAATCTCTTTCTCGATTAT[C/T]GACAAGGACACTATAAGAGGCATCAGGCCTTAGAATGAATGTATAGAAATGAGTTAATTTGTCTGTTTCACACTCCAGA	X	X	X	X	X
fava_dn_rep_c5040_165	fava_dn_rep_c5040	PsCam057601_1_AA	LG2	58.2	Medtr1g073130.1	32426107-32426235	chr1	Peptidase family S41	GTTGTTGCTGCTGCCTCCCCTCTTCCATGGAAGTCGTTGCGCGCTCTCCCTCTTCTCCCCTTCGTTACCCAACAATCTCC[C/G]TTCTTCAGGTTTCAAACTGTAACTGTTTTTACCTAACAGAATCAAGGTTTTCATTTTCACTCACTCATAAGAGCAAGAA	X	X	X	X	X
fava_dn_rep_c5043_1517	fava_dn_rep_c5043	PsCam036643_1_AA	NA	NA	Medtr2g035440.3	NA	NA	Protein of unknown function (DUF525)	CAGCTATCTCTAATGGTAATTGCAGCTCTGGGATGATTCGAGTGCATCATGTTACTTTGTATAATAAGATGCTTGGCTGT[C/T]ATGAGTTTAACTTGCTAGTGCACTATTTCCCTACGTATCTATCTATATATTTGTAGGGTTAGTAATATGGTACTTCTCG	X	X	X	X	X
fava_dn_rep_c5045_622	fava_dn_rep_c5045	PsCam023274_1_AA	LG6	23	Medtr6g085170.1	32124517-32124650	chr6	SBDS protein C-terminal domain	TGGTGTTCCCTGTACAGCTTAGCATCTTCAAAAGCAGCATCACATGTGTTGCATTTGTTTTGCTTTGGTTGTTGTACCTC[A/G]GTAGGCTTAGTTGCACTTGAAATTGTTTGCTTCTGAAGTTTATCATTCAGCTCAAGCACGGACTCAGGAGTTTTTGTGG	X		X	X	X
fava_dn_rep_c5046_1636	fava_dn_rep_c5046	NA	NA	NA	NA	NA	NA	Acetyl co-enzyme A carboxylase carboxyltransferase alpha subunit	CGAAATCAAAAACCCTAGCGCGAGATGGATCTCGCCACTTGCGAGGAGATAAACCAATTACCACACGAAAAATCTAATCT[G/A]TATCTTTTTCTCTGGATACAGCTGTCACAAAGGGTTCTCTTTCTCTGGATCGGAAATGCTGAGGAAATCCAATTTCATA	X		X	X	X
fava_dn_rep_c5049_570	fava_dn_rep_c5049	PsCam050772_1_AA	NA	NA	Medtr8g096740.1	40593908-40594011	chr8	ThiF family	ATTCGATGTTGTTGTCGTCAGTTGTTGCTCACGTTCAGCCAAAAAACTAGCCAATGAAAAATGCCGGAAAGCATCTAAAC[G/A]TGTAGCATTTTATACCGTTGACTGTAGGGATTCTTCTGGTGAAATTTTCGTTGATTTGCAGGACTATAAATATTCCAAG	X	X		X	X
fava_dn_rep_c5050_229	fava_dn_rep_c5050	PsCam017151_1_AA	NA	NA	Medtr3g094260.2	43086431-43086551	chr3	Triose-phosphate Transporter family	AACCCAAATCATTATAATAAATCCTCCACTTGCTTACTTTACAACTATTGATTCGATCTAAATCACAAAACCCTTTTTCA[C/T]TAATTTCTCGTTGGTTAGGGTTTTGAGCAGAGACGAAGATGGGTGAGGGTGAGCGTTTTCAGCTGGGGACTGTTGGCGC	X	X		X	X
fava_dn_rep_c5053_1417	fava_dn_rep_c5053	PsCam049540_1_AA	LG4	73.4	Medtr8g064810.1	27194300-27194392	chr8	Thioredoxin-like	AAAGAATTACTGAGTCGCAAATTCAAGGTATCTGGCATCCCCAAGCTCGTGGCAATCGGACCAAGTGGCCGGACTGTCAC[A/G]CATGAAGCTCGAGATCTGGTTGGGCTTCATGGAGCAGATGCTTATCCCTTCACTGAGGAGAGAATCAAAGAAATAGAGG	X	X	X	X	X
fava_dn_rep_c5055_1114	fava_dn_rep_c5055	PsCam021178_1_AA	LG3	74.2	Medtr3g074260.1	33557489-33557755	chr3	Protein of unknown function (DUF4057)	GGCGAATCTGCAATCGGAGTTTCCGACCAAGTAAGCAGATCTGCAGTTGAAGTATGCGGTTTCCTCACCGGAGTGTTCCT[C/T]TCCATATTGCTACTAAACTCACACAGCCGTCACAGAAACTCCCTTCCGATCTTGGAGATTGATTCTCTTGAGTTAGTTC	X			X	X
fava_dn_rep_c506_237	fava_dn_rep_c506	PsCam050946_1_AA	LG3	52.6	Medtr3g085370.1	38578683-38578697	chr3	Rubber elongation factor protein (REF)	TGGCCAATAGTACTTGTCATAAACAAGACTAAGCAAACTTCATAACCATTTATCGCACATTTACATTATCACTATCACTA[T/C]GGATTAATTACAAGAAGATCTTACTAACTTCAAACATAGATAGCCACAACTAGGCTCAAATTGTCTCAACTCTGAAAAC	X			X	X
fava_dn_rep_c5060_365	fava_dn_rep_c5060	PsCam055895_1_AA	NA	NA	Medtr8g098360.1	40919559-40919952	chr8	Tubulin C-terminal domain	GCAAGTGGTGGAAGATATGTTCCTAGAGCTGTTCTTATGGATCTTGAACCAGGTACTATGGATAGTTTGCGTTGCGGTCC[G/A]TTCGGGAAAATATTTAGGCCTGATAACTTTGTGTTCGGACAAAATGGAGCTGGTAATAATTGGGCTAAAGGACATTATA	X	X		X	X
[truncated: 637 more rows]

## Sheet: Table_S5_Pop1_faba bean map
N	ID	LG	position (cM)
1	c24949_229	1	0
2	dn_rep_c5009_1507	1	1.33167
3	dn_rep_c1889_484	1	1.33167
4	dn_rep_c640_158	1	3.00229
5	dn_rep_c1541_1316	1	3.99862
6	dn_rep_c3516_584	1	6.01335
7	c16271_437	1	10.8881
[truncated: 1,431 more rows]

## Sheet: Table_S6_Pop2_faba bean map
N	ID	LG	position (cM)
[truncated: 1,312 more rows]

[truncated: 2 more sheets: Table_S7_Pop3_faba bean map, Table_S8_consensus map]
